# Supplementary material for: Characterization of ceRNA network to reveal potential prognostic biomarkers in triple-negative breast cancer
Source: PeerJ. 2019 Sep 9;7:e7522. doi: 10.7717/peerj.7522 (PMC6741283; doi:10.7717/peerj.7522)
Supplement: Supplemental Information 3 [file peerj-07-7522-s003.zip]

Archive with 14 entries (10 files):
- Supplemental Material 1/
- Supplemental Material 1/DElncRNAs/
- Supplemental Material 1/DElncRNAs/diff_lncRNA_Stage12 vs Normal.xlsx
- Supplemental Material 1/DElncRNAs/diff_lncRNA_Stage34 vs Normal.xlsx
- Supplemental Material 1/DEmiRNAs/
- Supplemental Material 1/DEmiRNAs/diff-miRNA Stage1&2 vs. non tumor.xlsx
- Supplemental Material 1/DEmiRNAs/diff-miRNA Stage3&4 vs. non tumor.xlsx
- Supplemental Material 1/DEmRNAs/
- Supplemental Material 1/DEmRNAs/diff_mRNA_Stage12 vs Normal.xlsx
- Supplemental Material 1/DEmRNAs/diff_mRNA_Stage34 vs Normal.xlsx
- Supplemental Material 1/DEmRNAs/down 12 420.txt
- Supplemental Material 1/DEmRNAs/down 34.txt
- Supplemental Material 1/DEmRNAs/up 12 .txt
- Supplemental Material 1/DEmRNAs/up 34.txt
