# Supplementary material for: Characterization of ceRNA network to reveal potential prognostic biomarkers in triple-negative breast cancer
Source: PeerJ. 2019 Sep 9;7:e7522. doi: 10.7717/peerj.7522 (PMC6741283; doi:10.7717/peerj.7522)
Supplement: Supplemental Information 3 [file peerj-07-7522-s003.zip › Supplemental Material 1/DElncRNAs/diff_lncRNA_Stage12 vs Normal.xlsx]

## Sheet: Sheet1
row.names(et$table)	logFC	logCPM	PValue	FDR	regulated	STAGE12	abs(logFC)
RP11-125N22.2	3.98537	-4.74771	2.02e-08	0.000917706	Up-Regulated	STAGE12	3.98537
RP11-32D4.1	3.13796	-5.20638	1.7e-08	0.000773583	Up-Regulated	STAGE12	3.13796
RP11-95P9.1	3.77832	-4.66568	1.69e-08	0.00077	Up-Regulated	STAGE12	3.77832
RP11-676B18.2	3.06252	-4.98287	1.56e-08	0.000713	Up-Regulated	STAGE12	3.06252
RP11-159H10.4	3.3685	-5.18795	1.36e-08	0.000619884	Up-Regulated	STAGE12	3.3685
RP5-926E3.1	3.05544	-5.11709	1.29e-08	0.000589274	Up-Regulated	STAGE12	3.05544
RP11-759A9.2	3.92324	-5.09039	9.98e-09	0.000456992	Up-Regulated	STAGE12	3.92324
RP11-664H7.2	3.59216	-5.11767	8.88e-09	0.000407213	Up-Regulated	STAGE12	3.59216
AC002366.3	3.62862	-4.38731	8.62e-09	0.000395588	Up-Regulated	STAGE12	3.62862
TDGF1P4	3.13188	-4.42459	8.4e-09	0.000386	Up-Regulated	STAGE12	3.13188
RP11-648L3.1	3.42506	-4.45629	8.25e-09	0.000378714	Up-Regulated	STAGE12	3.42506
RPL36AP55	3.99082	-4.91088	8.15e-09	0.000374	Up-Regulated	STAGE12	3.99082
VTA1P2	3.82187	-5.13742	8.04e-09	0.000369	Up-Regulated	STAGE12	3.82187
RP11-432M8.17	3.3909	-4.82534	7e-09	0.000321843	Up-Regulated	STAGE12	3.3909
RPS20P20	3.9002	-4.92016	6.99e-09	0.000321	Up-Regulated	STAGE12	3.9002
AC003989.3	3.26054	-4.76277	6.43e-09	0.000295978	Up-Regulated	STAGE12	3.26054
RP1-253B10.1	3.74448	-4.76335	6.11e-09	0.000281	Up-Regulated	STAGE12	3.74448
FAM8A2P	3.00926	-5.17103	5.43e-09	0.000250607	Up-Regulated	STAGE12	3.00926
AC002542.2	3.29784	-4.75913	5.2e-09	0.00024	Up-Regulated	STAGE12	3.29784
SOCS2P2	3.24193	-5.10809	5e-09	0.00023107	Up-Regulated	STAGE12	3.24193
RP11-98H4.4	3.70177	-5.11766	4.19e-09	0.000194	Up-Regulated	STAGE12	3.70177
GXYLT1P1	3.53003	-5.07957	2.34e-09	0.000108938	Up-Regulated	STAGE12	3.53003
OR8B7P	3.00471	-5.10315	2.04e-09	9.518e-05	Up-Regulated	STAGE12	3.00471
RP4-801G22.3	3.78722	-4.88596	1.64e-09	7.67e-05	Up-Regulated	STAGE12	3.78722
AC136896.2	4.34416	-4.95578	1.54e-09	7.2e-05	Up-Regulated	STAGE12	4.34416
IGLL4P	3.30231	-5.11973	1.5e-09	6.99e-05	Up-Regulated	STAGE12	3.30231
RPL21P71	3.08896	-4.44754	1.44e-09	6.72e-05	Up-Regulated	STAGE12	3.08896
RP11-144O23.22	3.27156	-4.77099	1.17e-09	5.5e-05	Up-Regulated	STAGE12	3.27156
RP11-248E9.1	4.67088	-4.4181	1.11e-09	5.19e-05	Up-Regulated	STAGE12	4.67088
RP13-1056D16.2	3.20354	-4.69541	9.89e-10	4.64e-05	Up-Regulated	STAGE12	3.20354
OR8C1P	4.09461	-5.00452	9.31e-10	4.37e-05	Up-Regulated	STAGE12	4.09461
AP004289.2	3.39339	-4.7585	7.81e-10	3.6764e-05	Up-Regulated	STAGE12	3.39339
RP11-561N12.2	3.42413	-4.97714	6.78e-10	3.2e-05	Up-Regulated	STAGE12	3.42413
AP000563.2	3.4678	-4.84043	6.11e-10	2.88e-05	Up-Regulated	STAGE12	3.4678
AL022344.2	3.38722	-5.03008	5.86e-10	2.77e-05	Up-Regulated	STAGE12	3.38722
RP11-740N7.3	3.52431	-4.98524	5.21e-10	2.46e-05	Up-Regulated	STAGE12	3.52431
IARS2P1	3.83389	-4.65602	4.71e-10	2.23e-05	Up-Regulated	STAGE12	3.83389
AC021876.4	3.29258	-4.97933	4.7e-10	2.22e-05	Up-Regulated	STAGE12	3.29258
RP11-560A7.1	4.03148	-5.04664	4.66e-10	2.2e-05	Up-Regulated	STAGE12	4.03148
SUMO2P14	4.19684	-4.90381	3.65e-10	1.73e-05	Up-Regulated	STAGE12	4.19684
GS1-309P15.2	4.05183	-4.51931	3.5e-10	1.66e-05	Up-Regulated	STAGE12	4.05183
RPL17P19	4.23358	-4.97409	3.06e-10	1.4532e-05	Up-Regulated	STAGE12	4.23358
FBXL21	3.44842	-3.7888	2.27e-10	1.08e-05	Up-Regulated	STAGE12	3.44842
AC016831.6	3.02004	-3.95763	1.52e-10	7.26e-06	Up-Regulated	STAGE12	3.02004
PGBD4P8	-3.94486	-4.79464	1.33e-10	6.38e-06	Down-Regulated	STAGE12	3.94486
SOD2P1	4.37004	-4.91656	1.25e-10	5.97e-06	Up-Regulated	STAGE12	4.37004
BMP6P1	3.55305	-5.04619	1.05e-10	5.02e-06	Up-Regulated	STAGE12	3.55305
RP11-321E2.13	4.01077	-4.92171	8.91e-11	4.27e-06	Up-Regulated	STAGE12	4.01077
FEN1P1	3.03042	-4.92549	7.16e-11	3.44e-06	Up-Regulated	STAGE12	3.03042
RPL7P3	-5.34442	-3.88215	6.88e-11	3.31e-06	Down-Regulated	STAGE12	5.34442
ZNF723P	3.06892	-4.03783	5.74e-11	2.77e-06	Up-Regulated	STAGE12	3.06892
AC104131.1	4.27756	-4.35099	5.35e-11	2.58e-06	Up-Regulated	STAGE12	4.27756
NANOGP9	-4.02835	-4.69286	5.24e-11	2.53e-06	Down-Regulated	STAGE12	4.02835
RP11-344E13.1	4.04928	-4.25011	5.11e-11	2.46e-06	Up-Regulated	STAGE12	4.04928
HNRNPA1P29	4.88099	-4.436	3.04e-11	1.47e-06	Up-Regulated	STAGE12	4.88099
RP11-321E2.6	4.78628	-4.65596	1.99e-11	9.68e-07	Up-Regulated	STAGE12	4.78628
RP13-147D17.2	4.68184	-3.93148	1.93e-11	9.38e-07	Up-Regulated	STAGE12	4.68184
LL22NC03-30E12.13	3.44196	-4.88684	1.58e-11	7.67e-07	Up-Regulated	STAGE12	3.44196
FADS2P1	3.12449	-4.93158	1.42e-11	6.94e-07	Up-Regulated	STAGE12	3.12449
PSAT1P1	3.80056	-4.53897	1.12e-11	5.48e-07	Up-Regulated	STAGE12	3.80056
AP004289.1	3.5917	-4.43618	9.44e-12	4.62e-07	Up-Regulated	STAGE12	3.5917
CHCHD4P5	3.93477	-4.68009	8.65e-12	4.23e-07	Up-Regulated	STAGE12	3.93477
OR8J2	4.57779	-4.75601	5.97e-12	2.93e-07	Up-Regulated	STAGE12	4.57779
CYCSP30	5.21088	-4.60332	5.1e-12	2.5e-07	Up-Regulated	STAGE12	5.21088
RP11-81B10.2	4.8085	-4.43216	4.43e-12	2.18e-07	Up-Regulated	STAGE12	4.8085
RP11-655G22.2	3.55336	-5.06419	3.58e-12	1.76e-07	Up-Regulated	STAGE12	3.55336
RP11-339F13.2	3.71958	-4.94629	3.21e-12	1.58e-07	Up-Regulated	STAGE12	3.71958
DNAJC19P8	4.28264	-4.9697	2.87e-12	1.41e-07	Up-Regulated	STAGE12	4.28264
RP11-434D2.9	3.12666	-4.11346	2.39e-12	1.18e-07	Up-Regulated	STAGE12	3.12666
RP3-407E4.4	3.50976	-4.04866	2.09e-12	1.03e-07	Up-Regulated	STAGE12	3.50976
OR7A1P	5.08201	-4.4394	1.96e-12	9.69e-08	Up-Regulated	STAGE12	5.08201
MRPS36P5	3.00633	-5.0755	1.73e-12	8.54e-08	Up-Regulated	STAGE12	3.00633
CTD-2182N23.1	3.78811	-4.86986	1.58e-12	7.84e-08	Up-Regulated	STAGE12	3.78811
NOP56P2	4.55448	-4.65389	1.35e-12	6.66e-08	Up-Regulated	STAGE12	4.55448
CLCP1	3.56318	-4.9536	1.18e-12	5.87e-08	Up-Regulated	STAGE12	3.56318
KB-1205A7.1	3.32942	-4.46389	1.09e-12	5.41e-08	Up-Regulated	STAGE12	3.32942
RP11-12D5.2	3.89496	-4.99578	9.8e-13	4.86e-08	Up-Regulated	STAGE12	3.89496
RP11-555K2.2	3.23379	-5.02213	8.45e-13	4.19e-08	Up-Regulated	STAGE12	3.23379
PGAM1P9	5.11188	-4.66163	8.31e-13	4.13e-08	Up-Regulated	STAGE12	5.11188
OR8G3P	4.16915	-4.69172	7.24e-13	3.6e-08	Up-Regulated	STAGE12	4.16915
CSN1S2AP	-7.6535	-0.361445	6.93e-13	3.44e-08	Down-Regulated	STAGE12	7.6535
RP11-191L9.5	3.97055	-4.85563	6.61e-13	3.29e-08	Up-Regulated	STAGE12	3.97055
KRT18P54	5.61993	-3.86631	6.33e-13	3.15e-08	Up-Regulated	STAGE12	5.61993
RP11-117L6.1	3.5612	-4.44683	4.85e-13	2.42e-08	Up-Regulated	STAGE12	3.5612
USP24P1	4.04842	-4.99069	4.85e-13	2.42e-08	Up-Regulated	STAGE12	4.04842
FAHD2P1	4.14376	-3.69989	4.74e-13	2.36e-08	Up-Regulated	STAGE12	4.14376
RP11-365D23.2	3.34768	-5.03987	4.61e-13	2.3e-08	Up-Regulated	STAGE12	3.34768
RP11-790I12.1	-5.47665	-2.86787	4.15e-13	2.07e-08	Down-Regulated	STAGE12	5.47665
RP11-728C8.1	4.01584	-4.45983	3.81e-13	1.9e-08	Up-Regulated	STAGE12	4.01584
RPS16P9	3.06464	-4.47395	3.48e-13	1.74e-08	Up-Regulated	STAGE12	3.06464
AP000593.5	3.5429	-4.53575	2.34e-13	1.17e-08	Up-Regulated	STAGE12	3.5429
PPIAP10	3.90093	-4.04104	2.24e-13	1.12e-08	Up-Regulated	STAGE12	3.90093
RP11-959F10.4	3.29764	-5.01711	1.35e-13	6.76e-09	Up-Regulated	STAGE12	3.29764
RP11-1267H10.3	-3.25893	-5.05248	1.32e-13	6.64e-09	Down-Regulated	STAGE12	3.25893
RP11-260A9.4	5.54701	-3.79827	1.22e-13	6.16e-09	Up-Regulated	STAGE12	5.54701
TBCAP2	4.46988	-3.78204	1.14e-13	5.75e-09	Up-Regulated	STAGE12	4.46988
OR10AH1P	3.74047	-4.54387	9.24e-14	4.65e-09	Up-Regulated	STAGE12	3.74047
RP11-126O22.1	4.81224	-1.13027	8.97e-14	4.52e-09	Up-Regulated	STAGE12	4.81224
HOMER2P2	4.24592	-4.78437	8.21e-14	4.14e-09	Up-Regulated	STAGE12	4.24592
RP11-618I10.2	-6.31979	-1.30454	6.2e-14	3.13e-09	Down-Regulated	STAGE12	6.31979
GLYATL1P4	-3.77923	1.65586	4.55e-14	2.3e-09	Down-Regulated	STAGE12	3.77923
RP11-158C21.2	3.15812	-4.14298	2.27e-14	1.15e-09	Up-Regulated	STAGE12	3.15812
HNRNPA1P46	3.52264	-4.01485	1.57e-14	7.97e-10	Up-Regulated	STAGE12	3.52264
HOMER2P1	3.5425	-4.4642	1.38e-14	7.03e-10	Up-Regulated	STAGE12	3.5425
ERVWE2	6.81956	-3.22229	1.35e-14	6.88e-10	Up-Regulated	STAGE12	6.81956
RP11-775L16.1	4.27108	-3.94537	1.13e-14	5.76e-10	Up-Regulated	STAGE12	4.27108
AC017104.4	4.60618	-3.92967	7.53e-15	3.85e-10	Up-Regulated	STAGE12	4.60618
RPL7AP65	3.81989	-4.16817	6.63e-15	3.39e-10	Up-Regulated	STAGE12	3.81989
RP4-801G22.2	5.20593	-4.21593	6.39e-15	3.27e-10	Up-Regulated	STAGE12	5.20593
HSPA8P13	4.89347	-4.28874	3.75e-15	1.92e-10	Up-Regulated	STAGE12	4.89347
GSTA7P	3.51441	-4.51739	3.54e-15	1.81e-10	Up-Regulated	STAGE12	3.51441
AC103563.3	3.96076	-3.60504	3.47e-15	1.78e-10	Up-Regulated	STAGE12	3.96076
RP5-1059H15.1	4.80231	-4.2073	2.12e-15	1.09e-10	Up-Regulated	STAGE12	4.80231
CALM1P2	4.50187	-4.22256	1.67e-15	8.58e-11	Up-Regulated	STAGE12	4.50187
RP11-598D12.4	4.07129	-3.7862	1.26e-15	6.5e-11	Up-Regulated	STAGE12	4.07129
RP11-326K13.2	6.74138	-3.15701	1.07e-15	5.54e-11	Up-Regulated	STAGE12	6.74138
RP11-64C12.9	-3.02695	-4.89143	1.04e-15	5.36e-11	Down-Regulated	STAGE12	3.02695
RP11-14K3.1	-5.791	-2.07613	9.01e-16	4.65e-11	Down-Regulated	STAGE12	5.791
OR7E39P	3.02705	-3.82023	5.48e-16	2.84e-11	Up-Regulated	STAGE12	3.02705
RP11-661D19.1	3.09486	-4.15213	2.55e-16	1.32e-11	Up-Regulated	STAGE12	3.09486
OR7E4P	3.89639	-4.75997	1.3e-16	6.79e-12	Up-Regulated	STAGE12	3.89639
RP11-433A19.2	-3.3167	-3.16386	1.15e-16	6e-12	Down-Regulated	STAGE12	3.3167
RP11-513O17.1	3.43528	-4.92393	9.75e-17	5.09e-12	Up-Regulated	STAGE12	3.43528
OR7E116P	3.02934	-4.57691	8.83e-17	4.61e-12	Up-Regulated	STAGE12	3.02934
OR11Q1P	-3.99416	-3.83257	7.04e-17	3.68e-12	Down-Regulated	STAGE12	3.99416
AQP7P3	-3.68715	-4.81262	4.43e-17	2.32e-12	Down-Regulated	STAGE12	3.68715
RP11-790I12.2	-7.43917	-0.684373	4.02e-17	2.1e-12	Down-Regulated	STAGE12	7.43917
TRIM53CP	5.80192	-4.05426	2.53e-17	1.33e-12	Up-Regulated	STAGE12	5.80192
PMPCAP1	3.71881	-4.3616	2.45e-17	1.29e-12	Up-Regulated	STAGE12	3.71881
RP11-157F20.1	3.53792	-3.31541	1.33e-17	6.97e-13	Up-Regulated	STAGE12	3.53792
DUX4L9	3.5172	-3.87364	3.27e-18	1.73e-13	Up-Regulated	STAGE12	3.5172
NF1P8	5.15359	-4.07515	1.94e-18	1.03e-13	Up-Regulated	STAGE12	5.15359
DRD5P1	-3.16659	-5.09057	1.15e-18	6.08e-14	Down-Regulated	STAGE12	3.16659
RP11-96J19.4	-3.12217	-4.42289	1.09e-18	5.78e-14	Down-Regulated	STAGE12	3.12217
CNN2P8	-3.11733	-4.19357	1.03e-18	5.45e-14	Down-Regulated	STAGE12	3.11733
AF196972.3	3.81216	-4.86994	8.72e-19	4.63e-14	Up-Regulated	STAGE12	3.81216
CTD-2186M15.1	3.09169	-3.34069	2.83e-19	1.51e-14	Up-Regulated	STAGE12	3.09169
AC002543.2	4.20858	-2.00864	2.36e-19	1.26e-14	Up-Regulated	STAGE12	4.20858
RP11-58O3.1	-3.40711	-4.99208	1.32e-19	7.08e-15	Down-Regulated	STAGE12	3.40711
IGLL3P	3.15096	-2.82882	1.06e-19	5.67e-15	Up-Regulated	STAGE12	3.15096
SLC9A3P2	4.17684	-4.00637	3.38e-20	1.81e-15	Up-Regulated	STAGE12	4.17684
CNN2P3	-5.35795	-3.37644	1.33e-20	7.17e-16	Down-Regulated	STAGE12	5.35795
RP11-432I13.5	3.16154	-4.1838	5.55e-21	2.99e-16	Up-Regulated	STAGE12	3.16154
CHIAP1	3.39629	-3.86947	3.8e-21	2.05e-16	Up-Regulated	STAGE12	3.39629
RP11-756P10.7	-3.26199	-4.86545	2.55e-21	1.38e-16	Down-Regulated	STAGE12	3.26199
ALG1L5P	3.31309	-3.86228	5.64e-22	3.06e-17	Up-Regulated	STAGE12	3.31309
RP11-434H6.2	4.1262	-3.76123	2.17e-22	1.18e-17	Up-Regulated	STAGE12	4.1262
RP11-1221G12.3	-4.2881	-4.13737	1.08e-22	5.92e-18	Down-Regulated	STAGE12	4.2881
CYMP	-3.51033	-4.59936	7.68e-23	4.2e-18	Down-Regulated	STAGE12	3.51033
CPHL1P	-3.73159	2.60915	6.45e-23	3.53e-18	Down-Regulated	STAGE12	3.73159
OR7E110P	3.26632	-4.23034	5.24e-23	2.86e-18	Up-Regulated	STAGE12	3.26632
GXYLT1P6	-5.36763	-2.10669	2.91e-23	1.59e-18	Down-Regulated	STAGE12	5.36763
TPM3P1	6.14866	-2.11158	2.04e-23	1.12e-18	Up-Regulated	STAGE12	6.14866
OR7E161P	4.28886	-3.71112	6.02e-24	3.31e-19	Up-Regulated	STAGE12	4.28886
RNASEH1P1	6.75956	-1.78622	5.51e-24	3.03e-19	Up-Regulated	STAGE12	6.75956
ABC12-47964100C23.1	-4.61412	-4.56774	3.38e-24	1.86e-19	Down-Regulated	STAGE12	4.61412
IFNL4	3.16569	-3.30617	2.81e-24	1.55e-19	Up-Regulated	STAGE12	3.16569
AQP7P4	-4.25915	-4.5426	2.62e-24	1.44e-19	Down-Regulated	STAGE12	4.25915
GAPDHP66	3.32419	-4.06306	1.22e-24	6.73e-20	Up-Regulated	STAGE12	3.32419
RP11-626A5.2	3.23945	-4.50389	1.05e-24	5.79e-20	Up-Regulated	STAGE12	3.23945
HMGB1P17	3.43414	-4.94484	6.24e-25	3.44e-20	Up-Regulated	STAGE12	3.43414
ASNSP1	5.34061	-1.42916	5.26e-25	2.9e-20	Up-Regulated	STAGE12	5.34061
OR7E156P	6.64598	-3.53514	4.09e-25	2.26e-20	Up-Regulated	STAGE12	6.64598
ABHD17AP4	3.20236	-3.38643	3.43e-25	1.89e-20	Up-Regulated	STAGE12	3.20236
KRT17P8	4.64647	-1.74779	1.39e-25	7.7e-21	Up-Regulated	STAGE12	4.64647
AZGP1P2	-3.13656	-3.96711	1.11e-25	6.16e-21	Down-Regulated	STAGE12	3.13656
RP11-88I21.1	4.87551	-4.44715	1.03e-25	5.73e-21	Up-Regulated	STAGE12	4.87551
AC006262.11	5.88959	-2.58237	6.26e-26	3.47e-21	Up-Regulated	STAGE12	5.88959
RP11-493L12.6	3.00422	-3.95741	4.88e-26	2.71e-21	Up-Regulated	STAGE12	3.00422
PGAM1P4	4.29544	-2.91528	2.36e-26	1.31e-21	Up-Regulated	STAGE12	4.29544
CLEC4GP1	-3.02765	-2.43603	3.94e-27	2.2e-22	Down-Regulated	STAGE12	3.02765
MROH3P	3.92937	-2.93296	3.72e-27	2.08e-22	Up-Regulated	STAGE12	3.92937
CYCSP6	4.5963	-3.24942	2.62e-27	1.46e-22	Up-Regulated	STAGE12	4.5963
KRT8P24	3.98188	-2.1886	4.04e-28	2.26e-23	Up-Regulated	STAGE12	3.98188
OR7E158P	4.1705	-3.65411	9.81e-29	5.51e-24	Up-Regulated	STAGE12	4.1705
CYP2AC1P	-3.13412	-4.6535	5.13e-30	2.89e-25	Down-Regulated	STAGE12	3.13412
NANOGP3	-3.88175	-4.70428	3.43e-30	1.94e-25	Down-Regulated	STAGE12	3.88175
POTEKP	-3.53487	0.276309	5.1e-31	2.89e-26	Down-Regulated	STAGE12	3.53487
KNOP1P5	5.41042	-2.6419	1.1e-31	6.23e-27	Up-Regulated	STAGE12	5.41042
RAD17P1	-4.25545	-2.63148	7.33e-32	4.16e-27	Down-Regulated	STAGE12	4.25545
PHBP4	3.97647	-4.08896	6.78e-32	3.85e-27	Up-Regulated	STAGE12	3.97647
RP11-583F24.7	-4.25559	-3.63039	3.38e-33	1.92e-28	Down-Regulated	STAGE12	4.25559
AC090283.3	-3.54245	-3.74514	1.37e-33	7.8e-29	Down-Regulated	STAGE12	3.54245
TMEM161BP1	-4.02504	-3.53718	5.1e-35	2.92e-30	Down-Regulated	STAGE12	4.02504
RP11-1134I14.2	4.12295	-3.93797	6.85e-36	3.93e-31	Up-Regulated	STAGE12	4.12295
OR2I1P	3.39981	2.11404	2.24e-39	1.29e-34	Up-Regulated	STAGE12	3.39981
OR7E62P	3.85318	-2.24791	1.63e-39	9.43e-35	Up-Regulated	STAGE12	3.85318
VN1R53P	-5.23411	-0.335048	1.32e-39	7.63e-35	Down-Regulated	STAGE12	5.23411
RP11-941H19.2	-3.68738	-2.02272	1.3e-39	7.53e-35	Down-Regulated	STAGE12	3.68738
OR7E13P	-3.97915	-2.54758	8.69e-41	5.04e-36	Down-Regulated	STAGE12	3.97915
RP11-32D17.4	3.83285	-4.41333	2.05e-42	1.19e-37	Up-Regulated	STAGE12	3.83285
DUSP5P2	4.41583	-4.15004	1e-42	5.84e-38	Up-Regulated	STAGE12	4.41583
RP11-116B13.1	-3.77956	-2.63689	8.14e-43	4.74e-38	Down-Regulated	STAGE12	3.77956
RP11-703I16.3	3.18079	-3.12631	4.65e-43	2.71e-38	Up-Regulated	STAGE12	3.18079
RP11-553N16.5	3.33076	-4.66417	3.08e-43	1.8e-38	Up-Regulated	STAGE12	3.33076
RP11-495P10.9	4.97975	-2.21046	1.28e-43	7.49e-39	Up-Regulated	STAGE12	4.97975
RP11-276H19.4	7.06457	-1.20564	1.07e-43	6.23e-39	Up-Regulated	STAGE12	7.06457
RP11-69L16.6	4.64577	-3.66635	9.62e-44	5.61e-39	Up-Regulated	STAGE12	4.64577
AP000445.1	-4.72208	-2.45786	7.26e-44	4.24e-39	Down-Regulated	STAGE12	4.72208
AC073850.6	-4.41486	-0.970833	3.88e-44	2.26e-39	Down-Regulated	STAGE12	4.41486
bP-2189O9.2	-3.07942	-1.76895	1.19e-44	6.98e-40	Down-Regulated	STAGE12	3.07942
AC114776.1	3.15343	-4.04518	5.91e-47	3.47e-42	Up-Regulated	STAGE12	3.15343
RP1-34L19.1	-3.53727	-1.74866	2.36e-47	1.38e-42	Down-Regulated	STAGE12	3.53727
UBE2SP2	3.21822	-3.48302	5.85e-48	3.43e-43	Up-Regulated	STAGE12	3.21822
FDPSP8	3.35028	-4.30391	2.4e-49	1.41e-44	Up-Regulated	STAGE12	3.35028
RANBP20P	6.19227	0.323914	1.79e-50	1.06e-45	Up-Regulated	STAGE12	6.19227
LOC100421166	-4.34051	-2.13181	1.38e-50	8.15e-46	Down-Regulated	STAGE12	4.34051
OR2W6P	4.52124	-4.23896	2.37e-51	1.4e-46	Up-Regulated	STAGE12	4.52124
NUDT19P5	-3.78223	-4.02116	5.24e-53	3.1e-48	Down-Regulated	STAGE12	3.78223
AQP7P2	-6.17071	-1.3553	4.77e-53	2.82e-48	Down-Regulated	STAGE12	6.17071
AQP7P1	-5.34847	0.40963	6.33e-63	3.77e-58	Down-Regulated	STAGE12	5.34847
PSAT1P3	-3.15779	-2.61224	1.41e-70	8.42e-66	Down-Regulated	STAGE12	3.15779
UBE2SP1	3.2901	-1.66817	9.14e-80	5.48e-75	Up-Regulated	STAGE12	3.2901
HNRNPA1P21	3.33127	-0.655256	1.27e-80	7.62e-76	Up-Regulated	STAGE12	3.33127
RP11-424C20.2	3.78792	-0.992304	2.65e-82	1.59e-77	Up-Regulated	STAGE12	3.78792
TCAM1P	5.14404	0.788647	1.22e-83	7.33e-79	Up-Regulated	STAGE12	5.14404
LINC00634	3.96364	-1.9284	1.83e-97	1.1e-92	Up-Regulated	STAGE12	3.96364
SPATA20P1	5.24793	-2.53895	3.88e-102	2.34e-97	Up-Regulated	STAGE12	5.24793
PGM5P4	-4.1446	-2.23475	8.23e-103	4.95e-98	Down-Regulated	STAGE12	4.1446
CASP12	-3.27653	-1.7194	3.39e-106	2.04e-101	Down-Regulated	STAGE12	3.27653
