# Supplementary material for: Characterization of ceRNA network to reveal potential prognostic biomarkers in triple-negative breast cancer
Source: PeerJ. 2019 Sep 9;7:e7522. doi: 10.7717/peerj.7522 (PMC6741283; doi:10.7717/peerj.7522)
Supplement: Supplemental Information 3 [file peerj-07-7522-s003.zip › Supplemental Material 1/DElncRNAs/diff_lncRNA_Stage34 vs Normal.xlsx]

## Sheet: Sheet1
row.names(et$table)	logFC	logCPM	PValue	FDR	regulated	STAGE34	abs(logFC)
RP11-328P23.3	-3.05354	-3.66115	1.71e-08	0.000898791	Down-Regulated	STAGE34	3.05354
RP11-114H7.2	3.04047	-5.07214	1.66e-08	0.000875	Up-Regulated	STAGE34	3.04047
DUXAP2	3.17294	-5.00894	1.51e-08	0.000795888	Up-Regulated	STAGE34	3.17294
RNASEH1P1	3.23418	-4.87572	1.37e-08	0.000723	Up-Regulated	STAGE34	3.23418
RP11-616M22.9	3.95824	-5.15753	1.35e-08	0.000711	Up-Regulated	STAGE34	3.95824
RP11-107P7.1	3.05102	-5.33902	1.28e-08	0.000676892	Up-Regulated	STAGE34	3.05102
SNAI1P1	3.30215	-5.20031	9.56e-09	0.000506493	Up-Regulated	STAGE34	3.30215
PCNAP4	3.24943	-5.29442	8.37e-09	0.000443723	Up-Regulated	STAGE34	3.24943
AC006262.11	3.35426	-4.79719	6.98e-09	0.000371	Up-Regulated	STAGE34	3.35426
AC093787.1	3.11404	-5.16188	6.69e-09	0.000355681	Up-Regulated	STAGE34	3.11404
AC110754.3	3.15293	-5.25123	6.5e-09	0.000345478	Up-Regulated	STAGE34	3.15293
DUX4L9	3.06014	-4.62185	5.26e-09	0.000279863	Up-Regulated	STAGE34	3.06014
FMO9P	3.01426	-4.38308	3.32e-09	0.000177	Up-Regulated	STAGE34	3.01426
SOCS5P5	3.61825	-5.25067	3.27e-09	0.000175	Up-Regulated	STAGE34	3.61825
OR7E4P	4.01668	-5.1329	3.25e-09	0.000173	Up-Regulated	STAGE34	4.01668
CYP2AC1P	-3.07667	-4.355	2.67e-09	0.000142582	Down-Regulated	STAGE34	3.07667
CNN2P8	-4.42425	-3.84507	2.38e-09	0.000127312	Down-Regulated	STAGE34	4.42425
CH507-210P18.3	-4.20767	-3.96969	1.98e-09	0.000106385	Down-Regulated	STAGE34	4.20767
SRP68P1	-3.45678	-4.30534	9.06e-10	4.88e-05	Down-Regulated	STAGE34	3.45678
RP11-509P12.1	3.70009	-5.23126	7.49e-10	4.04e-05	Up-Regulated	STAGE34	3.70009
CYCSP6	3.21902	-4.73052	6.36e-10	3.44e-05	Up-Regulated	STAGE34	3.21902
PES1P1	3.47162	-5.24631	6.25e-10	3.37e-05	Up-Regulated	STAGE34	3.47162
RHBDF1P1	3.03909	-4.97318	5.34e-10	2.89e-05	Up-Regulated	STAGE34	3.03909
OR8G3P	3.81013	-5.16632	5.23e-10	2.83e-05	Up-Regulated	STAGE34	3.81013
CBX3P8	3.87972	-5.22929	3.8e-10	2.06e-05	Up-Regulated	STAGE34	3.87972
OR7E130P	3.38203	-5.12992	3.4e-10	1.84e-05	Up-Regulated	STAGE34	3.38203
RP11-3J11.1	3.72608	-5.2553	2.84e-10	1.54e-05	Up-Regulated	STAGE34	3.72608
BPIFA4P	3.68708	-4.7749	2.73e-10	1.48e-05	Up-Regulated	STAGE34	3.68708
OR7E116P	3.1518	-4.93821	1.89e-10	1.0307e-05	Up-Regulated	STAGE34	3.1518
ZNF317P1	4.17669	-5.09356	1.23e-10	6.7e-06	Up-Regulated	STAGE34	4.17669
OR7E5P	3.92289	-5.15819	1.14e-10	6.19e-06	Up-Regulated	STAGE34	3.92289
RP11-140K17.2	3.53422	-5.14465	9.07e-11	4.95e-06	Up-Regulated	STAGE34	3.53422
RP11-385M4.3	3.33349	-5.10004	7.59e-11	4.15e-06	Up-Regulated	STAGE34	3.33349
RP11-941H19.2	-3.63939	-1.50091	7.13e-11	3.9e-06	Down-Regulated	STAGE34	3.63939
NF1P8	4.4207	-5.01692	3.18e-11	1.75e-06	Up-Regulated	STAGE34	4.4207
FAM90A20P	-3.07367	-3.67023	2.32e-11	1.28e-06	Down-Regulated	STAGE34	3.07367
SUPT20HL2	3.36972	-4.65512	1.65e-11	9.09e-07	Up-Regulated	STAGE34	3.36972
OR7E13P	-3.3956	-2.0279	4.23e-12	2.35e-07	Down-Regulated	STAGE34	3.3956
OR7E15P	4.56951	-4.82093	4.02e-12	2.23e-07	Up-Regulated	STAGE34	4.56951
RP11-336N8.4	3.52804	-4.54575	3.95e-12	2.19e-07	Up-Regulated	STAGE34	3.52804
CD177P1	3.78226	-4.5812	2.5e-12	1.39e-07	Up-Regulated	STAGE34	3.78226
DPP3P2	4.20407	-4.81811	1.83e-12	1.02e-07	Up-Regulated	STAGE34	4.20407
RP11-88I21.1	3.38528	-5.24948	1.76e-12	9.8e-08	Up-Regulated	STAGE34	3.38528
IFNL4P1	4.1353	-4.92124	1.62e-12	9.03e-08	Up-Regulated	STAGE34	4.1353
MKRN4P	3.17412	-4.13087	1.39e-12	7.74e-08	Up-Regulated	STAGE34	3.17412
AKAP8P1	4.57411	-4.69553	6.86e-13	3.83e-08	Up-Regulated	STAGE34	4.57411
RP11-116B13.1	-3.57566	-2.13068	6.34e-13	3.54e-08	Down-Regulated	STAGE34	3.57566
RP3-420J14.1	3.33598	-4.60812	5.08e-13	2.84e-08	Up-Regulated	STAGE34	3.33598
RP11-393K19.1	3.85208	-5.18983	2.57e-13	1.44e-08	Up-Regulated	STAGE34	3.85208
GS1-309P15.2	5.27333	-4.68107	1.82e-13	1.02e-08	Up-Regulated	STAGE34	5.27333
RP11-260N14.1	4.08691	-4.70127	1.55e-13	8.73e-09	Up-Regulated	STAGE34	4.08691
MYLKP1	-3.55907	-2.91982	5.17e-14	2.92e-09	Down-Regulated	STAGE34	3.55907
DDX11L8	3.94801	-4.25999	4.68e-14	2.64e-09	Up-Regulated	STAGE34	3.94801
SSXP10	4.18974	-4.47588	1.95e-14	1.1e-09	Up-Regulated	STAGE34	4.18974
MROH3P	3.59494	-4.02171	5.48e-15	3.12e-10	Up-Regulated	STAGE34	3.59494
BCRP1	3.27722	-4.47549	4.97e-15	2.83e-10	Up-Regulated	STAGE34	3.27722
AC073850.6	-4.31831	-0.408443	4.62e-15	2.63e-10	Down-Regulated	STAGE34	4.31831
RP11-33I11.3	3.21845	-4.72943	4.2e-15	2.39e-10	Up-Regulated	STAGE34	3.21845
AP000445.1	-5.57815	-1.92534	2.33e-15	1.33e-10	Down-Regulated	STAGE34	5.57815
PNLIPRP2	3.48377	-3.37285	1.89e-15	1.08e-10	Up-Regulated	STAGE34	3.48377
RP11-1134I14.2	3.60327	-4.76168	1.78e-15	1.01e-10	Up-Regulated	STAGE34	3.60327
AC018641.7	3.1146	-4.69334	1.75e-15	9.97e-11	Up-Regulated	STAGE34	3.1146
AC079807.3	3.57396	-4.44206	1.53e-15	8.73e-11	Up-Regulated	STAGE34	3.57396
PRSS3P1	4.60269	-4.80886	9.48e-16	5.41e-11	Up-Regulated	STAGE34	4.60269
RP11-626A5.2	4.44884	-4.61468	8.72e-16	4.98e-11	Up-Regulated	STAGE34	4.44884
EGFEM1P	-3.74487	-1.70413	5.72e-16	3.27e-11	Down-Regulated	STAGE34	3.74487
AQP7P2	-6.55568	-0.764423	2.98e-16	1.71e-11	Down-Regulated	STAGE34	6.55568
LOC100421166	-4.2123	-1.5931	2.29e-16	1.31e-11	Down-Regulated	STAGE34	4.2123
RP11-775L16.1	4.58598	-4.47007	1.12e-16	6.4e-12	Up-Regulated	STAGE34	4.58598
HIST1H1PS1	3.10038	-2.28797	1.09e-16	6.24e-12	Up-Regulated	STAGE34	3.10038
HMGB1P17	3.27401	-5.22136	9.87e-17	5.66e-12	Up-Regulated	STAGE34	3.27401
TAS2R2P	3.44652	-4.93792	9.37e-17	5.38e-12	Up-Regulated	STAGE34	3.44652
RP11-276H19.4	3.9353	-4.49337	3.07e-17	1.76e-12	Up-Regulated	STAGE34	3.9353
SLC16A14P1	6.01355	-4.79105	9.38e-18	5.41e-13	Up-Regulated	STAGE34	6.01355
DDX43P3	4.55962	-5.11541	8.16e-18	4.71e-13	Up-Regulated	STAGE34	4.55962
PHBP4	4.34589	-4.58514	5.08e-18	2.94e-13	Up-Regulated	STAGE34	4.34589
AC013268.3	3.23599	-4.12618	1.71e-18	9.87e-14	Up-Regulated	STAGE34	3.23599
OR7E39P	4.20257	-3.98677	1.4e-18	8.1e-14	Up-Regulated	STAGE34	4.20257
RP11-568J23.1	3.48584	-4.1537	9.6e-19	5.56e-14	Up-Regulated	STAGE34	3.48584
bP-2189O9.2	-3.22605	-1.27392	6.57e-19	3.81e-14	Down-Regulated	STAGE34	3.22605
RP11-495P10.9	3.51003	-4.11915	4.54e-19	2.63e-14	Up-Regulated	STAGE34	3.51003
AQP7P1	-5.61601	1.00575	2.04e-19	1.19e-14	Down-Regulated	STAGE34	5.61601
RP11-69L16.6	4.20261	-4.66202	1.23e-19	7.16e-15	Up-Regulated	STAGE34	4.20261
RP1-34B20.4	3.23535	-1.93169	1.04e-19	6.07e-15	Up-Regulated	STAGE34	3.23535
ABHD17AP4	3.119	-4.12649	8.84e-20	5.14e-15	Up-Regulated	STAGE34	3.119
AC073150.6	4.09305	-3.63779	2.16e-20	1.26e-15	Up-Regulated	STAGE34	4.09305
DUSP5P2	4.25641	-4.84005	4.84e-21	2.82e-16	Up-Regulated	STAGE34	4.25641
TYRL	7.70413	-3.47814	4.11e-21	2.4e-16	Up-Regulated	STAGE34	7.70413
PGM5P4	-3.06702	-1.68197	9.76e-22	5.71e-17	Down-Regulated	STAGE34	3.06702
CTC-458A3.1	3.52201	-4.19061	3.81e-23	2.24e-18	Up-Regulated	STAGE34	3.52201
RP11-32D17.4	4.01646	-4.85457	1.76e-23	1.04e-18	Up-Regulated	STAGE34	4.01646
RP11-493L12.6	3.62978	-4.29123	1.36e-23	8.03e-19	Up-Regulated	STAGE34	3.62978
RP11-703I16.3	3.15478	-3.88565	8.95e-24	5.27e-19	Up-Regulated	STAGE34	3.15478
OR7E161P	5.07532	-4.04638	4.36e-24	2.57e-19	Up-Regulated	STAGE34	5.07532
RP11-206P5.2	4.84692	-4.01637	3.55e-24	2.09e-19	Up-Regulated	STAGE34	4.84692
RP11-46B11.2	3.81941	-3.6989	1.03e-25	6.08e-21	Up-Regulated	STAGE34	3.81941
RP11-424C20.2	3.36032	-2.31454	1.51e-26	8.93e-22	Up-Regulated	STAGE34	3.36032
SLC9A3P2	6.0418	-3.76831	1.02e-26	6.01e-22	Up-Regulated	STAGE34	6.0418
OR2W6P	4.14114	-4.9415	2.21e-27	1.31e-22	Up-Regulated	STAGE34	4.14114
OR7E158P	5.47128	-3.69057	4.84e-33	2.89e-28	Up-Regulated	STAGE34	5.47128
RP11-846F4.6	4.80827	-2.84012	1.96e-34	1.17e-29	Up-Regulated	STAGE34	4.80827
KNOP1P5	6.30522	-3.1014	2.15e-36	1.29e-31	Up-Regulated	STAGE34	6.30522
SPATA20P1	4.84702	-3.86965	6.19e-40	3.71e-35	Up-Regulated	STAGE34	4.84702
OR7E62P	4.97834	-2.50075	3.76e-40	2.25e-35	Up-Regulated	STAGE34	4.97834
LINC00634	3.60243	-3.16632	1.39e-40	8.3e-36	Up-Regulated	STAGE34	3.60243
TCAM1P	3.82912	-1.52483	1.31e-42	7.85e-38	Up-Regulated	STAGE34	3.82912
AC012512.1	7.37717	-2.2482	1.52e-43	9.11e-39	Up-Regulated	STAGE34	7.37717
RANBP20P	5.24557	-1.82759	3.93e-44	2.36e-39	Up-Regulated	STAGE34	5.24557
HNRNPA1P21	3.50153	-1.5299	1.95e-49	1.17e-44	Up-Regulated	STAGE34	3.50153
UBE2SP1	3.41949	-2.51878	1.67e-49	1e-44	Up-Regulated	STAGE34	3.41949
