# Supplementary material for: Characterization of ceRNA network to reveal potential prognostic biomarkers in triple-negative breast cancer
Source: PeerJ. 2019 Sep 9;7:e7522. doi: 10.7717/peerj.7522 (PMC6741283; doi:10.7717/peerj.7522)
Supplement: Supplemental Information 3 [file peerj-07-7522-s003.zip › Supplemental Material 1/DEmiRNAs/diff-miRNA Stage1&2 vs. non tumor.xlsx]

## Sheet: Sheet1
row.names(et$table)	logFC	logCPM	PValue	FDR	regulated
hsa-mir-3662	3.4103	0.225627	2.15114e-24	2.97288e-21	Up-Regulated
hsa-mir-4501	3.19261	0.304161	2.58932e-12	3.25996e-09	Up-Regulated
hsa-mir-1269a	7.91074	7.42392	2.78369e-32	3.93614e-29	Up-Regulated
hsa-mir-4724	3.01707	0.151718	4.73292e-21	6.45097e-18	Up-Regulated
hsa-mir-203b	3.19336	6.0659	4.69464e-34	6.67578e-31	Up-Regulated
hsa-mir-527	3.65289	0.716315	1.51619e-15	1.9847e-12	Up-Regulated
hsa-mir-522	5.74562	2.19574	3.70438e-34	5.27133e-31	Up-Regulated
hsa-mir-767	7.6711	4.36882	1.61561e-37	2.32001e-34	Up-Regulated
hsa-mir-4652	3.16336	-0.127162	1.89541e-11	2.3522e-08	Up-Regulated
hsa-mir-187	3.1746	5.05564	1.11834e-32	1.58245e-29	Up-Regulated
hsa-mir-135b	4.24493	5.65929	3.00936e-66	4.4388e-63	Up-Regulated
hsa-mir-9-1	3.13309	10.5222	1.81805e-36	2.59981e-33	Up-Regulated
hsa-mir-9-3	3.1332	10.5227	8.95611e-37	1.28251e-33	Up-Regulated
hsa-mir-9-2	3.12748	10.5219	2.32667e-36	3.32482e-33	Up-Regulated
hsa-mir-124-1	3.35601	-0.0996055	6.03931e-09	7.06599e-06	Up-Regulated
hsa-mir-124-3	3.43639	-0.0774052	1.32318e-09	1.5812e-06	Up-Regulated
hsa-mir-124-2	3.46835	-0.0678236	1.74277e-09	2.07738e-06	Up-Regulated
hsa-mir-301b	4.03208	1.42297	2.07542e-62	3.05917e-59	Up-Regulated
hsa-mir-105-1	7.9727	5.16654	1.37704e-39	1.98982e-36	Up-Regulated
hsa-mir-7156	3.73539	1.03544	4.00406e-35	5.71379e-32	Up-Regulated
hsa-mir-521-1	3.32195	-0.161591	4.43301e-16	5.83827e-13	Up-Regulated
hsa-mir-937	3.71884	2.60518	1.09828e-54	1.61337e-51	Up-Regulated
hsa-mir-934	3.86684	4.73182	1.17845e-35	1.68283e-32	Up-Regulated
hsa-mir-105-2	7.99716	5.14384	3.65254e-40	5.28887e-37	Up-Regulated
hsa-mir-548f-1	3.8812	0.188761	6.09743e-21	8.3047e-18	Up-Regulated
hsa-mir-3664	3.28911	0.768038	2.52528e-28	3.53034e-25	Up-Regulated
hsa-mir-4664	3.09249	0.366529	8.19315e-29	1.14786e-25	Up-Regulated
hsa-mir-137	3.86371	0.647197	5.91167e-20	8.02805e-17	Up-Regulated
hsa-mir-519a-1	5.89959	4.48834	3.77332e-41	5.47131e-38	Up-Regulated
hsa-mir-519a-2	4.28689	2.17112	6.47899e-30	9.0965e-27	Up-Regulated
hsa-mir-802	4.73443	0.247685	1.167e-19	1.58129e-16	Up-Regulated
hsa-mir-592	4.47589	1.74735	1.91074e-55	2.80878e-52	Up-Regulated
hsa-mir-577	3.67141	5.02295	3.19202e-33	4.52309e-30	Up-Regulated
hsa-mir-210	3.60338	9.19001	4.92642e-76	7.2911e-73	Up-Regulated
hsa-mir-1283-2	4.57638	0.536459	2.09528e-19	2.83701e-16	Up-Regulated
hsa-mir-1283-1	4.16098	0.247067	3.74625e-17	5.00124e-14	Up-Regulated
hsa-mir-1269b	6.51284	3.21907	9.55644e-25	1.32357e-21	Up-Regulated
hsa-mir-516a-1	5.21966	3.03466	2.33197e-33	3.30907e-30	Up-Regulated
hsa-mir-516a-2	5.42816	2.98452	4.73263e-34	6.72506e-31	Up-Regulated
hsa-mir-144	-3.1129	8.43718	2.16619e-30	3.04349e-27	Down-Regulated
hsa-mir-4732	-3.90326	1.30864	1.12615e-28	1.57548e-25	Down-Regulated
hsa-mir-451a	-3.56565	10.7076	9.13342e-37	1.30699e-33	Down-Regulated
hsa-mir-133a-1	-7.21156	7.36065	3.99252e-37	5.72129e-34	Down-Regulated
hsa-mir-133a-2	-7.28585	7.15798	1.00946e-37	1.4516e-34	Down-Regulated
hsa-mir-486-1	-4.85174	9.02035	1.07211e-53	1.57386e-50	Down-Regulated
hsa-mir-486-2	-4.83051	9.01073	2.75837e-53	4.04652e-50	Down-Regulated
hsa-mir-133b	-6.31855	6.0245	2.2166e-18	2.98576e-15	Down-Regulated
hsa-mir-1-1	-7.39651	7.59067	4.25094e-40	6.15111e-37	Down-Regulated
hsa-mir-1-2	-7.36094	7.67884	7.98153e-40	1.15413e-36	Down-Regulated
hsa-mir-139	-3.6969	8.03294	2.24768e-134	3.33556e-131	Down-Regulated
hsa-mir-208b	-4.21289	0.338347	3.74028e-09	4.40605e-06	Down-Regulated
