# Supplementary material for: Characterization of ceRNA network to reveal potential prognostic biomarkers in triple-negative breast cancer
Source: PeerJ. 2019 Sep 9;7:e7522. doi: 10.7717/peerj.7522 (PMC6741283; doi:10.7717/peerj.7522)
Supplement: Supplemental Information 3 [file peerj-07-7522-s003.zip › Supplemental Material 1/DEmiRNAs/diff-miRNA Stage3&4 vs. non tumor.xlsx]

## Sheet: Sheet1
row.names(et$table)	logFC	logCPM	PValue	FDR	regulated
hsa-mir-7-3	3.38154	0.0300637	1.59692e-17	2.13668e-14	Up-Regulated
hsa-mir-3161	3.47125	-0.247177	2.81244e-12	3.64492e-09	Up-Regulated
hsa-mir-216a	3.94129	1.31102	5.2586e-21	7.12541e-18	Up-Regulated
hsa-mir-3176	3.05056	-0.458603	8.59884e-12	1.10839e-08	Up-Regulated
hsa-mir-1269a	6.78595	4.85144	5.96838e-31	8.26023e-28	Up-Regulated
hsa-mir-1915	3.57068	-0.532579	3.25205e-13	4.25368e-10	Up-Regulated
hsa-mir-203b	3.25988	4.96494	8.29265e-31	1.14687e-27	Up-Regulated
hsa-mir-203a	3.10288	11.9803	2.3852e-31	3.3035e-28	Up-Regulated
hsa-mir-522	4.2669	0.294885	2.25e-20	3.04201e-17	Up-Regulated
hsa-mir-767	6.86689	2.2082	4.54921e-37	6.36889e-34	Up-Regulated
hsa-mir-4652	4.61635	-0.204085	5.4368e-16	7.22007e-13	Up-Regulated
hsa-mir-3923	5.88256	0.69166	9.21041e-22	1.25262e-18	Up-Regulated
hsa-mir-187	3.72406	4.26738	3.69013e-34	5.13666e-31	Up-Regulated
hsa-mir-184	3.18205	3.95565	1.50279e-10	1.91756e-07	Up-Regulated
hsa-mir-105-2	6.67299	2.45733	2.13806e-35	2.98901e-32	Up-Regulated
hsa-mir-4784	4.53197	0.596482	1.12902e-19	1.52304e-16	Up-Regulated
hsa-mir-3619	3.15811	-0.174758	4.46475e-13	5.82649e-10	Up-Regulated
hsa-mir-301b	4.02845	0.465411	1.54305e-34	2.15256e-31	Up-Regulated
hsa-mir-105-1	6.746	2.56249	4.45275e-33	6.18042e-30	Up-Regulated
hsa-mir-4449	3.67515	0.708724	1.06786e-19	1.44161e-16	Up-Regulated
hsa-mir-429	3.19406	5.7426	8.63964e-31	1.194e-27	Up-Regulated
hsa-mir-33b	3.01421	1.8863	1.52826e-35	2.13803e-32	Up-Regulated
hsa-mir-1293	4.50138	-0.0516165	1.65093e-13	2.16272e-10	Up-Regulated
hsa-mir-548f-1	3.11527	-0.431066	5.25758e-08	6.4563e-05	Up-Regulated
hsa-mir-3664	3.79299	0.228306	1.27782e-22	1.74422e-19	Up-Regulated
hsa-mir-137	4.18368	0.0615558	1.91205e-18	2.56024e-15	Up-Regulated
hsa-mir-519a-1	4.53063	2.06019	1.60684e-29	2.21101e-26	Up-Regulated
hsa-mir-135b	3.63409	3.85781	2.5009e-33	3.47375e-30	Up-Regulated
hsa-mir-20b	3.34913	5.77716	1.22902e-20	1.66409e-17	Up-Regulated
hsa-mir-592	3.72123	0.355604	3.52626e-27	4.84509e-24	Up-Regulated
hsa-mir-210	3.74218	8.09519	2.07764e-55	2.92324e-52	Up-Regulated
hsa-mir-1269b	8.28556	3.45602	1.91764e-30	2.64826e-27	Up-Regulated
hsa-mir-516a-1	3.76362	0.924542	1.46303e-20	1.97947e-17	Up-Regulated
hsa-mir-516a-2	4.03142	0.909513	6.07697e-22	8.27076e-19	Up-Regulated
hsa-mir-383	-3.25879	2.14092	1.84641e-11	2.37632e-08	Down-Regulated
hsa-mir-133a-1	-7.23007	7.55388	4.55507e-09	5.72117e-06	Down-Regulated
hsa-mir-133a-2	-7.8106	7.35194	7.77268e-10	9.83244e-07	Down-Regulated
hsa-mir-486-1	-4.52767	9.58584	1.52108e-12	1.97588e-09	Down-Regulated
hsa-mir-486-2	-4.53822	9.57623	1.39835e-12	1.81786e-09	Down-Regulated
hsa-mir-1-1	-6.95197	7.78288	1.04656e-08	1.30715e-05	Down-Regulated
hsa-mir-1-2	-7.13216	7.87122	3.64258e-09	4.57872e-06	Down-Regulated
hsa-mir-139	-3.26438	8.52796	8.62748e-35	1.2044e-31	Down-Regulated
