# Supplementary material for: Characterization of ceRNA network to reveal potential prognostic biomarkers in triple-negative breast cancer
Source: PeerJ. 2019 Sep 9;7:e7522. doi: 10.7717/peerj.7522 (PMC6741283; doi:10.7717/peerj.7522)
Supplement: Supplemental Information 3 [file peerj-07-7522-s003.zip › Supplemental Material 1/DEmRNAs/diff_mRNA_Stage12 vs Normal.xlsx]

## Sheet: Sheet1
row.names(et$table)	logFC	logCPM	PValue	FDR	regulated	STAGE12	abs(logFC)
HTN3	3.40078	-4.81344	1.84111e-08	0.000837246	Up-Regulated	STAGE12	3.40078
RP11-766F14.2	-3.19463	1.41049	1.79279e-08	0.000815451	Down-Regulated	STAGE12	3.19463
SPRR1B	3.27769	-0.470947	1.7369e-08	0.000790308	Up-Regulated	STAGE12	3.27769
SPRR2D	3.00876	-2.3459	1.36788e-08	0.000624247	Up-Regulated	STAGE12	3.00876
SLC10A2	3.08692	-5.00885	1.11103e-08	0.000508218	Up-Regulated	STAGE12	3.08692
C7orf62	3.66071	-4.2945	1.06201e-08	0.000486084	Up-Regulated	STAGE12	3.66071
FGF6	-4.64085	-4.06756	9.90712e-09	0.000453756	Down-Regulated	STAGE12	4.64085
CACNG2	-3.18017	-2.74893	9.49874e-09	0.000435251	Down-Regulated	STAGE12	3.18017
TUBA3C	3.09024	-4.12968	9.47684e-09	0.000434267	Up-Regulated	STAGE12	3.09024
KRTAP4-1	3.11994	-4.75136	9.07252e-09	0.000415966	Up-Regulated	STAGE12	3.11994
PRR23C	3.23384	-4.88311	8.67401e-09	0.000397969	Up-Regulated	STAGE12	3.23384
GPX6	3.43082	-4.8562	8.48054e-09	0.00038924	Up-Regulated	STAGE12	3.43082
MYF5	-4.67425	-4.47653	8.09757e-09	0.000371873	Down-Regulated	STAGE12	4.67425
ZNF679	4.11511	-4.12813	6.48114e-09	0.000298463	Up-Regulated	STAGE12	4.11511
CT45A3	3.3155	-5.12816	6.3354e-09	0.000291885	Up-Regulated	STAGE12	3.3155
DEFB4A	3.78005	-4.9398	5.4304e-09	0.000250591	Up-Regulated	STAGE12	3.78005
LRRC30	-5.16226	-4.22781	4.85286e-09	0.000224187	Down-Regulated	STAGE12	5.16226
SOX1	3.50124	-3.91171	4.21712e-09	0.000195147	Up-Regulated	STAGE12	3.50124
CTAG2	4.54984	-0.421578	4.07745e-09	0.000188794	Up-Regulated	STAGE12	4.54984
NKX2-6	3.40006	-4.93247	3.41684e-09	0.000158483	Up-Regulated	STAGE12	3.40006
OR8A1	3.38266	-4.61269	3.12527e-09	0.000145084	Up-Regulated	STAGE12	3.38266
ENSG00000008197	3.22304	-4.58849	2.73996e-09	0.00012737	Up-Regulated	STAGE12	3.22304
ZP2	3.02118	-0.00330754	2.5571e-09	0.000118954	Up-Regulated	STAGE12	3.02118
TMEM207	3.00675	-5.20943	2.1565e-09	0.000100495	Up-Regulated	STAGE12	3.00675
OR10D3	3.56473	-5.15338	2.06372e-09	9.61984e-05	Up-Regulated	STAGE12	3.56473
TPTE	3.74253	-4.64723	1.9122e-09	8.92078e-05	Up-Regulated	STAGE12	3.74253
PRSS38	3.00915	-4.41404	1.78752e-09	8.3445e-05	Up-Regulated	STAGE12	3.00915
BPIFA2	3.1036	-4.5546	1.48458e-09	6.94279e-05	Up-Regulated	STAGE12	3.1036
PAGE4	3.39959	-3.17577	1.40879e-09	6.59159e-05	Up-Regulated	STAGE12	3.39959
FOXA2	3.1474	-2.55474	1.04873e-09	4.91878e-05	Up-Regulated	STAGE12	3.1474
ZNF479	3.79555	-4.7374	1.0346e-09	4.85322e-05	Up-Regulated	STAGE12	3.79555
ART1	-4.07695	-1.98813	5.41169e-10	2.55551e-05	Down-Regulated	STAGE12	4.07695
APOBEC1	3.11113	-4.81635	4.93136e-10	2.33125e-05	Up-Regulated	STAGE12	3.11113
SFTPC	-3.30218	-2.95261	4.45503e-10	2.10803e-05	Down-Regulated	STAGE12	3.30218
MAGEB6	3.76451	-4.54421	4.41087e-10	2.08736e-05	Up-Regulated	STAGE12	3.76451
KBTBD13	-3.29158	-3.90813	4.13164e-10	1.9567e-05	Down-Regulated	STAGE12	3.29158
CT45A5	3.18126	-5.17595	3.77652e-10	1.78996e-05	Up-Regulated	STAGE12	3.18126
XIRP1	-3.27186	4.37792	3.62745e-10	1.71959e-05	Down-Regulated	STAGE12	3.27186
H2BFWT	3.63542	-4.54034	2.69252e-10	1.27984e-05	Up-Regulated	STAGE12	3.63542
CPLX2	3.56882	-1.12289	2.1247e-10	1.01231e-05	Up-Regulated	STAGE12	3.56882
TMEM229A	3.75767	-3.79631	1.92866e-10	9.19584e-06	Up-Regulated	STAGE12	3.75767
AGBL1	-4.97585	-0.976018	1.89635e-10	9.04216e-06	Down-Regulated	STAGE12	4.97585
CFHR5	-4.42269	-3.2901	1.74914e-10	8.34639e-06	Down-Regulated	STAGE12	4.42269
DCAF8L2	3.89754	-4.56116	1.72869e-10	8.25017e-06	Up-Regulated	STAGE12	3.89754
TFF1	-3.04715	3.61802	1.6748e-10	7.99448e-06	Down-Regulated	STAGE12	3.04715
PIWIL3	3.00236	-4.2319	1.16628e-10	5.58171e-06	Up-Regulated	STAGE12	3.00236
HTR3B	3.10934	-4.72269	1.16123e-10	5.55798e-06	Up-Regulated	STAGE12	3.10934
PRDM14	3.04583	-4.6809	1.04975e-10	5.02976e-06	Up-Regulated	STAGE12	3.04583
ASIC5	3.25514	-4.90476	9.55121e-11	4.5799e-06	Up-Regulated	STAGE12	3.25514
TNNT1	-3.22919	5.16554	9.44331e-11	4.52882e-06	Down-Regulated	STAGE12	3.22919
SPATA16	3.26312	-4.89723	9.15873e-11	4.3939e-06	Up-Regulated	STAGE12	3.26312
HTR1A	3.89805	-4.79091	7.3394e-11	3.52805e-06	Up-Regulated	STAGE12	3.89805
TRIM49B	3.64317	-4.81631	6.5336e-11	3.14345e-06	Up-Regulated	STAGE12	3.64317
NPSR1	3.11489	-4.40254	5.04989e-11	2.43485e-06	Up-Regulated	STAGE12	3.11489
MAGEB16	5.05638	-4.02861	4.28832e-11	2.0704e-06	Up-Regulated	STAGE12	5.05638
EIF1AY	-5.29075	-3.1915	4.08662e-11	1.97388e-06	Down-Regulated	STAGE12	5.29075
SFTPA1	-3.71607	-1.4811	3.78399e-11	1.82891e-06	Down-Regulated	STAGE12	3.71607
MAGEA9B	4.38549	-4.64588	3.73062e-11	1.80327e-06	Up-Regulated	STAGE12	4.38549
CACNG7	3.30915	-4.22893	3.57413e-11	1.72841e-06	Up-Regulated	STAGE12	3.30915
NKX2-4	4.29486	-4.6304	3.51372e-11	1.69937e-06	Up-Regulated	STAGE12	4.29486
ENSG00000257046	-4.79494	-0.874657	3.4371e-11	1.66263e-06	Down-Regulated	STAGE12	4.79494
SEMG1	4.37299	-4.22119	2.38375e-11	1.15619e-06	Up-Regulated	STAGE12	4.37299
DEFB126	4.24983	-4.36129	2.21738e-11	1.07592e-06	Up-Regulated	STAGE12	4.24983
GPX5	4.63783	-4.13462	1.8199e-11	8.84561e-07	Up-Regulated	STAGE12	4.63783
AQP12A	3.26539	-5.14623	1.65471e-11	8.04901e-07	Up-Regulated	STAGE12	3.26539
SMPX	-3.93824	1.42107	1.25229e-11	6.10568e-07	Down-Regulated	STAGE12	3.93824
UTY	-5.74249	-3.02983	1.21502e-11	5.92482e-07	Down-Regulated	STAGE12	5.74249
TNNT3	-3.18994	5.23192	1.16628e-11	5.69005e-07	Down-Regulated	STAGE12	3.18994
RPS4Y1	-5.04895	-0.476655	1.04264e-11	5.09142e-07	Down-Regulated	STAGE12	5.04895
MCCD1	-3.06117	-2.77306	8.13428e-12	3.98018e-07	Down-Regulated	STAGE12	3.06117
VCX2	4.09294	-4.38752	7.08047e-12	3.46837e-07	Up-Regulated	STAGE12	4.09294
MAGEA9	5.59826	-2.32567	6.76111e-12	3.31287e-07	Up-Regulated	STAGE12	5.59826
C8orf22	-4.64527	0.651792	6.57478e-12	3.22263e-07	Down-Regulated	STAGE12	4.64527
OTOP1	3.32125	-4.62796	4.72732e-12	2.32234e-07	Up-Regulated	STAGE12	3.32125
HIST1H2BA	5.60619	-4.20171	4.71507e-12	2.31637e-07	Up-Regulated	STAGE12	5.60619
DRGX	3.05443	-3.71479	4.61914e-12	2.26966e-07	Up-Regulated	STAGE12	3.05443
CPN1	3.849	-4.54013	4.34252e-12	2.13461e-07	Up-Regulated	STAGE12	3.849
LHX8	3.09922	-1.05332	4.17858e-12	2.05461e-07	Up-Regulated	STAGE12	3.09922
TBX10	3.12015	-2.06075	3.64747e-12	1.79496e-07	Up-Regulated	STAGE12	3.12015
IAPP	4.53548	-4.07561	2.79782e-12	1.37919e-07	Up-Regulated	STAGE12	4.53548
CFHR4	3.80629	-4.17125	2.46246e-12	1.215e-07	Up-Regulated	STAGE12	3.80629
MS4A6E	-3.45384	-2.34566	2.05595e-12	1.01545e-07	Down-Regulated	STAGE12	3.45384
PNLIP	4.75977	-4.02252	1.73799e-12	8.59193e-08	Up-Regulated	STAGE12	4.75977
GNAT3	4.34161	-2.20069	1.673e-12	8.27332e-08	Up-Regulated	STAGE12	4.34161
GJD2	4.18068	-3.91228	1.47264e-12	7.28867e-08	Up-Regulated	STAGE12	4.18068
PROL1	-3.72797	3.27607	1.40192e-12	6.94078e-08	Down-Regulated	STAGE12	3.72797
ASB10	-5.60007	-1.69578	1.09111e-12	5.41017e-08	Down-Regulated	STAGE12	5.60007
CTXN3	3.97776	0.0281713	1.06032e-12	5.25877e-08	Up-Regulated	STAGE12	3.97776
DUPD1	-5.20492	-2.286	8.29785e-13	4.12163e-08	Down-Regulated	STAGE12	5.20492
NTS	-3.27944	1.1965	7.5422e-13	3.74877e-08	Down-Regulated	STAGE12	3.27944
PASD1	4.1926	-3.86254	5.85522e-13	2.91525e-08	Up-Regulated	STAGE12	4.1926
CXorf49B	4.30666	-4.58552	5.6761e-13	2.82653e-08	Up-Regulated	STAGE12	4.30666
RALYL	3.10989	-2.04468	5.64856e-13	2.81292e-08	Up-Regulated	STAGE12	3.10989
PSAPL1	4.04306	-2.27158	5.52425e-13	2.75146e-08	Up-Regulated	STAGE12	4.04306
DMRTB1	4.7691	-4.22342	5.49914e-13	2.73912e-08	Up-Regulated	STAGE12	4.7691
HIST2H3C	4.10862	-4.42173	5.28981e-13	2.63533e-08	Up-Regulated	STAGE12	4.10862
PRDM9	3.11775	-4.75416	4.34967e-13	2.16988e-08	Up-Regulated	STAGE12	3.11775
LGSN	3.22622	-2.46322	4.25186e-13	2.12138e-08	Up-Regulated	STAGE12	3.22622
TFF2	3.18164	-0.774218	4.18076e-13	2.08616e-08	Up-Regulated	STAGE12	3.18164
LECT1	3.32835	-1.24407	3.25589e-13	1.62736e-08	Up-Regulated	STAGE12	3.32835
OR56A3	4.56105	-3.61844	3.06615e-13	1.53326e-08	Up-Regulated	STAGE12	4.56105
PPP1R3A	-9.48583	1.67756	2.93516e-13	1.46811e-08	Down-Regulated	STAGE12	9.48583
DCAF8L1	4.895	-4.13414	2.6446e-13	1.32373e-08	Up-Regulated	STAGE12	4.895
UGT2B28	-5.12712	3.09698	2.57168e-13	1.28738e-08	Down-Regulated	STAGE12	5.12712
DHRS2	-3.2439	4.79827	2.49584e-13	1.24974e-08	Down-Regulated	STAGE12	3.2439
DPPA2	5.16456	-3.89498	2.03987e-13	1.02267e-08	Up-Regulated	STAGE12	5.16456
FAM83C	4.01552	-1.38879	1.8211e-13	9.13502e-09	Up-Regulated	STAGE12	4.01552
NLGN4Y	-4.15997	-3.68424	1.66177e-13	8.3411e-09	Down-Regulated	STAGE12	4.15997
ZNF716	3.95066	-3.05942	1.53087e-13	7.6871e-09	Up-Regulated	STAGE12	3.95066
MAGEC1	4.58939	-1.25005	1.52663e-13	7.66612e-09	Up-Regulated	STAGE12	4.58939
SLCO1B3	4.67979	-2.64199	1.3634e-13	6.8508e-09	Up-Regulated	STAGE12	4.67979
FABP9	-3.11717	-3.95818	1.24162e-13	6.24276e-09	Down-Regulated	STAGE12	3.11717
SCGB1A1	-5.21284	0.652028	1.11444e-13	5.60632e-09	Down-Regulated	STAGE12	5.21284
SP8	3.17736	-4.76521	7.68582e-14	3.87304e-09	Up-Regulated	STAGE12	3.17736
KCNQ2	3.12977	-1.30744	6.47215e-14	3.2652e-09	Up-Regulated	STAGE12	3.12977
HTR2C	3.33852	-2.94475	6.18518e-14	3.1216e-09	Up-Regulated	STAGE12	3.33852
KNG1	3.12562	-3.93778	6.1752e-14	3.11669e-09	Up-Regulated	STAGE12	3.12562
CNPY1	3.67531	-3.4829	6.03933e-14	3.04853e-09	Up-Regulated	STAGE12	3.67531
MYBPC1	-3.48999	7.55341	5.99038e-14	3.02394e-09	Down-Regulated	STAGE12	3.48999
SLC6A5	4.82165	-3.65061	5.52492e-14	2.7902e-09	Up-Regulated	STAGE12	4.82165
SOX14	3.8385	-3.76081	5.2821e-14	2.66836e-09	Up-Regulated	STAGE12	3.8385
SYNPR	4.13173	-3.07057	5.07551e-14	2.56476e-09	Up-Regulated	STAGE12	4.13173
KDM5D	-5.40231	-2.00392	4.25277e-14	2.15105e-09	Down-Regulated	STAGE12	5.40231
OC90	5.14682	-4.43461	4.09864e-14	2.0735e-09	Up-Regulated	STAGE12	5.14682
C10orf71	-8.02208	2.60581	3.17483e-14	1.60843e-09	Down-Regulated	STAGE12	8.02208
FGF4	6.17428	-1.06066	2.83014e-14	1.43457e-09	Up-Regulated	STAGE12	6.17428
PRB4	3.76978	-4.30673	2.50179e-14	1.26898e-09	Up-Regulated	STAGE12	3.76978
IFNA10	3.2724	-5.13975	2.47962e-14	1.25781e-09	Up-Regulated	STAGE12	3.2724
ITLN1	-3.60078	-1.16092	1.99607e-14	1.01369e-09	Down-Regulated	STAGE12	3.60078
GAGE12J	5.44604	-4.42828	1.98774e-14	1.00949e-09	Up-Regulated	STAGE12	5.44604
SPZ1	3.84739	-4.63415	1.72572e-14	8.77235e-10	Up-Regulated	STAGE12	3.84739
PRB1	4.32483	-4.43141	1.72121e-14	8.74979e-10	Up-Regulated	STAGE12	4.32483
SERPINB11	5.92266	-2.36713	1.72105e-14	8.74915e-10	Up-Regulated	STAGE12	5.92266
TECRL	-9.17161	-0.718231	1.556e-14	7.91554e-10	Down-Regulated	STAGE12	9.17161
MAGEB2	4.3857	-2.22861	1.48051e-14	7.53414e-10	Up-Regulated	STAGE12	4.3857
IZUMO2	3.58901	-3.7809	1.42546e-14	7.25514e-10	Up-Regulated	STAGE12	3.58901
ENSG00000275356	3.41255	-4.14777	1.36515e-14	6.95026e-10	Up-Regulated	STAGE12	3.41255
UBE2U	3.55054	-2.87713	1.07082e-14	5.45977e-10	Up-Regulated	STAGE12	3.55054
NKX6-3	3.61022	-2.43936	9.7747e-15	4.98568e-10	Up-Regulated	STAGE12	3.61022
POU3F4	3.75966	-3.72989	9.71069e-15	4.95323e-10	Up-Regulated	STAGE12	3.75966
USP9Y	-5.09596	-2.67044	8.15313e-15	4.16242e-10	Down-Regulated	STAGE12	5.09596
TMEM14E	3.27086	-3.69804	7.8704e-15	4.01894e-10	Up-Regulated	STAGE12	3.27086
SSX5	5.17007	-2.96064	7.6452e-15	3.90463e-10	Up-Regulated	STAGE12	5.17007
MYLK2	-4.09162	1.97476	7.07122e-15	3.61283e-10	Down-Regulated	STAGE12	4.09162
CHP2	3.10235	-1.69098	6.71981e-15	3.43422e-10	Up-Regulated	STAGE12	3.10235
SLCO1B7	-6.06651	-1.21584	5.73151e-15	2.9319e-10	Down-Regulated	STAGE12	6.06651
FCRL4	3.02475	-3.08365	3.66563e-15	1.87941e-10	Up-Regulated	STAGE12	3.02475
KCNA7	-3.72581	-0.540884	3.48805e-15	1.78888e-10	Down-Regulated	STAGE12	3.72581
CSMD3	3.69878	-1.27203	3.16261e-15	1.62289e-10	Up-Regulated	STAGE12	3.69878
ENSG00000258941	-3.40574	-4.94159	2.59323e-15	1.33204e-10	Down-Regulated	STAGE12	3.40574
OCSTAMP	3.22974	-3.58802	2.51448e-15	1.29174e-10	Up-Regulated	STAGE12	3.22974
SNTG1	4.29475	-2.25555	2.35191e-15	1.20863e-10	Up-Regulated	STAGE12	4.29475
TBC1D21	5.96653	-2.8475	2.22086e-15	1.14168e-10	Up-Regulated	STAGE12	5.96653
LIPF	3.76445	-1.71033	2.03252e-15	1.04518e-10	Up-Regulated	STAGE12	3.76445
LIN28A	3.8352	-2.29064	1.43481e-15	7.38968e-11	Up-Regulated	STAGE12	3.8352
MS4A18	-4.86596	-2.18127	1.16637e-15	6.0151e-11	Down-Regulated	STAGE12	4.86596
HELT	3.82798	-4.61861	9.99692e-16	5.15971e-11	Up-Regulated	STAGE12	3.82798
SERPINB10	3.01403	-3.25714	9.63157e-16	4.97172e-11	Up-Regulated	STAGE12	3.01403
UGT2B11	-4.82401	4.00518	8.95544e-16	4.62504e-11	Down-Regulated	STAGE12	4.82401
CCDC60	4.01311	-2.1262	8.09019e-16	4.18036e-11	Up-Regulated	STAGE12	4.01311
AMELX	6.74762	-2.44992	7.71521e-16	3.9873e-11	Up-Regulated	STAGE12	6.74762
LYZL1	3.32639	-4.33765	7.50746e-16	3.88038e-11	Up-Regulated	STAGE12	3.32639
SPINK6	3.6725	-2.60381	6.55628e-16	3.39064e-11	Up-Regulated	STAGE12	3.6725
IDI2	-4.81858	-1.48864	4.54733e-16	2.35588e-11	Down-Regulated	STAGE12	4.81858
GATA4	3.78469	-2.07179	4.03096e-16	2.08953e-11	Up-Regulated	STAGE12	3.78469
AMER3	4.43083	-2.76899	4.02815e-16	2.08811e-11	Up-Regulated	STAGE12	4.43083
EPS8L3	-3.37588	-3.20605	3.50328e-16	1.81697e-11	Down-Regulated	STAGE12	3.37588
NWD2	-3.01998	0.568638	3.39559e-16	1.76122e-11	Down-Regulated	STAGE12	3.01998
PAGE5	3.91466	-2.98853	2.57084e-16	1.33501e-11	Up-Regulated	STAGE12	3.91466
DSCR4	5.6222	-3.88297	2.09578e-16	1.08959e-11	Up-Regulated	STAGE12	5.6222
PYDC1	3.41051	0.14954	2.04935e-16	1.06562e-11	Up-Regulated	STAGE12	3.41051
DUSP13	-4.82525	0.386342	2.04746e-16	1.06466e-11	Down-Regulated	STAGE12	4.82525
MB	-3.59107	6.73439	1.79603e-16	9.34402e-12	Down-Regulated	STAGE12	3.59107
NAA11	4.18552	-1.83584	1.68539e-16	8.77096e-12	Up-Regulated	STAGE12	4.18552
SEMG2	7.08356	-1.58438	1.57711e-16	8.2095e-12	Up-Regulated	STAGE12	7.08356
SULT1C3	-7.92942	3.1331	1.23738e-16	6.44751e-12	Down-Regulated	STAGE12	7.92942
NT5C1A	-4.01079	-2.34924	1.11627e-16	5.81944e-12	Down-Regulated	STAGE12	4.01079
MYBPC2	-4.58866	3.8927	1.08637e-16	5.66401e-12	Down-Regulated	STAGE12	4.58866
SPANXB2	4.81607	-3.5054	1.03167e-16	5.38068e-12	Up-Regulated	STAGE12	4.81607
GAGE1	6.83053	-3.16903	9.9338e-17	5.18187e-12	Up-Regulated	STAGE12	6.83053
ACSM1	-3.26476	3.41334	8.19531e-17	4.27779e-12	Down-Regulated	STAGE12	3.26476
MYL1	-12.5314	5.61454	8.09456e-17	4.22552e-12	Down-Regulated	STAGE12	12.5314
CELF3	3.15664	-2.71564	7.3555e-17	3.84185e-12	Up-Regulated	STAGE12	3.15664
PRAC1	4.79678	-4.76782	6.97857e-17	3.64588e-12	Up-Regulated	STAGE12	4.79678
AQP12B	5.0119	-4.34491	6.27913e-17	3.28147e-12	Up-Regulated	STAGE12	5.0119
AFP	-3.45676	1.21878	5.28124e-17	2.76214e-12	Down-Regulated	STAGE12	3.45676
GATA5	3.549	-1.29098	5.15435e-17	2.69608e-12	Up-Regulated	STAGE12	3.549
CPB1	-3.5634	4.68654	4.56945e-17	2.39105e-12	Down-Regulated	STAGE12	3.5634
PIRT	3.77293	-0.944769	4.24695e-17	2.22315e-12	Up-Regulated	STAGE12	3.77293
SMTNL1	-3.2578	1.37825	3.67771e-17	1.92638e-12	Down-Regulated	STAGE12	3.2578
SPATA31A1	5.01333	-4.32956	2.75521e-17	1.44503e-12	Up-Regulated	STAGE12	5.01333
TRIM51	3.94753	-4.94721	2.66285e-17	1.39696e-12	Up-Regulated	STAGE12	3.94753
SLC5A8	3.31973	1.32019	2.26863e-17	1.19094e-12	Up-Regulated	STAGE12	3.31973
C6	-3.21436	2.94418	2.21961e-17	1.16532e-12	Down-Regulated	STAGE12	3.21436
IL21	3.1714	-4.39278	1.95668e-17	1.02765e-12	Up-Regulated	STAGE12	3.1714
ALPPL2	3.60177	-4.57724	1.92555e-17	1.01136e-12	Up-Regulated	STAGE12	3.60177
RPRML	3.24695	-2.32017	1.49018e-17	7.83507e-13	Up-Regulated	STAGE12	3.24695
C18orf42	-3.02531	-4.20885	1.44767e-17	7.61313e-13	Down-Regulated	STAGE12	3.02531
GAGE2A	8.12971	-2.25706	1.30417e-17	6.86173e-13	Up-Regulated	STAGE12	8.12971
AADAC	-3.42455	1.17165	1.1466e-17	6.03526e-13	Down-Regulated	STAGE12	3.42455
MYOZ1	-3.80386	4.36073	1.1104e-17	5.84558e-13	Down-Regulated	STAGE12	3.80386
KRT6A	3.26211	4.81096	1.08577e-17	5.71671e-13	Up-Regulated	STAGE12	3.26211
PAGE2B	4.07134	-3.2063	1.08002e-17	5.68694e-13	Up-Regulated	STAGE12	4.07134
ENSG00000258417	5.15215	-4.25864	9.79392e-18	5.15895e-13	Up-Regulated	STAGE12	5.15215
ASZ1	4.51297	-4.31741	9.36757e-18	4.93512e-13	Up-Regulated	STAGE12	4.51297
ACTL6B	4.14915	-2.59593	9.18e-18	4.83657e-13	Up-Regulated	STAGE12	4.14915
INSM1	3.1105	-0.60607	8.19646e-18	4.32011e-13	Up-Regulated	STAGE12	3.1105
CST9L	-3.43736	-4.62115	7.48091e-18	3.94446e-13	Down-Regulated	STAGE12	3.43736
PRB2	3.0976	-4.02927	7.42772e-18	3.91656e-13	Up-Regulated	STAGE12	3.0976
GNGT1	4.52102	-2.71633	7.3204e-18	3.86012e-13	Up-Regulated	STAGE12	4.52102
OTX2	4.88657	-3.71382	6.35194e-18	3.35078e-13	Up-Regulated	STAGE12	4.88657
ATCAY	3.36524	-1.97228	5.92598e-18	3.12649e-13	Up-Regulated	STAGE12	3.36524
ANKRD2	-3.64868	0.54333	5.74817e-18	3.03297e-13	Down-Regulated	STAGE12	3.64868
OLFM3	4.47295	-2.47599	4.46499e-18	2.35841e-13	Up-Regulated	STAGE12	4.47295
TRIM54	-3.95291	0.724288	4.38923e-18	2.31848e-13	Down-Regulated	STAGE12	3.95291
MAGEB10	5.85243	-3.72425	4.26651e-18	2.25391e-13	Up-Regulated	STAGE12	5.85243
CNGA2	5.36797	-2.76949	4.14531e-18	2.19013e-13	Up-Regulated	STAGE12	5.36797
SPIC	3.42709	-3.39273	3.43362e-18	1.81536e-13	Up-Regulated	STAGE12	3.42709
PDYN	4.80795	-2.30608	2.911e-18	1.53995e-13	Up-Regulated	STAGE12	4.80795
COX6A2	-7.11835	2.18515	2.78597e-18	1.47423e-13	Down-Regulated	STAGE12	7.11835
TRIM72	-3.60432	0.730891	2.55459e-18	1.35219e-13	Down-Regulated	STAGE12	3.60432
TRIM43	3.53529	-2.92018	2.52639e-18	1.33735e-13	Up-Regulated	STAGE12	3.53529
VCX	4.53801	-2.69295	2.08796e-18	1.10576e-13	Up-Regulated	STAGE12	4.53801
C7orf33	5.08157	-3.94189	2.07551e-18	1.09919e-13	Up-Regulated	STAGE12	5.08157
CT45A1	7.20536	-2.45789	1.69913e-18	9.00557e-14	Up-Regulated	STAGE12	7.20536
YIPF7	-3.45596	-2.01882	1.57962e-18	8.37419e-14	Down-Regulated	STAGE12	3.45596
SCRT2	5.40239	-3.46098	1.17691e-18	6.24598e-14	Up-Regulated	STAGE12	5.40239
DDX3Y	-5.97445	-1.09249	1.17362e-18	6.22861e-14	Down-Regulated	STAGE12	5.97445
ACTA1	-5.93325	8.3429	1.05391e-18	5.59571e-14	Down-Regulated	STAGE12	5.93325
CTNNA2	3.31825	-1.15175	1.02257e-18	5.43017e-14	Up-Regulated	STAGE12	3.31825
MYPN	-5.64269	2.3144	1.01798e-18	5.40596e-14	Down-Regulated	STAGE12	5.64269
URAD	-4.72624	-2.71264	8.7988e-19	4.67568e-14	Down-Regulated	STAGE12	4.72624
PSG1	-3.2041	-4.74546	7.16986e-19	3.81322e-14	Down-Regulated	STAGE12	3.2041
SSX1	6.83588	-1.27397	6.65968e-19	3.54255e-14	Up-Regulated	STAGE12	6.83588
VCX3B	4.55743	-2.20857	4.9427e-19	2.63209e-14	Up-Regulated	STAGE12	4.55743
CACNG5	3.53224	-4.73173	4.92792e-19	2.62426e-14	Up-Regulated	STAGE12	3.53224
ZIC3	4.05041	-3.01473	4.48467e-19	2.38876e-14	Up-Regulated	STAGE12	4.05041
GADL1	-4.21029	-0.841295	3.94056e-19	2.1e-14	Down-Regulated	STAGE12	4.21029
BPIFB3	7.74851	-1.42439	3.64423e-19	1.94263e-14	Up-Regulated	STAGE12	7.74851
BPIFB4	4.09945	-2.54427	3.26187e-19	1.73952e-14	Up-Regulated	STAGE12	4.09945
ATP1B4	-6.42285	-0.623119	3.20323e-19	1.70841e-14	Down-Regulated	STAGE12	6.42285
MYH7	-9.61444	7.56671	3.18723e-19	1.69994e-14	Down-Regulated	STAGE12	9.61444
SERPINB3	5.24404	0.637229	3.10733e-19	1.65748e-14	Up-Regulated	STAGE12	5.24404
SMR3B	7.37948	6.58883	2.78532e-19	1.48622e-14	Up-Regulated	STAGE12	7.37948
HMX2	5.06143	-2.84953	2.52418e-19	1.34733e-14	Up-Regulated	STAGE12	5.06143
SLC36A2	-3.90795	-0.958751	2.37619e-19	1.26855e-14	Down-Regulated	STAGE12	3.90795
FDCSP	3.44873	6.78213	2.10793e-19	1.12559e-14	Up-Regulated	STAGE12	3.44873
DUSP26	-3.76146	0.843576	2.00297e-19	1.06962e-14	Down-Regulated	STAGE12	3.76146
CDX2	4.12503	-2.49849	1.98466e-19	1.05991e-14	Up-Regulated	STAGE12	4.12503
UCMA	4.88808	-4.04699	1.95959e-19	1.04656e-14	Up-Regulated	STAGE12	4.88808
UGT2B4	-3.21177	-1.90791	1.74925e-19	9.34484e-15	Down-Regulated	STAGE12	3.21177
HIST1H2BB	3.62937	-4.3385	1.52681e-19	8.16002e-15	Up-Regulated	STAGE12	3.62937
GFI1B	3.27713	-1.94983	1.38864e-19	7.42423e-15	Up-Regulated	STAGE12	3.27713
SMR3A	7.75454	0.939528	1.32136e-19	7.0657e-15	Up-Regulated	STAGE12	7.75454
C1orf94	4.63843	-1.88394	1.20692e-19	6.45532e-15	Up-Regulated	STAGE12	4.63843
SOX2	3.76919	0.109432	9.97624e-20	5.33858e-15	Up-Regulated	STAGE12	3.76919
FAM9C	4.5843	-0.686564	9.61331e-20	5.14523e-15	Up-Regulated	STAGE12	4.5843
APOA2	3.04141	-3.94732	7.1616e-20	3.83583e-15	Up-Regulated	STAGE12	3.04141
GPR115	3.166	-1.77267	6.85983e-20	3.67461e-15	Up-Regulated	STAGE12	3.166
RTP1	4.2773	-3.13332	6.69862e-20	3.58838e-15	Up-Regulated	STAGE12	4.2773
TCHHL1	4.37171	-4.28326	6.65672e-20	3.56607e-15	Up-Regulated	STAGE12	4.37171
KRTAP17-1	4.08325	-3.78921	5.81875e-20	3.11839e-15	Up-Regulated	STAGE12	4.08325
KRT38	3.99312	-3.7503	4.76093e-20	2.55315e-15	Up-Regulated	STAGE12	3.99312
NMRK2	-5.38561	-0.410458	4.38024e-20	2.34947e-15	Down-Regulated	STAGE12	5.38561
NKX2-2	5.21192	-1.77424	3.33445e-20	1.79003e-15	Up-Regulated	STAGE12	5.21192
CHAT	4.19599	-4.87744	2.82623e-20	1.51797e-15	Up-Regulated	STAGE12	4.19599
MAGEA11	5.74313	-0.980772	2.59462e-20	1.39417e-15	Up-Regulated	STAGE12	5.74313
AGR3	-3.30306	3.218	2.25348e-20	1.21142e-15	Down-Regulated	STAGE12	3.30306
CSRP3	-11.3055	3.73054	2.04885e-20	1.10183e-15	Down-Regulated	STAGE12	11.3055
DCAF4L2	6.94296	-1.63853	1.68913e-20	9.08821e-16	Up-Regulated	STAGE12	6.94296
ITLN2	3.97853	-3.47617	1.27222e-20	6.84938e-16	Up-Regulated	STAGE12	3.97853
TRIM71	3.08099	-1.77392	1.19673e-20	6.44417e-16	Up-Regulated	STAGE12	3.08099
NGB	4.55313	-2.30702	1.14779e-20	6.18119e-16	Up-Regulated	STAGE12	4.55313
THRSP	-3.21065	5.41126	8.48037e-21	4.57117e-16	Down-Regulated	STAGE12	3.21065
MAGEC2	8.50117	0.466731	8.38138e-21	4.51815e-16	Up-Regulated	STAGE12	8.50117
HMGCS2	-4.58451	5.48665	7.73467e-21	4.17076e-16	Down-Regulated	STAGE12	4.58451
SLC18A3	6.481	-2.82508	6.54185e-21	3.52926e-16	Up-Regulated	STAGE12	6.481
PPP1R27	-5.45754	1.24725	5.13881e-21	2.7746e-16	Down-Regulated	STAGE12	5.45754
C3orf30	4.06421	-4.31439	4.23568e-21	2.2882e-16	Up-Regulated	STAGE12	4.06421
COL6A5	3.10374	-2.51964	4.03199e-21	2.17848e-16	Up-Regulated	STAGE12	3.10374
CDK5R2	3.52116	-2.96664	4.00572e-21	2.16433e-16	Up-Regulated	STAGE12	3.52116
PEBP4	-3.46868	1.34961	3.24244e-21	1.75296e-16	Down-Regulated	STAGE12	3.46868
FBP2	-5.03908	1.35373	2.84713e-21	1.53978e-16	Down-Regulated	STAGE12	5.03908
OTP	3.3136	-3.96007	2.77345e-21	1.50005e-16	Up-Regulated	STAGE12	3.3136
SGCA	-3.07619	1.2936	2.24634e-21	1.21559e-16	Down-Regulated	STAGE12	3.07619
CT45A10	7.18215	-2.68183	2.05439e-21	1.1119e-16	Up-Regulated	STAGE12	7.18215
FAM163B	4.02859	-3.35159	2.04659e-21	1.10769e-16	Up-Regulated	STAGE12	4.02859
DSCR8	6.47628	-1.6334	2.04473e-21	1.10671e-16	Up-Regulated	STAGE12	6.47628
COX7B2	7.61442	-2.4859	1.84723e-21	1.00013e-16	Up-Regulated	STAGE12	7.61442
KRT72	3.09272	-2.86553	1.83963e-21	9.96052e-17	Up-Regulated	STAGE12	3.09272
XKR7	3.3535	-2.40044	1.347e-21	7.2983e-17	Up-Regulated	STAGE12	3.3535
ODAM	3.71495	1.07319	1.33115e-21	7.21272e-17	Up-Regulated	STAGE12	3.71495
COL19A1	3.04942	-0.67274	1.26414e-21	6.85087e-17	Up-Regulated	STAGE12	3.04942
C6orf15	3.14431	1.71303	1.11876e-21	6.06559e-17	Up-Regulated	STAGE12	3.14431
DHRS7C	-7.78206	-0.618141	1.03299e-21	5.60116e-17	Down-Regulated	STAGE12	7.78206
TRIM63	-4.42945	0.943421	9.80688e-22	5.31847e-17	Down-Regulated	STAGE12	4.42945
SEZ6	4.00384	0.259396	8.03172e-22	4.35834e-17	Up-Regulated	STAGE12	4.00384
IGLL1	3.71885	-1.67119	7.22208e-22	3.91964e-17	Up-Regulated	STAGE12	3.71885
PADI3	3.46228	0.563015	6.97685e-22	3.7869e-17	Up-Regulated	STAGE12	3.46228
CSH2	4.30855	-4.69883	6.21021e-22	3.37221e-17	Up-Regulated	STAGE12	4.30855
PAGE1	9.421	-0.127356	6.00996e-22	3.26377e-17	Up-Regulated	STAGE12	9.421
RBFOX1	-5.21614	-0.502743	5.52879e-22	3.00307e-17	Down-Regulated	STAGE12	5.21614
ACTN2	-5.94396	6.04265	5.10199e-22	2.77206e-17	Down-Regulated	STAGE12	5.94396
RBMXL2	5.58116	-2.10331	4.73033e-22	2.57079e-17	Up-Regulated	STAGE12	5.58116
MYT1L	3.74206	-1.85174	3.56531e-22	1.93988e-17	Up-Regulated	STAGE12	3.74206
LCT	3.066	0.0748908	3.54275e-22	1.92765e-17	Up-Regulated	STAGE12	3.066
NKX2-3	4.78643	-2.47699	3.37517e-22	1.83667e-17	Up-Regulated	STAGE12	4.78643
NPY	4.55612	-1.21497	2.6538e-22	1.44481e-17	Up-Regulated	STAGE12	4.55612
CYP2A7	-3.32	-1.84937	2.62199e-22	1.4276e-17	Down-Regulated	STAGE12	3.32
OR1F1	4.32956	-4.28315	2.1345e-22	1.16266e-17	Up-Regulated	STAGE12	4.32956
LGR5	3.09318	2.63522	2.04419e-22	1.11353e-17	Up-Regulated	STAGE12	3.09318
C1orf64	-4.14736	1.81701	1.83984e-22	1.0026e-17	Down-Regulated	STAGE12	4.14736
TRIM10	3.32895	-3.6245	1.66052e-22	9.05165e-18	Up-Regulated	STAGE12	3.32895
ONECUT3	3.82347	-2.82754	1.58578e-22	8.64585e-18	Up-Regulated	STAGE12	3.82347
FEZF1	4.45768	-2.78623	1.496e-22	8.15771e-18	Up-Regulated	STAGE12	4.45768
DAZL	3.32863	-2.57069	1.47514e-22	8.04439e-18	Up-Regulated	STAGE12	3.32863
HIST1H4A	3.41905	-4.47667	1.47218e-22	8.0284e-18	Up-Regulated	STAGE12	3.41905
RPL3L	-4.53241	2.15555	1.18728e-22	6.47876e-18	Down-Regulated	STAGE12	4.53241
MAGEA4	7.64236	2.30842	1.08851e-22	5.9411e-18	Up-Regulated	STAGE12	7.64236
MAGEA1	7.26187	-0.88623	1.07783e-22	5.88302e-18	Up-Regulated	STAGE12	7.26187
EFNA2	4.43275	-3.24962	6.83233e-23	3.73373e-18	Up-Regulated	STAGE12	4.43275
SOHLH1	5.99378	-1.36351	6.66597e-23	3.64329e-18	Up-Regulated	STAGE12	5.99378
HRH3	3.32047	-2.95367	6.43763e-23	3.51894e-18	Up-Regulated	STAGE12	3.32047
ZIC2	3.29167	0.189659	5.4992e-23	3.00691e-18	Up-Regulated	STAGE12	3.29167
IGFBP1	-3.67027	-0.633407	4.76633e-23	2.60695e-18	Down-Regulated	STAGE12	3.67027
SFTPB	-5.64573	2.65351	4.48517e-23	2.45348e-18	Down-Regulated	STAGE12	5.64573
GNAT1	3.0574	-3.96621	4.08247e-23	2.23381e-18	Up-Regulated	STAGE12	3.0574
LHX5	3.50337	-3.48031	3.85151e-23	2.10778e-18	Up-Regulated	STAGE12	3.50337
HCRTR2	3.82905	-1.96562	2.49104e-23	1.36459e-18	Up-Regulated	STAGE12	3.82905
CST9	-5.43315	-0.0108295	1.98028e-23	1.08525e-18	Down-Regulated	STAGE12	5.43315
CALML5	3.532	5.6911	1.88144e-23	1.03124e-18	Up-Regulated	STAGE12	3.532
XIRP2	-11.4672	5.63598	1.5715e-23	8.61654e-19	Down-Regulated	STAGE12	11.4672
SLC38A8	3.97499	-3.22746	1.41844e-23	7.77957e-19	Up-Regulated	STAGE12	3.97499
HIST2H2AB	3.24665	-3.58378	1.35198e-23	7.41599e-19	Up-Regulated	STAGE12	3.24665
AC007163.2	5.24247	-3.37983	1.19425e-23	6.55321e-19	Up-Regulated	STAGE12	5.24247
FMR1NB	5.38699	-2.57581	1.08891e-23	5.97648e-19	Up-Regulated	STAGE12	5.38699
KCNV1	3.6076	-2.2231	9.64609e-24	5.29503e-19	Up-Regulated	STAGE12	3.6076
C1orf105	3.91143	-2.69933	8.39235e-24	4.6074e-19	Up-Regulated	STAGE12	3.91143
ADAMTS20	4.79638	-2.91165	8.0696e-24	4.43053e-19	Up-Regulated	STAGE12	4.79638
ARL14	4.59089	-2.92371	7.8716e-24	4.32206e-19	Up-Regulated	STAGE12	4.59089
HIST1H1T	3.46252	-4.16004	6.93864e-24	3.81105e-19	Up-Regulated	STAGE12	3.46252
REG1A	8.61424	-0.38884	6.81545e-24	3.74352e-19	Up-Regulated	STAGE12	8.61424
LHX3	6.62532	-3.117	6.16545e-24	3.38724e-19	Up-Regulated	STAGE12	6.62532
HFE2	-7.73097	1.16423	5.81033e-24	3.19313e-19	Down-Regulated	STAGE12	7.73097
MYF6	-7.58033	0.72723	5.59362e-24	3.07448e-19	Down-Regulated	STAGE12	7.58033
TAGLN3	3.45862	-1.81992	5.17725e-24	2.84614e-19	Up-Regulated	STAGE12	3.45862
SALL3	4.91684	-2.12828	4.68751e-24	2.57752e-19	Up-Regulated	STAGE12	4.91684
HTN1	7.14159	-1.31488	4.6794e-24	2.57311e-19	Up-Regulated	STAGE12	7.14159
GSTA2	3.27861	-1.74683	4.17499e-24	2.29599e-19	Up-Regulated	STAGE12	3.27861
MAGEA12	9.32624	0.601799	3.81168e-24	2.09658e-19	Up-Regulated	STAGE12	9.32624
ESX1	5.39376	-2.63571	3.63319e-24	1.99855e-19	Up-Regulated	STAGE12	5.39376
NAT16	3.56808	-3.85774	3.53895e-24	1.94692e-19	Up-Regulated	STAGE12	3.56808
SERPINB2	3.22352	1.34536	3.22552e-24	1.77478e-19	Up-Regulated	STAGE12	3.22352
GNG13	3.66541	-2.99662	1.96989e-24	1.08497e-19	Up-Regulated	STAGE12	3.66541
OLIG1	4.33385	-0.517738	1.52414e-24	8.3983e-20	Up-Regulated	STAGE12	4.33385
KLHL40	-8.79426	0.804926	1.27284e-24	7.01592e-20	Down-Regulated	STAGE12	8.79426
FITM1	-3.46554	0.240744	1.09703e-24	6.04856e-20	Down-Regulated	STAGE12	3.46554
ANKRD30B	-3.19684	0.15707	7.76046e-25	4.28176e-20	Down-Regulated	STAGE12	3.19684
VCX3A	8.39687	-0.10013	6.20657e-25	3.42597e-20	Up-Regulated	STAGE12	8.39687
MTRNR2L8	3.11559	1.23751	5.85578e-25	3.23269e-20	Up-Regulated	STAGE12	3.11559
FOXJ1	3.35255	0.172137	5.29506e-25	2.92399e-20	Up-Regulated	STAGE12	3.35255
LRRC38	-3.6283	-1.81308	5.26722e-25	2.90867e-20	Down-Regulated	STAGE12	3.6283
ERVV-1	3.50373	-3.0672	4.40399e-25	2.43303e-20	Up-Regulated	STAGE12	3.50373
ZIC5	4.29081	-0.992465	3.96589e-25	2.19143e-20	Up-Regulated	STAGE12	4.29081
HIST1H2AB	3.39175	-4.23836	3.72686e-25	2.05965e-20	Up-Regulated	STAGE12	3.39175
SHH	3.68351	-1.85392	3.45027e-25	1.9071e-20	Up-Regulated	STAGE12	3.68351
MUC13	3.34293	-0.848047	3.19855e-25	1.76838e-20	Up-Regulated	STAGE12	3.34293
IFNB1	3.72801	-4.49933	3.18778e-25	1.76249e-20	Up-Regulated	STAGE12	3.72801
R3HDML	5.13126	-3.17873	3.09741e-25	1.71265e-20	Up-Regulated	STAGE12	5.13126
LY6D	3.68356	3.66589	1.95282e-25	1.08061e-20	Up-Regulated	STAGE12	3.68356
SLC26A9	3.61941	0.683378	1.75207e-25	9.69756e-21	Up-Regulated	STAGE12	3.61941
MAGEB4	3.28869	-1.10148	1.59197e-25	8.81409e-21	Up-Regulated	STAGE12	3.28869
FCAMR	4.54898	-0.576752	1.31372e-25	7.27707e-21	Up-Regulated	STAGE12	4.54898
RP11-546B8.6	4.46769	-4.38929	1.29819e-25	7.19133e-21	Up-Regulated	STAGE12	4.46769
FSTL5	4.9248	-1.24298	9.00125e-26	4.98984e-21	Up-Regulated	STAGE12	4.9248
CA3	-4.50117	6.37489	8.23602e-26	4.56654e-21	Down-Regulated	STAGE12	4.50117
FAM83A	3.40604	2.11835	7.21413e-26	4.00088e-21	Up-Regulated	STAGE12	3.40604
SLN	-7.41282	3.70998	7.05699e-26	3.91423e-21	Down-Regulated	STAGE12	7.41282
ACTN3	-6.23909	2.84294	6.16942e-26	3.42298e-21	Down-Regulated	STAGE12	6.23909
FATE1	3.49688	-1.02759	5.21619e-26	2.8952e-21	Up-Regulated	STAGE12	3.49688
RPRM	3.02131	-0.826669	4.40438e-26	2.44544e-21	Up-Regulated	STAGE12	3.02131
ENO3	-4.47703	5.48443	3.80351e-26	2.11254e-21	Down-Regulated	STAGE12	4.47703
PAGE2	7.11794	-1.35929	3.68621e-26	2.04765e-21	Up-Regulated	STAGE12	7.11794
MAGEA6	8.4236	1.73875	3.61503e-26	2.0083e-21	Up-Regulated	STAGE12	8.4236
PROKR2	4.17317	-3.00747	3.52879e-26	1.96049e-21	Up-Regulated	STAGE12	4.17317
GLRA3	-4.95058	3.2912	2.8271e-26	1.57125e-21	Down-Regulated	STAGE12	4.95058
OLIG2	4.41656	-3.38789	2.71768e-26	1.51054e-21	Up-Regulated	STAGE12	4.41656
FLNC	-3.06115	5.64148	2.45645e-26	1.36571e-21	Down-Regulated	STAGE12	3.06115
EPHA8	4.23409	-0.555917	2.43546e-26	1.35412e-21	Up-Regulated	STAGE12	4.23409
CACNA1S	-9.06372	2.82175	2.32616e-26	1.29346e-21	Down-Regulated	STAGE12	9.06372
ROS1	4.07975	-0.832072	1.88023e-26	1.04597e-21	Up-Regulated	STAGE12	4.07975
HHATL	-5.19282	1.02209	1.63295e-26	9.08722e-22	Down-Regulated	STAGE12	5.19282
VRTN	5.98806	-1.08657	1.42829e-26	7.95055e-22	Up-Regulated	STAGE12	5.98806
CYP2F1	4.80402	-2.05689	1.34336e-26	7.47837e-22	Up-Regulated	STAGE12	4.80402
LUZP2	-3.16483	1.39133	1.23263e-26	6.8633e-22	Down-Regulated	STAGE12	3.16483
ALAS2	-3.61114	-1.46202	1.19278e-26	6.64189e-22	Down-Regulated	STAGE12	3.61114
SERPINA6	-5.323	1.90587	6.50681e-27	3.6267e-22	Down-Regulated	STAGE12	5.323
LACRT	-6.99337	0.211347	4.95923e-27	2.76566e-22	Down-Regulated	STAGE12	6.99337
ASB11	-6.5331	-0.0585746	4.79572e-27	2.67477e-22	Down-Regulated	STAGE12	6.5331
IL17REL	3.33219	-1.17817	4.5242e-27	2.52355e-22	Up-Regulated	STAGE12	3.33219
AMTN	4.24908	-0.792588	4.39467e-27	2.45139e-22	Up-Regulated	STAGE12	4.24908
PNMA5	4.17865	-0.736427	4.29729e-27	2.39712e-22	Up-Regulated	STAGE12	4.17865
LHX9	4.01139	-2.45736	3.875e-27	2.1621e-22	Up-Regulated	STAGE12	4.01139
PLCZ1	-3.08455	-1.78133	3.80123e-27	2.12105e-22	Down-Regulated	STAGE12	3.08455
ARHGAP36	-5.17071	2.45987	3.1663e-27	1.76737e-22	Down-Regulated	STAGE12	5.17071
IVL	4.79033	-0.436894	2.96643e-27	1.65598e-22	Up-Regulated	STAGE12	4.79033
FOXE3	3.31339	-3.22111	2.15392e-27	1.20309e-22	Up-Regulated	STAGE12	3.31339
SLC15A5	-3.18147	-2.4928	1.36609e-27	7.63565e-23	Down-Regulated	STAGE12	3.18147
NLRP5	-4.03331	-1.12153	1.21616e-27	6.79856e-23	Down-Regulated	STAGE12	4.03331
ANKRD30A	-4.53264	3.50464	1.19468e-27	6.67897e-23	Down-Regulated	STAGE12	4.53264
SLC30A10	3.19025	-2.70013	1.09932e-27	6.14654e-23	Up-Regulated	STAGE12	3.19025
RXRG	-3.27451	0.353129	1.08382e-27	6.05996e-23	Down-Regulated	STAGE12	3.27451
PHGR1	-3.72846	-2.01278	8.69052e-28	4.86078e-23	Down-Regulated	STAGE12	3.72846
NPBWR1	4.63833	-2.82225	8.11587e-28	4.5401e-23	Up-Regulated	STAGE12	4.63833
ALPP	5.31151	-2.88959	7.53693e-28	4.21729e-23	Up-Regulated	STAGE12	5.31151
FGF5	3.11507	-3.50599	6.20027e-28	3.47085e-23	Up-Regulated	STAGE12	3.11507
NPHS1	3.97325	-1.72329	5.98918e-28	3.35298e-23	Up-Regulated	STAGE12	3.97325
LRTM2	4.51627	-1.60793	4.21816e-28	2.36246e-23	Up-Regulated	STAGE12	4.51627
HIST1H1A	3.10467	-4.74783	3.43082e-28	1.92222e-23	Up-Regulated	STAGE12	3.10467
ZPLD1	3.21226	0.131292	3.12375e-28	1.75055e-23	Up-Regulated	STAGE12	3.21226
AMPD1	-4.26968	2.31002	2.63467e-28	1.47686e-23	Down-Regulated	STAGE12	4.26968
ASB15	-7.67108	-0.133819	2.27527e-28	1.27577e-23	Down-Regulated	STAGE12	7.67108
UTS2	3.40832	-1.97424	2.2576e-28	1.26588e-23	Up-Regulated	STAGE12	3.40832
NLRP13	-4.04763	-2.652	2.24771e-28	1.26036e-23	Down-Regulated	STAGE12	4.04763
COL26A1	3.27146	0.729532	2.15407e-28	1.20792e-23	Up-Regulated	STAGE12	3.27146
FAM150A	5.60436	-1.78327	2.00725e-28	1.12573e-23	Up-Regulated	STAGE12	5.60436
DMBT1	5.60884	4.50432	1.84603e-28	1.0354e-23	Up-Regulated	STAGE12	5.60884
KRT34	5.56947	-3.04783	1.48209e-28	8.31632e-24	Up-Regulated	STAGE12	5.56947
CLLU1OS	3.39944	-2.43445	1.35722e-28	7.61673e-24	Up-Regulated	STAGE12	3.39944
TYRP1	3.86192	-0.567427	1.15278e-28	6.47125e-24	Up-Regulated	STAGE12	3.86192
OGDHL	3.15665	0.336328	9.74357e-29	5.47131e-24	Up-Regulated	STAGE12	3.15665
SYPL2	-3.60883	2.13759	9.65716e-29	5.42288e-24	Down-Regulated	STAGE12	3.60883
CKMT2	-3.25478	3.09305	9.18172e-29	5.15618e-24	Down-Regulated	STAGE12	3.25478
CYP2W1	4.15212	-2.17986	9.17133e-29	5.15043e-24	Up-Regulated	STAGE12	4.15212
MAGEB1	4.45318	-1.82432	8.3395e-29	4.68405e-24	Up-Regulated	STAGE12	4.45318
PRRT4	-3.34642	2.10202	7.95045e-29	4.46601e-24	Down-Regulated	STAGE12	3.34642
ZAR1L	3.46301	-3.74436	7.62915e-29	4.28583e-24	Up-Regulated	STAGE12	3.46301
CHRDL2	3.30591	2.24745	5.04195e-29	2.83388e-24	Up-Regulated	STAGE12	3.30591
SLC22A25	-3.78465	-3.69221	4.72929e-29	2.65838e-24	Down-Regulated	STAGE12	3.78465
SERPINB4	6.00931	0.75058	3.17257e-29	1.78454e-24	Up-Regulated	STAGE12	6.00931
STXBP5L	3.37106	-1.56286	3.10892e-29	1.7488e-24	Up-Regulated	STAGE12	3.37106
PDCL2	5.09587	-4.21727	2.45849e-29	1.38354e-24	Up-Regulated	STAGE12	5.09587
RTP3	6.16112	-1.12722	2.15047e-29	1.21044e-24	Up-Regulated	STAGE12	6.16112
TNNI1	-5.60033	5.3363	1.98621e-29	1.11808e-24	Down-Regulated	STAGE12	5.60033
CDH19	3.79329	3.05161	1.97843e-29	1.11372e-24	Up-Regulated	STAGE12	3.79329
CYP1A1	-5.40014	0.748202	1.95802e-29	1.10225e-24	Down-Regulated	STAGE12	5.40014
FAM26D	-3.22286	-4.62525	1.94807e-29	1.09669e-24	Down-Regulated	STAGE12	3.22286
HIST1H2BF	3.70425	-1.58854	1.63704e-29	9.21864e-25	Up-Regulated	STAGE12	3.70425
SUN3	3.53886	-2.72324	1.62792e-29	9.16747e-25	Up-Regulated	STAGE12	3.53886
MYLPF	-6.77429	4.40863	1.08225e-29	6.09781e-25	Down-Regulated	STAGE12	6.77429
ELAVL3	5.09422	-0.538739	1.02845e-29	5.79511e-25	Up-Regulated	STAGE12	5.09422
KRT85	4.41866	-2.45093	9.12463e-30	5.14228e-25	Up-Regulated	STAGE12	4.41866
UGT2B15	-4.92104	0.649254	9.08967e-30	5.12267e-25	Down-Regulated	STAGE12	4.92104
PGLYRP3	4.55792	-3.17687	8.64401e-30	4.87202e-25	Up-Regulated	STAGE12	4.55792
PPP1R1A	-3.13944	6.14486	8.55049e-30	4.8194e-25	Down-Regulated	STAGE12	3.13944
ZFP42	6.8106	0.456994	7.5956e-30	4.28179e-25	Up-Regulated	STAGE12	6.8106
LCN2	3.47355	5.43371	7.14395e-30	4.02776e-25	Up-Regulated	STAGE12	3.47355
KRT6C	4.47031	2.15654	6.65151e-30	3.75086e-25	Up-Regulated	STAGE12	4.47031
KRT2	3.83104	-2.69901	6.06256e-30	3.4194e-25	Up-Regulated	STAGE12	3.83104
TRIM15	4.7758	-2.53573	6.05791e-30	3.4169e-25	Up-Regulated	STAGE12	4.7758
MYOZ3	-3.2831	1.4644	5.03356e-30	2.84044e-25	Down-Regulated	STAGE12	3.2831
SLC26A3	-5.0641	2.33959	4.75413e-30	2.68299e-25	Down-Regulated	STAGE12	5.0641
SRL	-4.25714	2.94535	3.96477e-30	2.23799e-25	Down-Regulated	STAGE12	4.25714
BARHL2	5.60074	-2.84835	3.62867e-30	2.04853e-25	Up-Regulated	STAGE12	5.60074
CSF3	-4.62031	0.171755	1.68885e-30	9.54402e-26	Down-Regulated	STAGE12	4.62031
CRYBA2	4.7461	-2.9546	1.56022e-30	8.81852e-26	Up-Regulated	STAGE12	4.7461
FOXI3	3.29918	0.239589	1.32668e-30	7.50133e-26	Up-Regulated	STAGE12	3.29918
PTPRQ	-3.97052	1.27173	1.16511e-30	6.58904e-26	Down-Regulated	STAGE12	3.97052
RFX6	-4.23308	-0.927551	9.74177e-31	5.51043e-26	Down-Regulated	STAGE12	4.23308
DES	-5.47325	6.51716	9.19725e-31	5.2027e-26	Down-Regulated	STAGE12	5.47325
PLCXD3	-3.06538	1.47237	8.86334e-31	5.01399e-26	Down-Regulated	STAGE12	3.06538
IL36RN	4.50877	-1.86666	7.41663e-31	4.19618e-26	Up-Regulated	STAGE12	4.50877
OR2L3	-3.69422	-4.69627	4.55447e-31	2.57829e-26	Down-Regulated	STAGE12	3.69422
HOXD13	4.31301	-0.0730693	4.01911e-31	2.27566e-26	Up-Regulated	STAGE12	4.31301
MAGEA3	9.22748	2.07038	4.00853e-31	2.26975e-26	Up-Regulated	STAGE12	9.22748
OTOG	3.68337	-4.0328	3.40585e-31	1.92883e-26	Up-Regulated	STAGE12	3.68337
FTHL17	10.2792	-0.165563	2.7402e-31	1.55235e-26	Up-Regulated	STAGE12	10.2792
TNR	3.12176	-0.530174	2.47843e-31	1.40438e-26	Up-Regulated	STAGE12	3.12176
UNC45B	-5.47365	1.56797	2.37248e-31	1.34455e-26	Down-Regulated	STAGE12	5.47365
TMEM179	4.3316	0.0500174	2.22572e-31	1.26154e-26	Up-Regulated	STAGE12	4.3316
SHISA8	3.79076	-2.44572	1.53254e-31	8.68937e-27	Up-Regulated	STAGE12	3.79076
ATP2A1	-6.34383	5.77005	1.4255e-31	8.08386e-27	Down-Regulated	STAGE12	6.34383
HOXB13	5.49893	0.726794	1.11917e-31	6.34817e-27	Up-Regulated	STAGE12	5.49893
HIST1H3C	3.53079	-3.33558	1.09831e-31	6.23007e-27	Up-Regulated	STAGE12	3.53079
HIST1H4B	4.17301	-3.36973	9.44399e-32	5.35786e-27	Up-Regulated	STAGE12	4.17301
GDPD2	3.04663	-1.05157	9.32524e-32	5.29058e-27	Up-Regulated	STAGE12	3.04663
S100A2	3.24901	4.47359	9.28723e-32	5.26911e-27	Up-Regulated	STAGE12	3.24901
TRHDE	-4.09235	1.54621	7.48093e-32	4.24565e-27	Down-Regulated	STAGE12	4.09235
UCP1	-3.14454	-1.77836	6.85549e-32	3.89138e-27	Down-Regulated	STAGE12	3.14454
CLPS	3.67312	-2.04736	6.46535e-32	3.67025e-27	Up-Regulated	STAGE12	3.67312
PLIN5	-3.02276	2.77553	6.18624e-32	3.51193e-27	Down-Regulated	STAGE12	3.02276
DKK1	3.26426	2.34315	5.7575e-32	3.26899e-27	Up-Regulated	STAGE12	3.26426
LRRC3B	-3.19844	-0.475985	3.41705e-32	1.94099e-27	Down-Regulated	STAGE12	3.19844
RAX	4.44703	-3.83751	2.81227e-32	1.59802e-27	Up-Regulated	STAGE12	4.44703
OPRK1	3.55453	0.308835	2.80526e-32	1.59406e-27	Up-Regulated	STAGE12	3.55453
HIST1H4D	3.8677	-2.47081	2.69469e-32	1.53126e-27	Up-Regulated	STAGE12	3.8677
GHRHR	4.08003	-1.56817	2.5327e-32	1.43931e-27	Up-Regulated	STAGE12	4.08003
XAGE2B	6.8252	0.658097	1.69114e-32	9.61517e-28	Up-Regulated	STAGE12	6.8252
MYL2	-10.0871	6.12967	1.55247e-32	8.82736e-28	Down-Regulated	STAGE12	10.0871
ANGPTL5	-4.18929	-0.190287	1.52445e-32	8.66862e-28	Down-Regulated	STAGE12	4.18929
NEB	-6.36799	6.98532	1.30427e-32	7.41828e-28	Down-Regulated	STAGE12	6.36799
OVCH2	-3.27741	0.218288	1.2757e-32	7.25634e-28	Down-Regulated	STAGE12	3.27741
MOG	4.33617	-1.13361	1.24985e-32	7.10953e-28	Up-Regulated	STAGE12	4.33617
MAGEA10	7.87434	0.132492	1.14796e-32	6.53065e-28	Up-Regulated	STAGE12	7.87434
LIN28B	6.3842	-1.76792	9.35219e-33	5.32139e-28	Up-Regulated	STAGE12	6.3842
CDH20	-3.09264	-0.00219583	7.78111e-33	4.42893e-28	Down-Regulated	STAGE12	3.09264
COL2A1	4.97264	6.25964	7.16226e-33	4.07719e-28	Up-Regulated	STAGE12	4.97264
NRAP	-9.65267	5.34507	6.88547e-33	3.91969e-28	Down-Regulated	STAGE12	9.65267
METTL11B	4.30136	-4.02003	5.43531e-33	3.09509e-28	Up-Regulated	STAGE12	4.30136
SLC7A10	-3.89852	3.24843	5.39705e-33	3.07351e-28	Down-Regulated	STAGE12	3.89852
TCEAL6	-3.10484	-3.15435	5.18349e-33	2.95215e-28	Down-Regulated	STAGE12	3.10484
MNX1	3.3395	-0.449095	3.78766e-33	2.15787e-28	Up-Regulated	STAGE12	3.3395
EPO	3.78707	-1.53145	3.69712e-33	2.1064e-28	Up-Regulated	STAGE12	3.78707
NPY2R	-5.50735	2.3967	3.27005e-33	1.86331e-28	Down-Regulated	STAGE12	5.50735
CXorf67	6.62729	-0.119535	3.06182e-33	1.74496e-28	Up-Regulated	STAGE12	6.62729
UNC80	3.38348	-0.172054	2.82204e-33	1.6085e-28	Up-Regulated	STAGE12	3.38348
SCTR	-3.12814	-1.18854	2.65059e-33	1.51092e-28	Down-Regulated	STAGE12	3.12814
TRPM5	4.33826	-2.40538	2.6249e-33	1.49632e-28	Up-Regulated	STAGE12	4.33826
KIRREL2	3.49321	-0.711787	2.1983e-33	1.25349e-28	Up-Regulated	STAGE12	3.49321
WT1	3.84872	0.207551	1.94449e-33	1.10891e-28	Up-Regulated	STAGE12	3.84872
CADPS	3.09934	-0.576338	1.87972e-33	1.07206e-28	Up-Regulated	STAGE12	3.09934
FADS6	4.44527	-1.92911	1.788e-33	1.01985e-28	Up-Regulated	STAGE12	4.44527
VAX1	6.29867	-1.14553	1.77873e-33	1.01458e-28	Up-Regulated	STAGE12	6.29867
LMOD2	-9.52417	3.78488	1.6717e-33	9.53655e-29	Down-Regulated	STAGE12	9.52417
TRDN	-6.47918	4.1378	1.41749e-33	8.08732e-29	Down-Regulated	STAGE12	6.47918
PAK7	-3.33901	0.823138	1.32489e-33	7.55943e-29	Down-Regulated	STAGE12	3.33901
HIST1H4C	3.72203	-2.65022	1.2888e-33	7.35387e-29	Up-Regulated	STAGE12	3.72203
HIST1H1E	3.65821	-0.633912	1.13378e-33	6.46994e-29	Up-Regulated	STAGE12	3.65821
PLAC1	3.28854	-2.21519	1.05905e-33	6.04411e-29	Up-Regulated	STAGE12	3.28854
CYP4F22	-3.75978	2.68169	7.96559e-34	4.54692e-29	Down-Regulated	STAGE12	3.75978
NKX2-5	4.70103	0.252912	7.83485e-34	4.47237e-29	Up-Regulated	STAGE12	4.70103
NCCRP1	3.28944	3.55229	4.94053e-34	2.82144e-29	Up-Regulated	STAGE12	3.28944
KCNJ4	4.49001	-3.10189	4.72413e-34	2.69805e-29	Up-Regulated	STAGE12	4.49001
GTSF1	3.79488	0.67214	4.18273e-34	2.38914e-29	Up-Regulated	STAGE12	3.79488
TBR1	4.11946	-2.59548	3.55526e-34	2.03137e-29	Up-Regulated	STAGE12	4.11946
C12orf56	3.81668	-1.27985	3.31135e-34	1.89224e-29	Up-Regulated	STAGE12	3.81668
ERVV-2	6.14339	-2.27183	3.30956e-34	1.89125e-29	Up-Regulated	STAGE12	6.14339
CKM	-10.0334	7.30944	2.90869e-34	1.66238e-29	Down-Regulated	STAGE12	10.0334
MDGA2	3.2073	-1.67339	2.81423e-34	1.60844e-29	Up-Regulated	STAGE12	3.2073
C1QL4	3.09238	0.134811	2.4088e-34	1.37701e-29	Up-Regulated	STAGE12	3.09238
TEX15	4.5863	-1.2618	2.19595e-34	1.25538e-29	Up-Regulated	STAGE12	4.5863
TRIML2	4.14284	-2.37468	2.17972e-34	1.24612e-29	Up-Regulated	STAGE12	4.14284
PDIA2	4.26349	1.10566	1.75575e-34	1.00392e-29	Up-Regulated	STAGE12	4.26349
SLC7A3	-3.80112	0.846993	1.70755e-34	9.76376e-30	Down-Regulated	STAGE12	3.80112
KRT81	4.36544	6.77873	1.54879e-34	8.85751e-30	Up-Regulated	STAGE12	4.36544
MT3	3.17941	-2.76423	1.45131e-34	8.30047e-30	Up-Regulated	STAGE12	3.17941
ALX3	3.92807	-1.81005	1.39561e-34	7.98245e-30	Up-Regulated	STAGE12	3.92807
VGLL1	3.60113	4.65056	1.21647e-34	6.95944e-30	Up-Regulated	STAGE12	3.60113
MYOM3	-3.67697	2.52666	8.70121e-35	4.98014e-30	Down-Regulated	STAGE12	3.67697
SYT5	3.76553	-1.25123	5.86847e-35	3.36017e-30	Up-Regulated	STAGE12	3.76553
GRM4	3.06397	-0.5787	5.79665e-35	3.31916e-30	Up-Regulated	STAGE12	3.06397
FBXO40	-7.85936	1.27916	5.75414e-35	3.29488e-30	Down-Regulated	STAGE12	7.85936
TNNC2	-6.54401	4.91066	5.05568e-35	2.89534e-30	Down-Regulated	STAGE12	6.54401
KRT3	4.04227	-3.60029	4.09306e-35	2.34487e-30	Up-Regulated	STAGE12	4.04227
IL17C	3.95322	-3.34148	3.69467e-35	2.11686e-30	Up-Regulated	STAGE12	3.95322
PCDH8	3.38387	-0.276237	2.96999e-35	1.70213e-30	Up-Regulated	STAGE12	3.38387
TMEM72	4.28155	-1.87706	2.54693e-35	1.45993e-30	Up-Regulated	STAGE12	4.28155
HIST1H3F	3.07673	-3.84095	2.52893e-35	1.44966e-30	Up-Regulated	STAGE12	3.07673
ART3	4.56675	4.0591	1.85954e-35	1.06623e-30	Up-Regulated	STAGE12	4.56675
CMYA5	-4.08903	6.48508	1.45383e-35	8.33888e-31	Down-Regulated	STAGE12	4.08903
IFNG	3.12464	-1.29468	1.34995e-35	7.74401e-31	Up-Regulated	STAGE12	3.12464
PAX1	4.59489	0.171497	1.09796e-35	6.30032e-31	Up-Regulated	STAGE12	4.59489
ZP4	7.1428	-2.29812	9.98031e-36	5.7274e-31	Up-Regulated	STAGE12	7.1428
IFNL3	4.14154	-4.38544	9.08158e-36	5.2121e-31	Up-Regulated	STAGE12	4.14154
HIST1H2AL	3.39446	-3.95303	7.72768e-36	4.436e-31	Up-Regulated	STAGE12	3.39446
43163	4.27935	-1.80027	4.38955e-36	2.52127e-31	Up-Regulated	STAGE12	4.27935
GCNT3	4.1612	0.480434	3.03567e-36	1.74427e-31	Up-Regulated	STAGE12	4.1612
NCAN	6.57716	2.85322	2.1376e-36	1.22867e-31	Up-Regulated	STAGE12	6.57716
IGFL3	5.48538	-1.79059	2.0138e-36	1.15758e-31	Up-Regulated	STAGE12	5.48538
TP63	-3.23906	5.17389	2.00028e-36	1.14982e-31	Down-Regulated	STAGE12	3.23906
APOBEC2	-6.58218	2.18378	1.87809e-36	1.07966e-31	Down-Regulated	STAGE12	6.58218
LMOD3	-6.37621	2.63254	1.72585e-36	9.92314e-32	Down-Regulated	STAGE12	6.37621
IFNL1	3.70608	-3.19424	1.5286e-36	8.79081e-32	Up-Regulated	STAGE12	3.70608
KIAA1644	3.11365	2.15126	1.38785e-36	7.98222e-32	Up-Regulated	STAGE12	3.11365
FAM19A4	3.32224	-2.05138	1.2214e-36	7.02564e-32	Up-Regulated	STAGE12	3.32224
PDE3B	-3.27531	5.32271	1.20352e-36	6.92303e-32	Down-Regulated	STAGE12	3.27531
CLPSL1	3.48859	0.448357	1.13601e-36	6.53547e-32	Up-Regulated	STAGE12	3.48859
ATP2B3	4.36361	-1.66851	1.07874e-36	6.20651e-32	Up-Regulated	STAGE12	4.36361
VGF	4.17325	-0.41989	1.01629e-36	5.84735e-32	Up-Regulated	STAGE12	4.17325
HIST1H2AJ	5.77044	-2.96535	8.98032e-37	5.16727e-32	Up-Regulated	STAGE12	5.77044
MLC1	4.48426	2.09753	8.8602e-37	5.09834e-32	Up-Regulated	STAGE12	4.48426
BMP3	-4.7762	1.38626	7.56042e-37	4.35102e-32	Down-Regulated	STAGE12	4.7762
HIST1H2AI	3.69906	-1.42534	6.92116e-37	3.98361e-32	Up-Regulated	STAGE12	3.69906
CNN1	-3.04918	6.31054	3.99092e-37	2.29817e-32	Down-Regulated	STAGE12	3.04918
C16orf89	-3.02419	3.4332	3.58817e-37	2.06643e-32	Down-Regulated	STAGE12	3.02419
SCT	3.18639	-2.45606	3.56268e-37	2.05178e-32	Up-Regulated	STAGE12	3.18639
MYOT	-6.42522	3.9515	3.20543e-37	1.84629e-32	Down-Regulated	STAGE12	6.42522
AARD	3.15465	5.41033	3.11902e-37	1.79665e-32	Up-Regulated	STAGE12	3.15465
HIST1H2BM	6.92121	-2.24427	3.11473e-37	1.79421e-32	Up-Regulated	STAGE12	6.92121
SBSN	5.16201	1.55581	3.04499e-37	1.75407e-32	Up-Regulated	STAGE12	5.16201
CYP4A11	-3.71056	-2.0672	2.3865e-37	1.37507e-32	Down-Regulated	STAGE12	3.71056
SH2D5	3.01407	-2.07986	1.90424e-37	1.09741e-32	Up-Regulated	STAGE12	3.01407
NPTX2	3.8191	2.18629	1.72053e-37	9.91677e-33	Up-Regulated	STAGE12	3.8191
HOXC12	4.66841	1.544	1.24761e-37	7.19325e-33	Up-Regulated	STAGE12	4.66841
C1orf186	3.74088	2.84429	1.0413e-37	6.00444e-33	Up-Regulated	STAGE12	3.74088
HIST1H1B	4.55281	-2.02537	8.82026e-38	5.08629e-33	Up-Regulated	STAGE12	4.55281
TTN	-5.52065	7.51783	8.33646e-38	4.8078e-33	Down-Regulated	STAGE12	5.52065
FGF21	5.87088	-2.51386	7.3208e-38	4.22264e-33	Up-Regulated	STAGE12	5.87088
SLURP1	4.16024	-0.904487	7.30462e-38	4.21338e-33	Up-Regulated	STAGE12	4.16024
PLXNA4	-3.17055	5.38859	5.02834e-38	2.90125e-33	Down-Regulated	STAGE12	3.17055
ERBB4	-3.43801	4.02865	4.86139e-38	2.80507e-33	Down-Regulated	STAGE12	3.43801
LMO7DN	-3.12357	-2.97573	3.59453e-38	2.07448e-33	Down-Regulated	STAGE12	3.12357
KRT16	3.38299	5.92337	3.16228e-38	1.82521e-33	Up-Regulated	STAGE12	3.38299
MSLNL	4.3731	-2.43974	2.97399e-38	1.71668e-33	Up-Regulated	STAGE12	4.3731
GABRA3	5.69409	-0.19169	2.14526e-38	1.23854e-33	Up-Regulated	STAGE12	5.69409
DCT	-3.09258	0.26083	2.10547e-38	1.21568e-33	Down-Regulated	STAGE12	3.09258
IFNL2	4.50105	-4.33913	2.05784e-38	1.18822e-33	Up-Regulated	STAGE12	4.50105
INMT-FAM188B	-3.55599	-4.33013	2.01412e-38	1.16305e-33	Down-Regulated	STAGE12	3.55599
SLC6A15	4.34011	2.72131	1.79774e-38	1.03825e-33	Up-Regulated	STAGE12	4.34011
KRTAP13-4	-4.93343	-4.16969	1.68027e-38	9.70473e-34	Down-Regulated	STAGE12	4.93343
ATP1A3	3.09595	0.497174	1.65736e-38	9.57277e-34	Up-Regulated	STAGE12	3.09595
C4orf51	5.23967	-1.70598	1.64585e-38	9.50659e-34	Up-Regulated	STAGE12	5.23967
PRR27	8.72114	2.23222	1.57703e-38	9.10922e-34	Up-Regulated	STAGE12	8.72114
SEC14L4	3.60631	-0.884924	1.53138e-38	8.84569e-34	Up-Regulated	STAGE12	3.60631
LCN6	-3.01528	-1.22313	1.50951e-38	8.71951e-34	Down-Regulated	STAGE12	3.01528
DMBX1	3.70135	-1.36229	1.26165e-38	7.28908e-34	Up-Regulated	STAGE12	3.70135
PI16	-4.00046	5.54244	1.25845e-38	7.27068e-34	Down-Regulated	STAGE12	4.00046
TCAP	-6.55898	4.60537	1.22423e-38	7.07345e-34	Down-Regulated	STAGE12	6.55898
SCRG1	3.57095	3.02689	1.15627e-38	6.68103e-34	Up-Regulated	STAGE12	3.57095
FABP6	5.06014	-0.742508	1.0989e-38	6.34977e-34	Up-Regulated	STAGE12	5.06014
CCDC185	3.57599	-2.90908	1.04467e-38	6.03714e-34	Up-Regulated	STAGE12	3.57599
MAS1L	-3.39247	-2.76521	1.00984e-38	5.8362e-34	Down-Regulated	STAGE12	3.39247
HBA1	-5.19656	-1.20046	8.07952e-39	4.6702e-34	Down-Regulated	STAGE12	5.19656
ADRA1A	-3.99771	1.28953	8.05319e-39	4.65507e-34	Down-Regulated	STAGE12	3.99771
MYOZ2	-5.70631	1.06558	7.81244e-39	4.51606e-34	Down-Regulated	STAGE12	5.70631
OR2L13	-3.6765	-2.21207	7.3568e-39	4.25297e-34	Down-Regulated	STAGE12	3.6765
HIST1H3I	4.0021	-4.78168	6.82909e-39	3.94824e-34	Up-Regulated	STAGE12	4.0021
MUC5B	3.27153	5.47171	5.62048e-39	3.2501e-34	Up-Regulated	STAGE12	3.27153
EDN2	3.39543	2.27353	5.02869e-39	2.90824e-34	Up-Regulated	STAGE12	3.39543
ISL2	3.85745	-2.1556	4.06773e-39	2.35306e-34	Up-Regulated	STAGE12	3.85745
LGALS12	-4.688	4.60731	3.16009e-39	1.82846e-34	Down-Regulated	STAGE12	4.688
CALCB	3.38581	-2.18377	2.18908e-39	1.26698e-34	Up-Regulated	STAGE12	3.38581
TP53AIP1	-3.35868	0.624628	1.89738e-39	1.09832e-34	Down-Regulated	STAGE12	3.35868
ORM1	6.72182	2.38365	1.85191e-39	1.07201e-34	Up-Regulated	STAGE12	6.72182
KCNH2	3.03387	1.74549	1.82583e-39	1.05694e-34	Up-Regulated	STAGE12	3.03387
NKX1-2	3.46063	1.20764	1.45828e-39	8.44241e-35	Up-Regulated	STAGE12	3.46063
HRASLS5	-3.45838	4.50484	1.12815e-39	6.53256e-35	Down-Regulated	STAGE12	3.45838
ST18	3.39729	-0.713006	8.36353e-40	4.84441e-35	Up-Regulated	STAGE12	3.39729
ACKR1	-3.15945	5.62362	8.21074e-40	4.75607e-35	Down-Regulated	STAGE12	3.15945
ACSL6	3.06422	1.92406	7.55739e-40	4.3777e-35	Up-Regulated	STAGE12	3.06422
CASP14	7.07859	4.05896	4.61716e-40	2.67578e-35	Up-Regulated	STAGE12	7.07859
FRMD1	-4.42753	1.21756	4.3166e-40	2.50169e-35	Down-Regulated	STAGE12	4.42753
MMP27	-3.11534	-0.846565	4.13433e-40	2.39613e-35	Down-Regulated	STAGE12	3.11534
MYOM2	-5.14935	4.17627	3.75203e-40	2.17475e-35	Down-Regulated	STAGE12	5.14935
CARD17	3.55099	-3.1817	3.47697e-40	2.01542e-35	Up-Regulated	STAGE12	3.55099
NOTUM	4.05094	0.145175	3.30169e-40	1.91389e-35	Up-Regulated	STAGE12	4.05094
ALB	-5.41097	4.82536	2.82335e-40	1.63687e-35	Down-Regulated	STAGE12	5.41097
NLRP8	-4.38173	-2.85072	2.79489e-40	1.62039e-35	Down-Regulated	STAGE12	4.38173
CAMKV	4.35795	-0.674653	2.48382e-40	1.44015e-35	Up-Regulated	STAGE12	4.35795
KLHL41	-7.55855	5.02749	2.17112e-40	1.25897e-35	Down-Regulated	STAGE12	7.55855
UBD	3.46941	3.42458	1.81804e-40	1.05439e-35	Up-Regulated	STAGE12	3.46941
TRPA1	3.13074	-0.567424	1.5174e-40	8.80186e-36	Up-Regulated	STAGE12	3.13074
C5orf46	3.08354	1.89671	1.48947e-40	8.64012e-36	Up-Regulated	STAGE12	3.08354
TMEFF1	3.79303	-2.62582	1.39986e-40	8.12089e-36	Up-Regulated	STAGE12	3.79303
SEL1L2	-4.09821	-1.44336	1.16417e-40	6.75428e-36	Down-Regulated	STAGE12	4.09821
GFRA3	3.52919	1.86637	9.15275e-41	5.31143e-36	Up-Regulated	STAGE12	3.52919
GSDMC	3.08829	1.71969	8.32621e-41	4.83212e-36	Up-Regulated	STAGE12	3.08829
CST1	6.34256	1.47657	7.90552e-41	4.58804e-36	Up-Regulated	STAGE12	6.34256
KIR2DL4	3.44695	-1.87448	6.32384e-41	3.67099e-36	Up-Regulated	STAGE12	3.44695
GJB3	3.12833	2.12783	5.85896e-41	3.40153e-36	Up-Regulated	STAGE12	3.12833
HTR3A	5.41254	0.46311	5.70051e-41	3.3096e-36	Up-Regulated	STAGE12	5.41254
NLRP7	3.78982	-0.862204	4.66043e-41	2.70659e-36	Up-Regulated	STAGE12	3.78982
LPL	-3.81314	8.78648	4.13214e-41	2.39999e-36	Down-Regulated	STAGE12	3.81314
CAV3	-6.44896	-0.202317	4.10593e-41	2.38485e-36	Down-Regulated	STAGE12	6.44896
HMSD	3.01198	-1.74058	3.79353e-41	2.20351e-36	Up-Regulated	STAGE12	3.01198
CASQ1	-6.81541	4.26853	2.89549e-41	1.68228e-36	Down-Regulated	STAGE12	6.81541
TCF21	-3.19945	-3.22216	2.16513e-41	1.25826e-36	Down-Regulated	STAGE12	3.19945
IRG1	4.41897	-3.69199	1.91742e-41	1.11446e-36	Up-Regulated	STAGE12	4.41897
SLC24A2	3.36855	-0.496217	1.73773e-41	1.01014e-36	Up-Regulated	STAGE12	3.36855
SYNPO2L	-5.6601	2.05763	1.64211e-41	9.54606e-37	Down-Regulated	STAGE12	5.6601
HAO1	5.27238	-1.86627	1.56063e-41	9.0729e-37	Up-Regulated	STAGE12	5.27238
HOXC11	3.38939	1.53531	1.54168e-41	8.96316e-37	Up-Regulated	STAGE12	3.38939
OFCC1	5.6426	-1.42371	1.26634e-41	7.3634e-37	Up-Regulated	STAGE12	5.6426
CXorf22	3.46816	-0.974327	1.04864e-41	6.09792e-37	Up-Regulated	STAGE12	3.46816
S100A9	3.77864	6.91924	1.03521e-41	6.01994e-37	Up-Regulated	STAGE12	3.77864
CMA1	-3.75554	0.920304	9.87349e-42	5.74173e-37	Down-Regulated	STAGE12	3.75554
DDN	3.45975	-0.248529	9.66623e-42	5.6214e-37	Up-Regulated	STAGE12	3.45975
ADIPOQ	-6.01044	8.6413	8.86328e-42	5.15506e-37	Down-Regulated	STAGE12	6.01044
SLC22A12	-5.41912	-1.68864	8.37083e-42	4.86898e-37	Down-Regulated	STAGE12	5.41912
SLC4A4	-3.20731	2.72362	7.43909e-42	4.32769e-37	Down-Regulated	STAGE12	3.20731
COMP	3.42942	4.53273	6.16248e-42	3.58527e-37	Up-Regulated	STAGE12	3.42942
GYS2	-4.76684	0.343716	5.15611e-42	3.00034e-37	Down-Regulated	STAGE12	4.76684
CD1A	4.12826	0.493657	4.24166e-42	2.46861e-37	Up-Regulated	STAGE12	4.12826
C11orf86	5.32984	-0.906908	2.08578e-42	1.2144e-37	Up-Regulated	STAGE12	5.32984
HIST1H2BL	3.70938	-2.66435	1.27482e-42	7.42441e-38	Up-Regulated	STAGE12	3.70938
FABP4	-5.08089	9.35493	1.2451e-42	7.25146e-38	Down-Regulated	STAGE12	5.08089
FAM180B	-4.08286	0.595618	7.30081e-43	4.25375e-38	Down-Regulated	STAGE12	4.08286
ENSG00000274997	4.19282	-2.85585	6.21172e-43	3.61938e-38	Up-Regulated	STAGE12	4.19282
TMEM132E	4.07557	1.07622	5.71763e-43	3.33184e-38	Up-Regulated	STAGE12	4.07557
IGFBPL1	3.73297	-1.05718	5.13518e-43	2.99278e-38	Up-Regulated	STAGE12	3.73297
FRMPD2	-4.28993	-0.741027	5.08517e-43	2.96369e-38	Down-Regulated	STAGE12	4.28993
SLC1A6	5.83678	0.760337	3.87025e-43	2.25624e-38	Up-Regulated	STAGE12	5.83678
FAM19A3	3.22641	0.992288	3.70201e-43	2.15827e-38	Up-Regulated	STAGE12	3.22641
ELANE	-3.37179	-1.98524	3.47143e-43	2.02398e-38	Down-Regulated	STAGE12	3.37179
BPI	3.50246	2.13745	2.79188e-43	1.62803e-38	Up-Regulated	STAGE12	3.50246
S100P	4.49336	3.99852	2.14179e-43	1.24916e-38	Up-Regulated	STAGE12	4.49336
UNC93A	4.79321	-3.02081	2.11717e-43	1.23482e-38	Up-Regulated	STAGE12	4.79321
SPIB	4.39136	2.98124	1.62831e-43	9.4984e-39	Up-Regulated	STAGE12	4.39136
BARX1	5.00825	1.84383	1.57279e-43	9.17471e-39	Up-Regulated	STAGE12	5.00825
FOXG1	6.82048	-0.898277	1.48858e-43	8.68392e-39	Up-Regulated	STAGE12	6.82048
CCL7	4.99557	-0.940485	1.31117e-43	7.64962e-39	Up-Regulated	STAGE12	4.99557
FAM196B	-3.81743	1.96359	1.05841e-43	6.17616e-39	Down-Regulated	STAGE12	3.81743
CLEC6A	3.88366	-2.93585	9.61068e-44	5.60889e-39	Up-Regulated	STAGE12	3.88366
OPRD1	3.39449	0.804605	9.02686e-44	5.26852e-39	Up-Regulated	STAGE12	3.39449
KCNC2	-6.34576	0.597569	8.05456e-44	4.70145e-39	Down-Regulated	STAGE12	6.34576
GABRA2	-3.81299	0.0510036	7.42669e-44	4.33518e-39	Down-Regulated	STAGE12	3.81299
CABP7	3.36738	-0.816301	7.27939e-44	4.24927e-39	Up-Regulated	STAGE12	3.36738
PRAC2	6.70329	-2.12817	6.88009e-44	4.01639e-39	Up-Regulated	STAGE12	6.70329
RNASE10	4.42721	-2.23323	4.66928e-44	2.72639e-39	Up-Regulated	STAGE12	4.42721
MKRN3	4.41424	0.579026	4.35517e-44	2.54316e-39	Up-Regulated	STAGE12	4.41424
CAMP	4.16896	-0.825703	3.80741e-44	2.22356e-39	Up-Regulated	STAGE12	4.16896
C1QTNF7	-3.87676	2.53121	3.77973e-44	2.20744e-39	Down-Regulated	STAGE12	3.87676
ZNF280A	4.79086	-2.62466	3.77651e-44	2.2056e-39	Up-Regulated	STAGE12	4.79086
LIX1	6.29653	-0.646873	3.50142e-44	2.04504e-39	Up-Regulated	STAGE12	6.29653
KRT75	5.51559	0.623757	1.68328e-44	9.83677e-40	Up-Regulated	STAGE12	5.51559
LDHD	-3.11727	3.20584	1.623e-44	9.48479e-40	Down-Regulated	STAGE12	3.11727
LTB	3.46076	3.20236	1.13236e-44	6.61953e-40	Up-Regulated	STAGE12	3.46076
B3GALT1	-3.02276	0.532973	1.07374e-44	6.27731e-40	Down-Regulated	STAGE12	3.02276
PCK1	-5.91416	5.09363	9.2948e-45	5.43439e-40	Down-Regulated	STAGE12	5.91416
PSORS1C2	4.50743	-0.370692	8.19672e-45	4.79311e-40	Up-Regulated	STAGE12	4.50743
DMRT1	5.2407	-1.93705	8.14688e-45	4.76405e-40	Up-Regulated	STAGE12	5.2407
KRT86	3.82771	3.18799	6.14058e-45	3.5915e-40	Up-Regulated	STAGE12	3.82771
KISS1	4.10581	-1.71454	5.54004e-45	3.24037e-40	Up-Regulated	STAGE12	4.10581
RTBDN	4.08363	-2.4182	4.55692e-45	2.66566e-40	Up-Regulated	STAGE12	4.08363
PDX1	7.0806	-2.23037	4.41784e-45	2.58435e-40	Up-Regulated	STAGE12	7.0806
SLC16A12	-3.57704	0.490192	3.46167e-45	2.02532e-40	Down-Regulated	STAGE12	3.57704
PPM1E	3.14766	1.0627	2.13766e-45	1.25111e-40	Up-Regulated	STAGE12	3.14766
ORM2	5.57248	1.54821	1.21581e-45	7.11867e-41	Up-Regulated	STAGE12	5.57248
PGR	-4.10945	5.15194	1.16803e-45	6.83916e-41	Down-Regulated	STAGE12	4.10945
CHL1	-3.08984	4.82052	9.33086e-46	5.46434e-41	Down-Regulated	STAGE12	3.08984
FREM1	-3.01279	3.58134	9.17538e-46	5.37338e-41	Down-Regulated	STAGE12	3.01279
MT1H	4.45324	-0.925627	8.50826e-46	4.98278e-41	Up-Regulated	STAGE12	4.45324
S100A8	4.60738	5.758	4.77736e-46	2.79834e-41	Up-Regulated	STAGE12	4.60738
FZD9	3.03774	1.57313	4.4217e-46	2.59019e-41	Up-Regulated	STAGE12	3.03774
POU3F2	6.69133	0.572994	4.41687e-46	2.5874e-41	Up-Regulated	STAGE12	6.69133
PAPL	4.26585	-1.23803	3.5492e-46	2.07948e-41	Up-Regulated	STAGE12	4.26585
GRIA4	-4.33212	2.42202	2.769e-46	1.62249e-41	Down-Regulated	STAGE12	4.33212
EGR3	-3.20194	5.73961	1.59191e-46	9.33052e-42	Down-Regulated	STAGE12	3.20194
PCSK1N	3.95043	1.72491	1.36741e-46	8.01642e-42	Up-Regulated	STAGE12	3.95043
ADH1C	-4.31196	2.81003	1.25358e-46	7.34988e-42	Down-Regulated	STAGE12	4.31196
TUBB4A	4.15259	1.17812	9.34354e-47	5.47905e-42	Up-Regulated	STAGE12	4.15259
DPYSL5	6.54612	1.58849	8.67519e-47	5.08748e-42	Up-Regulated	STAGE12	6.54612
KLRG2	3.09412	2.47766	8.13126e-47	4.76858e-42	Up-Regulated	STAGE12	3.09412
SLC15A1	4.58799	2.35507	7.56188e-47	4.43504e-42	Up-Regulated	STAGE12	4.58799
LDB3	-6.26058	5.06072	7.2103e-47	4.22906e-42	Down-Regulated	STAGE12	6.26058
MRAP	-5.14108	1.8846	7.06873e-47	4.14624e-42	Down-Regulated	STAGE12	5.14108
MAEL	6.01322	1.0883	5.96575e-47	3.49939e-42	Up-Regulated	STAGE12	6.01322
ZNF728	-3.26097	-1.47932	5.23342e-47	3.07019e-42	Down-Regulated	STAGE12	3.26097
RAET1L	3.72762	-0.426015	4.47706e-47	2.62665e-42	Up-Regulated	STAGE12	3.72762
ADH1B	-5.92172	9.03345	4.42709e-47	2.59742e-42	Down-Regulated	STAGE12	5.92172
HMGA2	4.51764	0.359631	3.8283e-47	2.24633e-42	Up-Regulated	STAGE12	4.51764
C8orf46	3.46425	2.89733	3.75416e-47	2.20287e-42	Up-Regulated	STAGE12	3.46425
CAMK2N2	3.10692	-1.38034	2.67014e-47	1.567e-42	Up-Regulated	STAGE12	3.10692
ADAMDEC1	3.90491	2.81853	2.44692e-47	1.43612e-42	Up-Regulated	STAGE12	3.90491
BRSK2	3.50131	0.612637	1.90559e-47	1.11856e-42	Up-Regulated	STAGE12	3.50131
CLDN5	-3.11123	4.72695	1.11312e-47	6.53577e-43	Down-Regulated	STAGE12	3.11123
PITX1	3.56292	3.3183	8.05961e-48	4.73293e-43	Up-Regulated	STAGE12	3.56292
CACNA1B	4.13043	0.180395	7.36652e-48	4.32621e-43	Up-Regulated	STAGE12	4.13043
FOXD3	4.51593	-0.701539	5.97267e-48	3.50799e-43	Up-Regulated	STAGE12	4.51593
PRSS33	6.01494	1.39485	3.5025e-48	2.05765e-43	Up-Regulated	STAGE12	6.01494
HRC	-4.22961	1.86007	2.18441e-48	1.28358e-43	Down-Regulated	STAGE12	4.22961
MIOX	3.00237	-2.83395	1.74947e-48	1.02809e-43	Up-Regulated	STAGE12	3.00237
UNC13A	3.29877	0.0973318	1.74844e-48	1.02751e-43	Up-Regulated	STAGE12	3.29877
ENTHD1	3.31357	-2.2533	1.06405e-48	6.2547e-44	Up-Regulated	STAGE12	3.31357
MSLN	5.71486	4.98994	8.22687e-49	4.83666e-44	Up-Regulated	STAGE12	5.71486
HIST1H3B	5.70551	-1.80321	7.97165e-49	4.68677e-44	Up-Regulated	STAGE12	5.70551
OGN	-4.03541	5.69469	5.09444e-49	2.99584e-44	Down-Regulated	STAGE12	4.03541
IGF2BP1	5.00407	-0.426556	4.15074e-49	2.44134e-44	Up-Regulated	STAGE12	5.00407
NNAT	-4.16669	3.1498	3.63869e-49	2.14039e-44	Down-Regulated	STAGE12	4.16669
LHFPL5	4.1029	-1.65543	3.60496e-49	2.12058e-44	Up-Regulated	STAGE12	4.1029
SPDYC	5.94588	-0.282409	3.01873e-49	1.77592e-44	Up-Regulated	STAGE12	5.94588
NXPH4	3.23545	2.16168	2.97242e-49	1.7487e-44	Up-Regulated	STAGE12	3.23545
MYH2	-12.8534	7.78822	2.37975e-49	1.40013e-44	Down-Regulated	STAGE12	12.8534
NEK10	-3.72259	2.8305	1.6409e-49	9.65634e-45	Down-Regulated	STAGE12	3.72259
CH507-396I9.6	-3.58607	-1.70004	1.48007e-49	8.71034e-45	Down-Regulated	STAGE12	3.58607
NKX3-2	3.49271	-0.655254	1.31074e-49	7.71437e-45	Up-Regulated	STAGE12	3.49271
FBN3	3.77122	2.34331	9.27233e-50	5.45843e-45	Up-Regulated	STAGE12	3.77122
MLXIPL	-4.12801	3.72523	8.36621e-50	4.92535e-45	Down-Regulated	STAGE12	4.12801
RLBP1	5.30346	-0.0173879	7.81132e-50	4.59938e-45	Up-Regulated	STAGE12	5.30346
LEMD1	3.70586	1.05394	6.25036e-50	3.6809e-45	Up-Regulated	STAGE12	3.70586
CSAG1	9.74076	0.294276	4.29714e-50	2.53123e-45	Up-Regulated	STAGE12	9.74076
MYH1	-6.5798	2.84211	4.16252e-50	2.45197e-45	Down-Regulated	STAGE12	6.5798
HCAR2	-3.38045	2.92392	4.07525e-50	2.40061e-45	Down-Regulated	STAGE12	3.38045
FOSB	-4.13285	8.03583	3.77233e-50	2.22243e-45	Down-Regulated	STAGE12	4.13285
GPR158	3.18433	0.76883	3.7463e-50	2.20713e-45	Up-Regulated	STAGE12	3.18433
CT83	7.20533	1.26858	3.43882e-50	2.02612e-45	Up-Regulated	STAGE12	7.20533
HOGA1	-3.49627	0.207906	3.00945e-50	1.77323e-45	Down-Regulated	STAGE12	3.49627
ADAMTS14	3.10832	1.34978	3.0072e-50	1.77193e-45	Up-Regulated	STAGE12	3.10832
BCL2A1	3.43944	2.77933	2.70737e-50	1.59537e-45	Up-Regulated	STAGE12	3.43944
GOLGA8M	-3.16444	-1.93185	2.14493e-50	1.26405e-45	Down-Regulated	STAGE12	3.16444
MAOA	-4.163	6.67666	1.70126e-50	1.00269e-45	Down-Regulated	STAGE12	4.163
SLC14A2	-4.18421	0.883733	1.33634e-50	7.87703e-46	Down-Regulated	STAGE12	4.18421
ABCD2	-3.82758	3.34442	1.18094e-50	6.96164e-46	Down-Regulated	STAGE12	3.82758
FAM132B	3.12551	-0.693815	1.15887e-50	6.83163e-46	Up-Regulated	STAGE12	3.12551
KLHL31	-3.59791	3.64258	1.13941e-50	6.71728e-46	Down-Regulated	STAGE12	3.59791
PGM5	-3.12888	4.16419	9.24555e-51	5.45108e-46	Down-Regulated	STAGE12	3.12888
ENSG00000259916	-6.15395	0.260194	8.49576e-51	5.00927e-46	Down-Regulated	STAGE12	6.15395
ZBED2	3.40498	-0.288915	6.48605e-51	3.82483e-46	Up-Regulated	STAGE12	3.40498
STRA8	5.67127	-1.49641	5.28099e-51	3.11436e-46	Up-Regulated	STAGE12	5.67127
HIST1H4E	4.23394	-0.743471	4.64346e-51	2.73862e-46	Up-Regulated	STAGE12	4.23394
TUSC5	-6.17265	6.81332	4.62348e-51	2.72688e-46	Down-Regulated	STAGE12	6.17265
MMP9	4.63662	7.08945	4.5403e-51	2.67791e-46	Up-Regulated	STAGE12	4.63662
TMEM178A	-3.06479	1.81903	4.52467e-51	2.66874e-46	Down-Regulated	STAGE12	3.06479
CCR8	3.42989	-1.54092	3.92094e-51	2.31277e-46	Up-Regulated	STAGE12	3.42989
SERPINB7	5.7494	1.76126	2.28308e-51	1.34697e-46	Up-Regulated	STAGE12	5.7494
GLDN	-3.51721	2.72524	2.26656e-51	1.33727e-46	Down-Regulated	STAGE12	3.51721
CES1	-4.47907	5.97799	2.11191e-51	1.24605e-46	Down-Regulated	STAGE12	4.47907
ESR1	-3.66203	6.02257	2.05669e-51	1.21349e-46	Down-Regulated	STAGE12	3.66203
GPR144	-5.48929	1.46352	1.99586e-51	1.17762e-46	Down-Regulated	STAGE12	5.48929
CT62	-4.59441	0.872291	1.6496e-51	9.73394e-47	Down-Regulated	STAGE12	4.59441
DMRTA2	5.4498	-1.28499	1.30297e-51	7.6892e-47	Up-Regulated	STAGE12	5.4498
MRGPRX2	-4.77152	-2.82133	1.08979e-51	6.43182e-47	Down-Regulated	STAGE12	4.77152
ALDH1A2	-3.00533	3.02584	7.1223e-52	4.20429e-47	Down-Regulated	STAGE12	3.00533
COL9A1	6.31881	2.65419	6.19557e-52	3.65756e-47	Up-Regulated	STAGE12	6.31881
SLC16A7	-3.17326	4.88956	5.26824e-52	3.11042e-47	Down-Regulated	STAGE12	3.17326
NIPAL4	3.7555	0.247816	4.38199e-52	2.58734e-47	Up-Regulated	STAGE12	3.7555
ITGA7	-3.58469	6.21596	2.20826e-52	1.30413e-47	Down-Regulated	STAGE12	3.58469
SGK2	-3.72051	2.41481	2.1115e-52	1.24705e-47	Down-Regulated	STAGE12	3.72051
SCN4A	-4.0352	3.33029	1.75204e-52	1.03484e-47	Down-Regulated	STAGE12	4.0352
PKHD1L1	-3.71507	1.48542	1.21897e-52	7.20068e-48	Down-Regulated	STAGE12	3.71507
INA	5.74024	0.854241	8.07298e-53	4.76944e-48	Up-Regulated	STAGE12	5.74024
CSMD2	3.1681	1.55188	6.76357e-53	3.99605e-48	Up-Regulated	STAGE12	3.1681
WBSCR28	4.42918	-2.35473	5.21515e-53	3.08168e-48	Up-Regulated	STAGE12	4.42918
HOXB9	4.12522	1.37232	4.98743e-53	2.94722e-48	Up-Regulated	STAGE12	4.12522
MMP12	4.48129	3.22171	4.83491e-53	2.85714e-48	Up-Regulated	STAGE12	4.48129
TRPM8	5.33879	1.75574	4.62872e-53	2.73543e-48	Up-Regulated	STAGE12	5.33879
SCUBE2	-3.55352	6.13365	3.52252e-53	2.08188e-48	Down-Regulated	STAGE12	3.55352
PGLYRP4	5.37389	-0.897889	2.85259e-53	1.68611e-48	Up-Regulated	STAGE12	5.37389
CLDN19	-4.71455	1.68099	1.81149e-53	1.07097e-48	Down-Regulated	STAGE12	4.71455
KCNJ6	4.02896	-0.213396	1.26261e-53	7.46633e-49	Up-Regulated	STAGE12	4.02896
GABRQ	4.60934	-0.604938	8.58798e-54	5.0791e-49	Up-Regulated	STAGE12	4.60934
CLSTN2	-3.72598	6.37085	7.21374e-54	4.26671e-49	Down-Regulated	STAGE12	3.72598
IGSF23	4.29045	-1.7764	6.92184e-54	4.0942e-49	Up-Regulated	STAGE12	4.29045
POU4F1	5.83302	-0.1621	5.0305e-54	2.97574e-49	Up-Regulated	STAGE12	5.83302
CASQ2	-4.35587	2.901	4.87876e-54	2.88603e-49	Down-Regulated	STAGE12	4.35587
NXNL1	-4.41113	-3.3039	4.6668e-54	2.76078e-49	Down-Regulated	STAGE12	4.41113
TERT	4.24312	-1.02539	4.30468e-54	2.54669e-49	Up-Regulated	STAGE12	4.24312
DLX6	4.48761	0.0497805	3.89835e-54	2.30642e-49	Up-Regulated	STAGE12	4.48761
HIST1H2AM	3.83788	-2.11211	3.88221e-54	2.29691e-49	Up-Regulated	STAGE12	3.83788
GBX2	6.02724	-2.08503	3.56013e-54	2.10649e-49	Up-Regulated	STAGE12	6.02724
KLHL33	-4.65155	-0.845279	2.64465e-54	1.56486e-49	Down-Regulated	STAGE12	4.65155
LHCGR	-5.5311	-0.665489	2.58836e-54	1.53161e-49	Down-Regulated	STAGE12	5.5311
IDO1	4.09055	4.7352	2.25271e-54	1.33308e-49	Up-Regulated	STAGE12	4.09055
HEPACAM	-5.51065	1.87478	1.34922e-54	7.98509e-50	Down-Regulated	STAGE12	5.51065
LRRC2	-3.9373	2.04721	1.15932e-54	6.86152e-50	Down-Regulated	STAGE12	3.9373
CLDN6	7.04106	1.86045	9.99382e-55	5.91534e-50	Up-Regulated	STAGE12	7.04106
LPO	3.81426	-0.0809759	7.10693e-55	4.20709e-50	Up-Regulated	STAGE12	3.81426
HTR1D	4.30429	-0.508743	6.48819e-55	3.84094e-50	Up-Regulated	STAGE12	4.30429
ZIC4	3.69836	0.573452	5.49149e-55	3.25113e-50	Up-Regulated	STAGE12	3.69836
PLIN4	-5.84026	9.66397	3.12632e-55	1.85128e-50	Down-Regulated	STAGE12	5.84026
TMEM37	-3.33291	5.05774	2.55866e-55	1.51524e-50	Down-Regulated	STAGE12	3.33291
KLF15	-3.06908	3.1848	2.53177e-55	1.49934e-50	Down-Regulated	STAGE12	3.06908
ITIH2	-4.53431	1.41941	1.70985e-55	1.01283e-50	Down-Regulated	STAGE12	4.53431
HIST1H3H	3.34386	1.09554	1.41092e-55	8.35771e-51	Up-Regulated	STAGE12	3.34386
GPC3	-3.52951	6.00836	1.11372e-55	6.59768e-51	Down-Regulated	STAGE12	3.52951
E2F8	3.49007	2.09177	5.65924e-56	3.35321e-51	Up-Regulated	STAGE12	3.49007
NPW	4.31817	-0.604701	5.1045e-56	3.02462e-51	Up-Regulated	STAGE12	4.31817
MME	-3.06105	6.93101	3.91612e-56	2.32054e-51	Down-Regulated	STAGE12	3.06105
GABRA5	8.50894	0.317003	3.26385e-56	1.93413e-51	Up-Regulated	STAGE12	8.50894
AIM2	3.2799	1.14021	2.15027e-56	1.27451e-51	Up-Regulated	STAGE12	3.2799
CDO1	-3.88813	4.41542	1.51881e-56	9.0035e-52	Down-Regulated	STAGE12	3.88813
TMEM151A	4.41843	-1.82413	1.34897e-56	7.99683e-52	Up-Regulated	STAGE12	4.41843
GYG2	-3.97867	6.7215	1.15129e-56	6.82532e-52	Down-Regulated	STAGE12	3.97867
ADRB2	-3.05885	2.98411	1.10112e-56	6.52807e-52	Down-Regulated	STAGE12	3.05885
HBA2	-5.38079	3.91041	9.82703e-57	5.82645e-52	Down-Regulated	STAGE12	5.38079
COL11A2	5.13362	4.36059	8.59674e-57	5.09718e-52	Up-Regulated	STAGE12	5.13362
GNG4	4.23092	3.33177	6.49542e-57	3.85165e-52	Up-Regulated	STAGE12	4.23092
ELAVL2	4.08051	1.69156	6.28982e-57	3.7298e-52	Up-Regulated	STAGE12	4.08051
MYOCD	-3.45727	0.762412	5.32702e-57	3.15919e-52	Down-Regulated	STAGE12	3.45727
CYP2A6	-4.54913	0.90489	4.0405e-57	2.39638e-52	Down-Regulated	STAGE12	4.54913
PYGM	-7.46279	5.87829	1.9233e-57	1.14084e-52	Down-Regulated	STAGE12	7.46279
ALDH1L1	-4.6648	4.80203	1.44169e-57	8.55208e-53	Down-Regulated	STAGE12	4.6648
PLIN1	-6.29188	8.81764	7.27792e-58	4.3177e-53	Down-Regulated	STAGE12	6.29188
EPB42	-4.31827	0.20355	6.4168e-58	3.80715e-53	Down-Regulated	STAGE12	4.31827
HIST1H3J	4.12927	-3.36417	6.16082e-58	3.6554e-53	Up-Regulated	STAGE12	4.12927
TNIP3	3.76578	-0.202005	1.55656e-58	9.23832e-54	Up-Regulated	STAGE12	3.76578
FGF10	-3.88235	2.79108	1.37875e-58	8.18354e-54	Down-Regulated	STAGE12	3.88235
FOS	-3.46045	9.19588	1.37299e-58	8.14951e-54	Down-Regulated	STAGE12	3.46045
MYOM1	-4.69332	4.90535	1.03504e-58	6.14484e-54	Down-Regulated	STAGE12	4.69332
KLHDC7B	4.44301	4.32347	9.59297e-59	5.69525e-54	Up-Regulated	STAGE12	4.44301
TMEM252	-3.93031	-1.53486	6.43197e-59	3.81904e-54	Down-Regulated	STAGE12	3.93031
PRDM13	6.61292	-1.37878	2.31943e-59	1.37762e-54	Up-Regulated	STAGE12	6.61292
CIDEC	-6.21817	6.92259	1.50548e-59	8.94302e-55	Down-Regulated	STAGE12	6.21817
TLX3	8.15835	-1.08582	1.37679e-59	8.17882e-55	Up-Regulated	STAGE12	8.15835
CCL20	4.48087	0.952532	5.58595e-60	3.31934e-55	Up-Regulated	STAGE12	4.48087
KCNJ10	3.34684	-0.173168	5.27628e-60	3.13538e-55	Up-Regulated	STAGE12	3.34684
EBF1	-3.23544	5.32746	5.13506e-60	3.05151e-55	Down-Regulated	STAGE12	3.23544
FOXD1	3.92887	0.265951	3.63367e-60	2.15957e-55	Up-Regulated	STAGE12	3.92887
KCNK9	4.89277	-1.06413	3.25414e-60	1.9341e-55	Up-Regulated	STAGE12	4.89277
MAST1	3.28991	0.788012	1.58821e-60	9.44174e-56	Up-Regulated	STAGE12	3.28991
FBN2	4.26993	3.3591	1.56007e-60	9.2748e-56	Up-Regulated	STAGE12	4.26993
MYZAP	-3.32031	3.4158	1.5242e-60	9.06167e-56	Down-Regulated	STAGE12	3.32031
KIF26B	3.01942	3.90929	1.17564e-60	6.99015e-56	Up-Regulated	STAGE12	3.01942
CLDN9	3.43231	0.00080842	1.05508e-60	6.27383e-56	Up-Regulated	STAGE12	3.43231
HIST1H2BH	3.30399	-0.678524	6.5325e-61	3.88494e-56	Up-Regulated	STAGE12	3.30399
AKAP12	-3.28113	6.52109	4.06066e-61	2.41524e-56	Down-Regulated	STAGE12	3.28113
HIST1H2BO	4.79274	-1.81624	3.82791e-61	2.27688e-56	Up-Regulated	STAGE12	4.79274
BMX	-3.07275	1.7605	3.60099e-61	2.14194e-56	Down-Regulated	STAGE12	3.07275
DLL3	4.43988	-0.408668	3.48486e-61	2.07297e-56	Up-Regulated	STAGE12	4.43988
ADCY5	-3.26506	4.22442	1.20133e-61	7.14849e-57	Down-Regulated	STAGE12	3.26506
DACH1	-3.19983	3.14304	9.42608e-62	5.60937e-57	Down-Regulated	STAGE12	3.19983
GDF10	-4.21339	2.60008	8.51245e-62	5.06593e-57	Down-Regulated	STAGE12	4.21339
PAPPA2	-3.4422	1.07652	3.2905e-62	1.9587e-57	Down-Regulated	STAGE12	3.4422
IL12RB2	3.63859	2.28211	2.72884e-62	1.6245e-57	Up-Regulated	STAGE12	3.63859
PRAME	6.00555	4.34404	1.87432e-62	1.11595e-57	Up-Regulated	STAGE12	6.00555
TLX1NB	7.63604	-1.9523	1.25212e-62	7.45585e-58	Up-Regulated	STAGE12	7.63604
IGF2BP3	5.06599	1.00585	9.91311e-63	5.90345e-58	Up-Regulated	STAGE12	5.06599
SGCG	-5.33122	1.97731	7.32544e-63	4.36259e-58	Down-Regulated	STAGE12	5.33122
TMEM171	3.79242	-0.762779	5.17623e-63	3.08312e-58	Up-Regulated	STAGE12	3.79242
FP325317.1	-6.45019	0.977167	3.53728e-63	2.10705e-58	Down-Regulated	STAGE12	6.45019
GPD1	-6.1056	8.15175	2.25197e-63	1.34152e-58	Down-Regulated	STAGE12	6.1056
KIAA0408	-4.87745	-0.795156	2.00589e-63	1.19497e-58	Down-Regulated	STAGE12	4.87745
CFD	-4.49711	6.74393	1.6829e-63	1.00259e-58	Down-Regulated	STAGE12	4.49711
GRIA1	-5.15158	0.310017	1.33008e-63	7.92419e-59	Down-Regulated	STAGE12	5.15158
SCARA5	-4.86515	5.50926	7.93001e-64	4.72486e-59	Down-Regulated	STAGE12	4.86515
SLC7A2	-3.30131	5.47019	4.22123e-64	2.51534e-59	Down-Regulated	STAGE12	3.30131
CXCL9	3.97537	5.98769	2.32212e-64	1.38382e-59	Up-Regulated	STAGE12	3.97537
ZIC1	4.48617	2.55233	1.54692e-64	9.22025e-60	Up-Regulated	STAGE12	4.48617
ZBTB16	-5.1155	3.57029	1.19698e-64	7.13484e-60	Down-Regulated	STAGE12	5.1155
COX7A1	-3.48342	4.04953	1.03733e-64	6.18354e-60	Down-Regulated	STAGE12	3.48342
PGBD5	3.28928	3.31619	9.74738e-65	5.81061e-60	Up-Regulated	STAGE12	3.28928
PLAC9	-3.82805	4.0972	9.10221e-65	5.42619e-60	Down-Regulated	STAGE12	3.82805
ENSG00000146197	4.24946	4.30051	8.40051e-65	5.00796e-60	Up-Regulated	STAGE12	4.24946
AQP7	-6.09309	5.72328	5.53761e-65	3.3018e-60	Down-Regulated	STAGE12	6.09309
UMODL1	4.46043	0.787538	3.50216e-65	2.08841e-60	Up-Regulated	STAGE12	4.46043
LAG3	3.08128	2.19716	3.06851e-65	1.82985e-60	Up-Regulated	STAGE12	3.08128
RDM1	3.31726	-1.12472	2.77696e-65	1.65601e-60	Up-Regulated	STAGE12	3.31726
RGS22	-3.94507	1.35883	2.13034e-65	1.27051e-60	Down-Regulated	STAGE12	3.94507
ONECUT2	3.95525	1.06798	1.75484e-65	1.04662e-60	Up-Regulated	STAGE12	3.95525
ADH1A	-5.24901	-0.0256322	1.66807e-65	9.94887e-61	Down-Regulated	STAGE12	5.24901
RBP4	-5.70872	6.57219	1.23601e-65	7.37203e-61	Down-Regulated	STAGE12	5.70872
MFAP4	-3.52615	6.94927	6.33382e-66	3.77819e-61	Down-Regulated	STAGE12	3.52615
SCN7A	-4.35935	1.86583	6.24189e-66	3.72347e-61	Down-Regulated	STAGE12	4.35935
SIX3	5.12161	2.0466	5.53015e-66	3.29901e-61	Up-Regulated	STAGE12	5.12161
ARTN	3.57467	1.11662	4.02578e-66	2.40178e-61	Up-Regulated	STAGE12	3.57467
FSD1	4.95411	0.196356	2.38612e-66	1.42371e-61	Up-Regulated	STAGE12	4.95411
CPED1	-3.58751	5.1577	2.24271e-66	1.33816e-61	Down-Regulated	STAGE12	3.58751
GLRA4	-4.15814	-1.4596	1.74477e-66	1.04109e-61	Down-Regulated	STAGE12	4.15814
ISG15	3.16995	5.13872	1.42833e-66	8.52312e-62	Up-Regulated	STAGE12	3.16995
LHX2	5.93384	-0.208316	1.39541e-66	8.32681e-62	Up-Regulated	STAGE12	5.93384
GRIN2D	3.28819	1.80608	6.88115e-67	4.10694e-62	Up-Regulated	STAGE12	3.28819
SOX11	4.49711	3.9425	2.00347e-67	1.19605e-62	Up-Regulated	STAGE12	4.49711
GALNT15	-3.81301	5.33771	1.27181e-67	7.59298e-63	Down-Regulated	STAGE12	3.81301
FXYD1	-3.72334	1.50697	1.08263e-67	6.46365e-63	Down-Regulated	STAGE12	3.72334
TMSB15A	3.75806	1.98751	1.03416e-67	6.17437e-63	Up-Regulated	STAGE12	3.75806
ANGPTL1	-3.86428	3.52097	7.79309e-68	4.65302e-63	Down-Regulated	STAGE12	3.86428
LIPE	-5.23686	7.50024	5.72181e-68	3.41661e-63	Down-Regulated	STAGE12	5.23686
CCL16	-3.30947	-2.2157	3.52342e-68	2.10401e-63	Down-Regulated	STAGE12	3.30947
WISP1	3.29143	2.62251	2.70697e-68	1.61666e-63	Up-Regulated	STAGE12	3.29143
EGR1	-3.17019	9.34449	1.586e-68	9.4722e-64	Down-Regulated	STAGE12	3.17019
MMP13	7.09249	4.17173	6.27036e-69	3.74554e-64	Up-Regulated	STAGE12	7.09249
CHRDL1	-4.31606	7.13747	5.36517e-69	3.20494e-64	Down-Regulated	STAGE12	4.31606
DLX5	4.29715	1.60544	5.12309e-69	3.06038e-64	Up-Regulated	STAGE12	4.29715
MMRN1	-4.68155	4.57795	3.40522e-69	2.03431e-64	Down-Regulated	STAGE12	4.68155
ULBP2	3.03195	0.288021	2.09491e-69	1.2516e-64	Up-Regulated	STAGE12	3.03195
COL6A6	-3.65278	3.38911	1.25696e-69	7.51068e-65	Down-Regulated	STAGE12	3.65278
C1QTNF9	-3.84335	-0.222359	8.98696e-70	5.37043e-65	Down-Regulated	STAGE12	3.84335
GPC2	3.37994	1.4556	7.45905e-70	4.45745e-65	Up-Regulated	STAGE12	3.37994
ACAN	6.65774	4.80863	6.51545e-70	3.89376e-65	Up-Regulated	STAGE12	6.65774
FAM72C	3.96975	-1.79909	6.37141e-70	3.80774e-65	Up-Regulated	STAGE12	3.96975
DPT	-4.24988	7.41053	4.68999e-70	2.80297e-65	Down-Regulated	STAGE12	4.24988
LEP	-7.43253	7.14576	3.61689e-70	2.16174e-65	Down-Regulated	STAGE12	7.43253
IL21R	3.35739	1.58532	2.14944e-70	1.28483e-65	Up-Regulated	STAGE12	3.35739
CCKBR	6.4702	0.965225	1.54886e-70	9.25939e-66	Up-Regulated	STAGE12	6.4702
CPA1	-4.8725	-0.119769	1.54315e-70	9.2254e-66	Down-Regulated	STAGE12	4.8725
INMT	-3.4507	3.23105	1.15035e-70	6.87737e-66	Down-Regulated	STAGE12	3.4507
KLF4	-3.08061	6.16939	1.14809e-70	6.86395e-66	Down-Regulated	STAGE12	3.08061
MAP1LC3C	-3.91953	1.40914	1.12197e-70	6.70792e-66	Down-Regulated	STAGE12	3.91953
SALL4	3.10857	-0.0902378	1.01841e-70	6.08889e-66	Up-Regulated	STAGE12	3.10857
LAMP3	3.25662	3.70796	4.10911e-71	2.45725e-66	Up-Regulated	STAGE12	3.25662
CRHBP	-4.58272	1.4525	3.22283e-71	1.92729e-66	Down-Regulated	STAGE12	4.58272
SORBS1	-3.68376	8.10838	2.25121e-71	1.34636e-66	Down-Regulated	STAGE12	3.68376
COL22A1	4.64747	3.1537	1.34682e-71	8.05536e-67	Up-Regulated	STAGE12	4.64747
ARL9	3.04768	1.32454	8.90848e-72	5.3287e-67	Up-Regulated	STAGE12	3.04768
HAPLN1	7.00278	2.69296	3.91624e-72	2.34281e-67	Up-Regulated	STAGE12	7.00278
ACSM5	-4.70376	3.16878	3.39936e-72	2.0337e-67	Down-Regulated	STAGE12	4.70376
TMEM158	3.31787	3.57474	3.08644e-72	1.84652e-67	Up-Regulated	STAGE12	3.31787
KCNG1	4.40907	3.00382	2.69775e-72	1.61409e-67	Up-Regulated	STAGE12	4.40907
OR2B6	4.83176	-1.87987	2.53468e-72	1.51657e-67	Up-Regulated	STAGE12	4.83176
NMU	5.06245	0.829764	2.52584e-72	1.51131e-67	Up-Regulated	STAGE12	5.06245
ACTL8	9.48775	2.44926	2.44991e-72	1.46591e-67	Up-Regulated	STAGE12	9.48775
HIST1H2BJ	3.39412	1.1782	2.2182e-72	1.32733e-67	Up-Regulated	STAGE12	3.39412
GPIHBP1	-4.49437	3.97194	3.29534e-73	1.97229e-68	Down-Regulated	STAGE12	4.49437
PTGER3	-3.78541	5.36707	2.81173e-73	1.6829e-68	Down-Regulated	STAGE12	3.78541
SLC2A4	-4.95085	3.95908	2.41395e-73	1.44487e-68	Down-Regulated	STAGE12	4.95085
COL9A3	4.9475	4.95324	2.3097e-73	1.38249e-68	Up-Regulated	STAGE12	4.9475
TIMP4	-5.89882	5.30374	1.36046e-73	8.14382e-69	Down-Regulated	STAGE12	5.89882
GSTM5	-5.29233	4.45948	5.79697e-74	3.47053e-69	Down-Regulated	STAGE12	5.29233
MAMDC2	-3.57883	4.26049	3.70671e-74	2.21921e-69	Down-Regulated	STAGE12	3.57883
HSPB7	-5.8806	5.75157	2.31294e-74	1.38483e-69	Down-Regulated	STAGE12	5.8806
MYOC	-8.80659	3.60812	2.06158e-74	1.23435e-69	Down-Regulated	STAGE12	8.80659
DEFB132	-8.71832	2.64408	1.41352e-74	8.46376e-70	Down-Regulated	STAGE12	8.71832
MYH11	-4.1845	8.01291	3.66879e-75	2.19713e-70	Down-Regulated	STAGE12	4.1845
NT5DC4	4.86961	-1.83516	3.15131e-75	1.88729e-70	Up-Regulated	STAGE12	4.86961
SLIT3	-3.1166	6.82271	2.41908e-75	1.44881e-70	Down-Regulated	STAGE12	3.1166
SCN4B	-3.15521	4.37785	1.19627e-75	7.16506e-71	Down-Regulated	STAGE12	3.15521
AQPEP	-5.55939	3.04503	1.13279e-75	6.78498e-71	Down-Regulated	STAGE12	5.55939
TMEM249	3.58646	-2.06672	8.10854e-76	4.85702e-71	Up-Regulated	STAGE12	3.58646
ATOH8	-3.707	3.34363	7.29261e-76	4.36834e-71	Down-Regulated	STAGE12	3.707
SYNPO2	-3.59525	6.88929	6.59166e-76	3.94853e-71	Down-Regulated	STAGE12	3.59525
AIM1L	3.29909	0.277782	4.50947e-76	2.70131e-71	Up-Regulated	STAGE12	3.29909
TLX1	8.14537	1.70269	2.97002e-76	1.77919e-71	Up-Regulated	STAGE12	8.14537
PPARG	-3.86186	5.28929	1.07188e-76	6.42206e-72	Down-Regulated	STAGE12	3.86186
TNFRSF9	3.5736	1.15017	4.74701e-77	2.84446e-72	Up-Regulated	STAGE12	3.5736
HES6	3.10434	2.00815	4.38537e-77	2.6278e-72	Up-Regulated	STAGE12	3.10434
ADAM33	-3.65902	3.66166	3.21152e-77	1.92453e-72	Down-Regulated	STAGE12	3.65902
ECM2	-3.53655	5.81708	2.85972e-77	1.71377e-72	Down-Regulated	STAGE12	3.53655
GBP5	3.87343	4.65764	2.71094e-77	1.62464e-72	Up-Regulated	STAGE12	3.87343
PDK4	-4.512	7.86715	2.53355e-77	1.51835e-72	Down-Regulated	STAGE12	4.512
APOBEC3B	4.17025	3.48526	2.34657e-77	1.40632e-72	Up-Regulated	STAGE12	4.17025
KIF1A	6.42587	4.63184	2.22474e-77	1.33337e-72	Up-Regulated	STAGE12	6.42587
TDO2	4.43158	1.41658	9.43258e-78	5.65408e-73	Up-Regulated	STAGE12	4.43158
MYBL1	3.32603	3.94707	7.86339e-78	4.71355e-73	Up-Regulated	STAGE12	3.32603
KREMEN2	4.11036	0.462559	6.36501e-78	3.8155e-73	Up-Regulated	STAGE12	4.11036
GLYAT	-7.07741	3.33001	5.23907e-78	3.14067e-73	Down-Regulated	STAGE12	7.07741
FHL5	-3.74828	2.07411	4.00096e-78	2.39854e-73	Down-Regulated	STAGE12	3.74828
HSPB6	-5.22748	6.56729	3.28696e-78	1.97063e-73	Down-Regulated	STAGE12	5.22748
AVPR2	-3.63092	1.47573	2.6565e-78	1.59271e-73	Down-Regulated	STAGE12	3.63092
ABCA6	-3.36456	4.05559	1.43441e-78	8.60099e-74	Down-Regulated	STAGE12	3.36456
FHL1	-5.37996	8.95146	5.63281e-79	3.37794e-74	Down-Regulated	STAGE12	5.37996
PPAPDC1A	4.52794	1.00155	4.60243e-79	2.76017e-74	Up-Regulated	STAGE12	4.52794
NPR1	-3.81071	5.58475	1.23573e-79	7.41167e-75	Down-Regulated	STAGE12	3.81071
A2ML1	4.73608	3.51182	6.54416e-80	3.92545e-75	Up-Regulated	STAGE12	4.73608
LYVE1	-4.87237	5.37235	3.38251e-80	2.02903e-75	Down-Regulated	STAGE12	4.87237
GABBR2	5.32654	1.38	2.20877e-80	1.32502e-75	Up-Regulated	STAGE12	5.32654
ACVR1C	-5.70833	4.98768	1.53782e-80	9.22566e-76	Down-Regulated	STAGE12	5.70833
KLB	-5.15293	4.24925	7.38733e-81	4.43232e-76	Down-Regulated	STAGE12	5.15293
RDH5	-4.71847	2.84124	1.05577e-81	6.33577e-77	Down-Regulated	STAGE12	4.71847
HORMAD1	6.62356	2.75383	6.54077e-82	3.92538e-77	Up-Regulated	STAGE12	6.62356
CCL11	4.395	-0.783217	4.80433e-82	2.88337e-77	Up-Regulated	STAGE12	4.395
HPDL	3.67911	1.51981	3.49725e-82	2.09902e-77	Up-Regulated	STAGE12	3.67911
KCNIP2	-5.57723	5.76612	1.49397e-82	8.96828e-78	Down-Regulated	STAGE12	5.57723
FAM111B	3.49637	3.84309	1.46461e-82	8.79218e-78	Up-Regulated	STAGE12	3.49637
ASPA	-4.32335	2.60905	1.18663e-82	7.12368e-78	Down-Regulated	STAGE12	4.32335
ATP1A2	-7.02427	5.41655	1.06643e-82	6.40221e-78	Down-Regulated	STAGE12	7.02427
KRT222	-3.47569	-1.46359	8.33645e-83	5.00512e-78	Down-Regulated	STAGE12	3.47569
EPYC	5.6864	0.102138	7.67729e-83	4.60945e-78	Up-Regulated	STAGE12	5.6864
LYPD1	3.99198	0.893909	6.6247e-83	3.9776e-78	Up-Regulated	STAGE12	3.99198
CD36	-5.24339	9.24592	7.12451e-84	4.27856e-79	Down-Regulated	STAGE12	5.24339
ITIH5	-4.37196	7.07246	4.65615e-84	2.79629e-79	Down-Regulated	STAGE12	4.37196
MAB21L1	-3.72991	1.75174	2.0604e-84	1.23752e-79	Down-Regulated	STAGE12	3.72991
SEMA3G	-3.66928	6.14126	1.02803e-84	6.17479e-80	Down-Regulated	STAGE12	3.66928
AOC3	-4.64199	7.72821	4.63074e-85	2.78173e-80	Down-Regulated	STAGE12	4.64199
FZD4	-3.52053	6.91766	1.89997e-85	1.14135e-80	Down-Regulated	STAGE12	3.52053
CLEC3B	-4.70585	5.25568	3.87375e-86	2.32723e-81	Down-Regulated	STAGE12	4.70585
SMC1B	3.76768	1.03566	2.54011e-86	1.5261e-81	Up-Regulated	STAGE12	3.76768
PFKFB1	-5.03075	2.77545	2.08825e-86	1.25466e-81	Down-Regulated	STAGE12	5.03075
CAV1	-3.5384	8.36776	1.97426e-86	1.18619e-81	Down-Regulated	STAGE12	3.5384
OTX1	4.25028	2.18296	1.23288e-86	7.40774e-82	Up-Regulated	STAGE12	4.25028
CDKN2A	4.35045	4.41395	6.93171e-87	4.16533e-82	Up-Regulated	STAGE12	4.35045
CCL14	-4.57316	2.79915	6.57667e-87	3.95212e-82	Down-Regulated	STAGE12	4.57316
NOVA1	-4.00082	4.08933	1.93605e-87	1.16361e-82	Down-Regulated	STAGE12	4.00082
CHST6	3.90788	1.98143	1.34088e-87	8.05907e-83	Up-Regulated	STAGE12	3.90788
EN1	4.5023	4.61366	1.29928e-87	7.80921e-83	Up-Regulated	STAGE12	4.5023
SVEP1	-4.13796	6.59467	7.92438e-88	4.76303e-83	Down-Regulated	STAGE12	4.13796
CEMIP	3.46093	3.2309	5.49705e-88	3.30433e-83	Up-Regulated	STAGE12	3.46093
TUBB3	4.64762	1.36105	1.27989e-88	7.69422e-84	Up-Regulated	STAGE12	4.64762
ABCA8	-5.00093	5.48637	4.04578e-89	2.43248e-84	Down-Regulated	STAGE12	5.00093
LRRN4CL	-4.28068	3.15199	2.6082e-89	1.56821e-84	Down-Regulated	STAGE12	4.28068
TNS1	-3.49693	9.04398	1.30142e-89	7.82518e-85	Down-Regulated	STAGE12	3.49693
GAL	4.42489	2.10801	8.55816e-90	5.14593e-85	Up-Regulated	STAGE12	4.42489
MEX3A	3.47179	5.57292	8.31541e-90	5.00005e-85	Up-Regulated	STAGE12	3.47179
ANKRD29	-3.15486	3.28953	5.70938e-90	3.43322e-85	Down-Regulated	STAGE12	3.15486
CA4	-6.86876	3.16913	2.46982e-90	1.4853e-85	Down-Regulated	STAGE12	6.86876
FAM72D	4.10603	-0.859205	2.14924e-90	1.29257e-85	Up-Regulated	STAGE12	4.10603
ESCO2	3.15882	1.91191	1.60768e-90	9.66921e-86	Up-Regulated	STAGE12	3.15882
CXCL11	4.65821	3.22085	8.30448e-91	4.99514e-86	Up-Regulated	STAGE12	4.65821
IL4I1	3.64865	2.93107	6.46132e-91	3.88661e-86	Up-Regulated	STAGE12	3.64865
GJB2	4.24741	3.86125	1.28985e-92	7.75962e-88	Up-Regulated	STAGE12	4.24741
GPAM	-4.85413	7.89395	9.77943e-93	5.8834e-88	Down-Regulated	STAGE12	4.85413
CD300LG	-6.14197	5.06137	9.58764e-93	5.76811e-88	Down-Regulated	STAGE12	6.14197
CCDC170	-3.17621	3.18152	8.0953e-93	4.87038e-88	Down-Regulated	STAGE12	3.17621
SCN2B	-4.6156	1.48938	5.341e-94	3.21363e-89	Down-Regulated	STAGE12	4.6156
BTNL9	-4.849	5.47838	1.74653e-95	1.05099e-90	Down-Regulated	STAGE12	4.849
AGTR1	-4.43304	3.32607	1.1743e-95	7.06672e-91	Down-Regulated	STAGE12	4.43304
CCNE2	3.01123	2.26843	1.21295e-96	7.30023e-92	Up-Regulated	STAGE12	3.01123
E2F7	3.83371	1.90226	1.57818e-97	9.49937e-93	Up-Regulated	STAGE12	3.83371
ABLIM3	-3.6331	5.39518	3.59872e-98	2.1664e-93	Down-Regulated	STAGE12	3.6331
ACACB	-4.61678	7.22859	2.1475e-99	1.29288e-94	Down-Regulated	STAGE12	4.61678
LEPR	-3.48485	5.21025	1.5367e-99	9.25149e-95	Down-Regulated	STAGE12	3.48485
CXCL10	5.1774	5.75338	6.3134e-100	3.80113e-95	Up-Regulated	STAGE12	5.1774
CLEC5A	3.82318	1.79921	3.1079e-100	1.87126e-95	Up-Regulated	STAGE12	3.82318
CA9	6.29987	2.59798	3.7314e-102	2.24699e-97	Up-Regulated	STAGE12	6.29987
TNXB	-4.99221	6.79525	3.7079e-102	2.2329e-97	Down-Regulated	STAGE12	4.99221
INHBA	3.05887	4.49974	2.0171e-102	1.21474e-97	Up-Regulated	STAGE12	3.05887
PAMR1	-4.0585	4.83206	8.7351e-103	5.2606e-98	Down-Regulated	STAGE12	4.0585
ANGPT4	-4.65389	0.824902	1.1885e-103	7.1585e-99	Down-Regulated	STAGE12	4.65389
ARHGAP20	-3.6826	3.14181	8.0017e-104	4.8198e-99	Down-Regulated	STAGE12	3.6826
CDCA7	3.13459	3.69443	1.7554e-105	1.0575e-100	Up-Regulated	STAGE12	3.13459
TOP2A	4.00336	6.31988	4.2033e-107	2.5325e-102	Up-Regulated	STAGE12	4.00336
CAPN11	-3.23942	1.58265	9.8991e-108	5.9646e-103	Down-Regulated	STAGE12	3.23942
ABCA10	-4.08401	3.08229	5.5344e-110	3.3352e-105	Down-Regulated	STAGE12	4.08401
MMP1	7.80897	4.77129	1.2516e-110	7.5427e-106	Up-Regulated	STAGE12	7.80897
CDT1	3.5805	3.70654	2.6011e-111	1.5676e-106	Up-Regulated	STAGE12	3.5805
CENPM	3.40703	2.26461	1.7462e-111	1.0524e-106	Up-Regulated	STAGE12	3.40703
IBSP	7.55568	0.630312	7.0597e-112	4.2549e-107	Up-Regulated	STAGE12	7.55568
TFR2	3.85572	0.988779	4.1357e-112	2.4927e-107	Up-Regulated	STAGE12	3.85572
UHRF1	4.01277	3.56676	1.1536e-115	6.9547e-111	Up-Regulated	STAGE12	4.01277
KL	-3.43034	2.16528	3.9801e-116	2.3995e-111	Down-Regulated	STAGE12	3.43034
E2F2	3.56316	2.9029	1.068e-116	6.4389e-112	Up-Regulated	STAGE12	3.56316
RCOR2	3.89954	2.70015	9.039e-117	5.4497e-112	Up-Regulated	STAGE12	3.89954
MKI67	4.09838	6.14868	6.2458e-117	3.7657e-112	Up-Regulated	STAGE12	4.09838
TYMS	3.21919	4.50262	3.4801e-122	2.0986e-117	Up-Regulated	STAGE12	3.21919
BIRC5	4.6474	5.08941	1.6246e-122	9.7974e-118	Up-Regulated	STAGE12	4.6474
CDC6	3.24014	3.69617	5.5418e-123	3.3421e-118	Up-Regulated	STAGE12	3.24014
CNIH2	4.45632	1.85678	4.8508e-123	2.9254e-118	Up-Regulated	STAGE12	4.45632
RRM2	4.11272	4.94072	1.2401e-123	7.4791e-119	Up-Regulated	STAGE12	4.11272
PBK	4.13974	2.99909	4.4256e-124	2.6692e-119	Up-Regulated	STAGE12	4.13974
DIAPH3	3.30707	3.05428	1.276e-124	7.6962e-120	Up-Regulated	STAGE12	3.30707
FAXDC2	-3.02349	5.36445	1.1731e-124	7.0755e-120	Down-Regulated	STAGE12	3.02349
ESPL1	3.3837	3.38251	4.0585e-125	2.448e-120	Up-Regulated	STAGE12	3.3837
HMMR	3.67586	3.04441	2.6544e-125	1.6011e-120	Up-Regulated	STAGE12	3.67586
ZWINT	3.0347	4.39111	2.0683e-125	1.2476e-120	Up-Regulated	STAGE12	3.0347
CASC5	3.44724	3.00594	2.9974e-126	1.8081e-121	Up-Regulated	STAGE12	3.44724
RMI2	3.16495	3.12586	2.0403e-126	1.2308e-121	Up-Regulated	STAGE12	3.16495
ULBP1	4.70501	0.824177	1.2163e-126	7.3372e-122	Up-Regulated	STAGE12	4.70501
CLSPN	3.91289	2.53952	2.9744e-127	1.7944e-122	Up-Regulated	STAGE12	3.91289
NEIL3	4.17508	1.05749	8.4116e-129	5.0746e-124	Up-Regulated	STAGE12	4.17508
CDC25C	3.91551	1.59841	4.629e-129	2.7927e-124	Up-Regulated	STAGE12	3.91551
SLC7A5	4.06564	6.92637	4.1257e-129	2.4891e-124	Up-Regulated	STAGE12	4.06564
C16orf59	3.32828	1.94167	2.8061e-129	1.693e-124	Up-Regulated	STAGE12	3.32828
PDE2A	-3.92285	4.87592	1.1678e-130	7.0461e-126	Down-Regulated	STAGE12	3.92285
MND1	3.7023	1.50765	5.3843e-131	3.2487e-126	Up-Regulated	STAGE12	3.7023
COL10A1	6.05695	4.5628	1.463e-131	8.8275e-127	Up-Regulated	STAGE12	6.05695
GSG2	3.12111	1.1851	2.3377e-132	1.4106e-127	Up-Regulated	STAGE12	3.12111
KIAA0101	3.85129	3.28117	9.4934e-133	5.7286e-128	Up-Regulated	STAGE12	3.85129
SDPR	-5.14454	5.84154	8.0215e-135	4.8408e-130	Down-Regulated	STAGE12	5.14454
DTL	3.50086	3.8784	4.8885e-135	2.9501e-130	Up-Regulated	STAGE12	3.50086
ASPM	4.57738	4.50242	4.2559e-135	2.5684e-130	Up-Regulated	STAGE12	4.57738
CENPW	3.24587	3.58482	3.2848e-135	1.9824e-130	Up-Regulated	STAGE12	3.24587
FANCA	3.14075	3.34209	2.361e-135	1.4249e-130	Up-Regulated	STAGE12	3.14075
COL11A1	5.83184	5.75489	7.0313e-136	4.2437e-131	Up-Regulated	STAGE12	5.83184
POLQ	3.40614	2.39087	6.7278e-137	4.0607e-132	Up-Regulated	STAGE12	3.40614
SHCBP1	3.42033	2.93149	1.3592e-137	8.2039e-133	Up-Regulated	STAGE12	3.42033
TK1	3.70305	5.18958	9.0851e-138	5.4836e-133	Up-Regulated	STAGE12	3.70305
GPR19	3.53811	0.531661	5.9038e-139	3.5635e-134	Up-Regulated	STAGE12	3.53811
ORC1	3.49954	2.47815	4.8047e-139	2.9002e-134	Up-Regulated	STAGE12	3.49954
FAM64A	4.37443	2.67244	1.704e-140	1.0286e-135	Up-Regulated	STAGE12	4.37443
LMNB1	3.13502	5.16884	1.3156e-140	7.942e-136	Up-Regulated	STAGE12	3.13502
KIF14	4.52714	3.08816	1.1346e-141	6.8493e-137	Up-Regulated	STAGE12	4.52714
GPRIN1	3.52598	2.5033	1.0475e-141	6.3236e-137	Up-Regulated	STAGE12	3.52598
MMP11	5.68563	6.06943	1.8034e-142	1.0888e-137	Up-Regulated	STAGE12	5.68563
FAM72A	3.47585	0.132136	3.8684e-143	2.3355e-138	Up-Regulated	STAGE12	3.47585
PKMYT1	4.56729	3.29635	3.8527e-143	2.3261e-138	Up-Regulated	STAGE12	4.56729
DLGAP5	4.28133	3.58465	2.5014e-143	1.5103e-138	Up-Regulated	STAGE12	4.28133
DEPDC1B	3.91196	2.11132	2.8693e-144	1.7324e-139	Up-Regulated	STAGE12	3.91196
FAM72B	3.60592	0.121071	2.7625e-144	1.6679e-139	Up-Regulated	STAGE12	3.60592
ECE2	3.04897	3.3875	2.6884e-144	1.6232e-139	Up-Regulated	STAGE12	3.04897
NUSAP1	3.68931	4.61235	5.5994e-145	3.381e-140	Up-Regulated	STAGE12	3.68931
KIF20A	4.29715	4.2513	3.503e-146	2.1152e-141	Up-Regulated	STAGE12	4.29715
BUB1B	3.78817	3.63827	2.2087e-147	1.3337e-142	Up-Regulated	STAGE12	3.78817
KIF18B	4.72681	3.18372	4.3843e-149	2.6475e-144	Up-Regulated	STAGE12	4.72681
RECQL4	3.35415	3.95553	1.6577e-149	1.001e-144	Up-Regulated	STAGE12	3.35415
PIF1	3.76392	1.6058	1.3087e-152	7.9029e-148	Up-Regulated	STAGE12	3.76392
MYBL2	5.07472	5.50577	7.5905e-154	4.584e-149	Up-Regulated	STAGE12	5.07472
CKAP2L	4.27243	2.9954	5.8978e-154	3.5618e-149	Up-Regulated	STAGE12	4.27243
CDCA2	4.49241	3.27736	2.7384e-154	1.6538e-149	Up-Regulated	STAGE12	4.49241
FIGF	-5.60635	3.67298	7.5689e-155	4.5712e-150	Down-Regulated	STAGE12	5.60635
RAD51AP1	3.46977	3.33026	1.4309e-156	8.6423e-152	Up-Regulated	STAGE12	3.46977
SPC25	3.46279	2.03477	1.1332e-156	6.8447e-152	Up-Regulated	STAGE12	3.46279
MAD2L1	3.02483	4.02821	6.9117e-157	4.1748e-152	Up-Regulated	STAGE12	3.02483
ERCC6L	3.57936	2.04058	6.3481e-157	3.8344e-152	Up-Regulated	STAGE12	3.57936
DEPDC1	4.37044	3.33475	6.7579e-158	4.0821e-153	Up-Regulated	STAGE12	4.37044
CKS2	3.47037	4.37475	3.1349e-158	1.8937e-153	Up-Regulated	STAGE12	3.47037
RAD54L	4.01316	2.57087	3.0861e-158	1.8642e-153	Up-Regulated	STAGE12	4.01316
KIF18A	3.38891	2.60636	3.1873e-160	1.9255e-155	Up-Regulated	STAGE12	3.38891
OIP5	3.1972	0.986896	7.6674e-161	4.6321e-156	Up-Regulated	STAGE12	3.1972
CDC25A	3.38167	2.80227	2.2612e-161	1.3661e-156	Up-Regulated	STAGE12	3.38167
EXO1	4.58448	3.4245	1.1465e-161	6.9263e-157	Up-Regulated	STAGE12	4.58448
CDKN3	3.61708	2.56521	1.0696e-161	6.4623e-157	Up-Regulated	STAGE12	3.61708
ASF1B	3.68145	3.85753	8.8322e-162	5.3361e-157	Up-Regulated	STAGE12	3.68145
NEK2	4.98041	3.84337	7.5915e-162	4.5866e-157	Up-Regulated	STAGE12	4.98041
BLM	3.03085	2.99429	3.538e-162	2.1376e-157	Up-Regulated	STAGE12	3.03085
KIF15	3.4988	3.07702	2.4545e-162	1.483e-157	Up-Regulated	STAGE12	3.4988
E2F1	3.4239	3.81041	6.5842e-163	3.9783e-158	Up-Regulated	STAGE12	3.4239
CDC45	4.0123	3.01345	3.1719e-163	1.9165e-158	Up-Regulated	STAGE12	4.0123
ARHGAP11A	3.11573	3.88403	2.4261e-163	1.466e-158	Up-Regulated	STAGE12	3.11573
STIL	3.18935	3.778	1.5604e-163	9.4291e-159	Up-Regulated	STAGE12	3.18935
IQGAP3	4.76352	4.78352	1.3087e-163	7.9083e-159	Up-Regulated	STAGE12	4.76352
SKA3	4.13996	2.88178	1.0492e-164	6.3403e-160	Up-Regulated	STAGE12	4.13996
KIF11	3.2636	4.56851	1.8239e-165	1.1021e-160	Up-Regulated	STAGE12	3.2636
ZNF695	4.62342	1.16031	7.0188e-166	4.2414e-161	Up-Regulated	STAGE12	4.62342
CENPE	3.4799	3.71319	7.7131e-167	4.6611e-162	Up-Regulated	STAGE12	3.4799
TICRR	3.35276	3.10338	3.4243e-167	2.0693e-162	Up-Regulated	STAGE12	3.35276
NCAPG	4.07606	3.72197	6.0298e-168	3.644e-163	Up-Regulated	STAGE12	4.07606
SGOL1	4.22578	2.05808	8.9701e-169	5.421e-164	Up-Regulated	STAGE12	4.22578
ANLN	4.48261	5.0616	1.7711e-170	1.0704e-165	Up-Regulated	STAGE12	4.48261
KIF23	3.61239	4.27643	1.4736e-170	8.906e-166	Up-Regulated	STAGE12	3.61239
SPAG5	3.36244	4.25654	3.7902e-171	2.2907e-166	Up-Regulated	STAGE12	3.36244
GINS1	3.22402	3.53677	4.9122e-172	2.9689e-167	Up-Regulated	STAGE12	3.22402
TROAP	4.4334	3.15605	1.5606e-173	9.4318e-169	Up-Regulated	STAGE12	4.4334
KIF4A	4.73466	4.09879	9.5065e-176	5.7458e-171	Up-Regulated	STAGE12	4.73466
RAD51	3.32499	2.56974	8.627e-176	5.2143e-171	Up-Regulated	STAGE12	3.32499
AURKB	4.73795	3.53758	1.6451e-177	9.9437e-173	Up-Regulated	STAGE12	4.73795
MELK	4.72876	3.90125	3.2642e-178	1.973e-173	Up-Regulated	STAGE12	4.72876
CCNA2	3.99274	4.19632	6.2425e-179	3.7733e-174	Up-Regulated	STAGE12	3.99274
NCAPH	3.76518	3.45597	2.6408e-180	1.5962e-175	Up-Regulated	STAGE12	3.76518
UBE2S	3.37718	3.91312	1.9874e-180	1.2013e-175	Up-Regulated	STAGE12	3.37718
HMGB3	3.02205	5.4853	1.4668e-181	8.8666e-177	Up-Regulated	STAGE12	3.02205
BUB1	4.48564	4.37742	9.1427e-182	5.5267e-177	Up-Regulated	STAGE12	4.48564
TTK	4.24775	3.83931	8.9048e-182	5.383e-177	Up-Regulated	STAGE12	4.24775
CENPF	4.31513	6.33169	8.6267e-182	5.2149e-177	Up-Regulated	STAGE12	4.31513
CBX2	3.82806	4.29028	6.5196e-182	3.9412e-177	Up-Regulated	STAGE12	3.82806
SPC24	3.96512	2.79009	4.4404e-182	2.6843e-177	Up-Regulated	STAGE12	3.96512
UBE2C	5.30125	4.82639	2.6215e-182	1.5848e-177	Up-Regulated	STAGE12	5.30125
FAM83D	4.52322	3.70505	2.6661e-183	1.6118e-178	Up-Regulated	STAGE12	4.52322
EZH2	3.3026	4.22559	1.0702e-183	6.4699e-179	Up-Regulated	STAGE12	3.3026
MCM10	4.43404	3.5464	1.8227e-184	1.102e-179	Up-Regulated	STAGE12	4.43404
CDK1	3.83295	4.67855	1.6261e-185	9.8312e-181	Up-Regulated	STAGE12	3.83295
GTSE1	4.1681	3.24319	5.8098e-186	3.5125e-181	Up-Regulated	STAGE12	4.1681
CEP55	4.53525	4.10778	1.6494e-186	9.9723e-182	Up-Regulated	STAGE12	4.53525
FOXM1	4.85711	5.3328	1.8454e-187	1.1158e-182	Up-Regulated	STAGE12	4.85711
TACC3	3.08412	4.85823	1.452e-188	8.7791e-184	Up-Regulated	STAGE12	3.08412
TRIP13	3.64017	3.92671	1.1111e-188	6.718e-184	Up-Regulated	STAGE12	3.64017
PTTG1	4.18677	4.00846	3.0321e-189	1.8333e-184	Up-Regulated	STAGE12	4.18677
ORC6	3.6987	2.61491	5.9886e-190	3.621e-185	Up-Regulated	STAGE12	3.6987
CCNE1	4.11764	2.91646	9.1371e-192	5.5248e-187	Up-Regulated	STAGE12	4.11764
HJURP	4.67757	3.51552	8.7418e-194	5.2859e-189	Up-Regulated	STAGE12	4.67757
CENPA	4.6179	2.70429	3.301e-195	1.996e-190	Up-Regulated	STAGE12	4.6179
SKA1	4.50528	2.62522	2.0622e-195	1.247e-190	Up-Regulated	STAGE12	4.50528
CDC20	4.97122	5.16738	2.633e-196	1.5921e-191	Up-Regulated	STAGE12	4.97122
NDC80	4.45086	3.69351	1.5496e-197	9.3708e-193	Up-Regulated	STAGE12	4.45086
CCNB2	4.21229	4.23711	2.4548e-198	1.4845e-193	Up-Regulated	STAGE12	4.21229
PRR11	3.66226	3.82807	6.2412e-199	3.7742e-194	Up-Regulated	STAGE12	3.66226
CDCA5	4.13898	4.32992	1.729e-203	1.0456e-198	Up-Regulated	STAGE12	4.13898
AUNIP	3.3207	1.73148	2.0258e-204	1.2251e-199	Up-Regulated	STAGE12	3.3207
UBE2T	4.02063	3.8133	3.5661e-205	2.1567e-200	Up-Regulated	STAGE12	4.02063
KIFC1	4.30407	4.72978	9.3409e-207	5.6492e-202	Up-Regulated	STAGE12	4.30407
KIF2C	4.59513	4.50099	5.3295e-208	3.2232e-203	Up-Regulated	STAGE12	4.59513
NUF2	4.84551	3.63268	5.4919e-212	3.3215e-207	Up-Regulated	STAGE12	4.84551
CCNB1	3.18353	4.8335	3.4917e-213	2.1118e-208	Up-Regulated	STAGE12	3.18353
MTFR2	4.00152	1.65302	1.1891e-215	7.1918e-211	Up-Regulated	STAGE12	4.00152
PRC1	3.56509	5.20555	6.2285e-217	3.7672e-212	Up-Regulated	STAGE12	3.56509
PLK1	4.56372	4.50499	4.631e-228	2.801e-223	Up-Regulated	STAGE12	4.56372
TPX2	4.68976	5.83506	1.1833e-230	7.1569e-226	Up-Regulated	STAGE12	4.68976
CDCA3	4.24141	3.59982	5.3556e-231	3.2394e-226	Up-Regulated	STAGE12	4.24141
AURKA	3.86288	3.90699	1.2879e-241	7.79e-237	Up-Regulated	STAGE12	3.86288
CDCA8	4.30968	4.25452	3.173e-243	1.9193e-238	Up-Regulated	STAGE12	4.30968
