# Supplementary material for: Characterization of ceRNA network to reveal potential prognostic biomarkers in triple-negative breast cancer
Source: PeerJ. 2019 Sep 9;7:e7522. doi: 10.7717/peerj.7522 (PMC6741283; doi:10.7717/peerj.7522)
Supplement: Supplemental Information 3 [file peerj-07-7522-s003.zip › Supplemental Material 1/DEmRNAs/diff_mRNA_Stage34 vs Normal.xlsx]

## Sheet: Sheet1
row.names(et$table)	logFC	logCPM	PValue	FDR	regulated	STAGE34	abs（logFC）
TEX37	3.11524	-4.85579	1.81917e-08	0.000957976	Up-Regulated	STAGE34	3.11524
CTNNA3	-3.14126	0.904237	1.67222e-08	0.000881192	Down-Regulated	STAGE34	3.14126
TTN	-5.83429	8.18786	1.6569e-08	0.000873219	Down-Regulated	STAGE34	5.83429
GSTM5	-3.24739	5.10684	1.63643e-08	0.000862479	Down-Regulated	STAGE34	3.24739
C10orf99	3.70853	-3.4958	1.56109e-08	0.000823117	Up-Regulated	STAGE34	3.70853
C6	-3.74866	3.46986	1.51528e-08	0.000799156	Down-Regulated	STAGE34	3.74866
MYOT	-7.07707	4.63143	1.48714e-08	0.000784424	Down-Regulated	STAGE34	7.07707
CLCN1	-3.10362	-0.0720762	1.41281e-08	0.000745609	Down-Regulated	STAGE34	3.10362
MYH2	-11.3906	8.48099	1.2779e-08	0.000674988	Down-Regulated	STAGE34	11.3906
NWD2	-3.91854	1.07433	1.04648e-08	0.000553747	Down-Regulated	STAGE34	3.91854
CAV3	-5.66079	0.465712	1.04476e-08	0.000552878	Down-Regulated	STAGE34	5.66079
APCS	3.61032	-5.28504	1.04125e-08	0.000551082	Up-Regulated	STAGE34	3.61032
SLC7A10	-3.51448	3.82013	1.00103e-08	0.000529988	Down-Regulated	STAGE34	3.51448
KRT31	3.0871	-1.5355	9.53604e-09	0.000505105	Up-Regulated	STAGE34	3.0871
SPATA31A1	3.24443	-5.25586	9.39918e-09	0.000497884	Up-Regulated	STAGE34	3.24443
OC90	3.47223	-5.28055	9.27165e-09	0.000491175	Up-Regulated	STAGE34	3.47223
SRL	-4.62473	3.5797	9.01588e-09	0.000477796	Down-Regulated	STAGE34	4.62473
SPRR2A	4.06554	-0.558516	7.98686e-09	0.000423759	Up-Regulated	STAGE34	4.06554
LRRC38	-4.30945	-1.25512	7.00935e-09	0.000372302	Down-Regulated	STAGE34	4.30945
CRNN	4.06397	-4.20365	6.00841e-09	0.000319473	Up-Regulated	STAGE34	4.06397
CRISP3	3.20368	2.8666	5.74618e-09	0.000305662	Up-Regulated	STAGE34	3.20368
PRSS1	3.40201	-2.61097	3.94954e-09	0.000210617	Up-Regulated	STAGE34	3.40201
ATOH1	3.20002	-5.31427	3.87158e-09	0.000206498	Up-Regulated	STAGE34	3.20002
TRDN	-6.24522	4.80771	3.21111e-09	0.000171496	Down-Regulated	STAGE34	6.24522
MCCD1	-4.78964	-2.31304	2.55774e-09	0.000136841	Down-Regulated	STAGE34	4.78964
S100A7A	4.3579	0.347431	2.53674e-09	0.000135733	Up-Regulated	STAGE34	4.3579
SAA2-SAA4	-3.08628	3.96321	2.2958e-09	0.000122929	Down-Regulated	STAGE34	3.08628
RBP4	-3.71391	7.19878	2.15139e-09	0.000115248	Down-Regulated	STAGE34	3.71391
FOXE1	-3.22265	-2.47721	2.03659e-09	0.000109145	Down-Regulated	STAGE34	3.22265
PRM2	4.30813	-5.17454	2.0226e-09	0.000108403	Up-Regulated	STAGE34	4.30813
SMR3A	3.47606	-3.76291	1.77954e-09	9.54615e-05	Up-Regulated	STAGE34	3.47606
PPP1R1A	-3.06402	6.68226	1.63792e-09	8.79187e-05	Down-Regulated	STAGE34	3.06402
C1orf94	3.59219	-3.61973	1.54714e-09	8.30692e-05	Up-Regulated	STAGE34	3.59219
IFNB1	3.16432	-5.06931	1.42111e-09	7.63563e-05	Up-Regulated	STAGE34	3.16432
OTOP1	3.56772	-4.93289	1.22094e-09	6.56717e-05	Up-Regulated	STAGE34	3.56772
BPIFB3	4.26839	-4.77114	1.21087e-09	6.51327e-05	Up-Regulated	STAGE34	4.26839
SPRR1A	4.51033	-0.523835	1.10084e-09	5.92462e-05	Up-Regulated	STAGE34	4.51033
LCE1D	3.99095	-5.21892	1.07733e-09	5.79919e-05	Up-Regulated	STAGE34	3.99095
PYGM	-6.69449	6.56276	8.48049e-10	4.57039e-05	Down-Regulated	STAGE34	6.69449
HHATL	-5.91212	1.67393	8.31744e-10	4.48277e-05	Down-Regulated	STAGE34	5.91212
GABRA4	-3.75782	-2.07605	7.58355e-10	4.08958e-05	Down-Regulated	STAGE34	3.75782
ITIH2	-3.86259	2.02776	6.75669e-10	3.64746e-05	Down-Regulated	STAGE34	3.86259
VSTM2B	3.48593	-4.97862	5.33966e-10	2.88763e-05	Up-Regulated	STAGE34	3.48593
GLP2R	-3.40426	1.03873	4.97205e-10	2.69003e-05	Down-Regulated	STAGE34	3.40426
BARHL2	3.16152	-4.88489	4.9372e-10	2.67127e-05	Up-Regulated	STAGE34	3.16152
MYH1	-6.19193	3.51442	4.67863e-10	2.53226e-05	Down-Regulated	STAGE34	6.19193
RNF186	-3.59369	0.011253	4.64284e-10	2.51299e-05	Down-Regulated	STAGE34	3.59369
KRTAP4-1	3.338	-5.0388	4.61788e-10	2.49956e-05	Up-Regulated	STAGE34	3.338
IGFBP1	-4.70325	-0.0879597	4.41674e-10	2.39136e-05	Down-Regulated	STAGE34	4.70325
PEBP4	-4.58214	1.93571	4.18505e-10	2.2665e-05	Down-Regulated	STAGE34	4.58214
CMYA5	-4.32474	7.10992	3.6381e-10	1.97185e-05	Down-Regulated	STAGE34	4.32474
IL36G	3.39243	-3.84816	3.57604e-10	1.93836e-05	Up-Regulated	STAGE34	3.39243
NXPH1	3.57265	-0.134852	3.30371e-10	1.79134e-05	Up-Regulated	STAGE34	3.57265
DPPA2	3.98329	-5.0323	3.14815e-10	1.7075e-05	Up-Regulated	STAGE34	3.98329
LYZL2	3.62593	-3.89249	3.07229e-10	1.66666e-05	Up-Regulated	STAGE34	3.62593
GRIA1	-3.01848	0.931437	2.86684e-10	1.55607e-05	Down-Regulated	STAGE34	3.01848
MYL7	-4.00542	0.117939	2.59972e-10	1.41201e-05	Down-Regulated	STAGE34	4.00542
C1orf68	4.06596	-5.14466	2.43372e-10	1.32229e-05	Up-Regulated	STAGE34	4.06596
CLDN19	-3.35076	2.30107	1.67594e-10	9.1233e-06	Down-Regulated	STAGE34	3.35076
PENK	-4.50344	2.82244	1.30032e-10	7.08531e-06	Down-Regulated	STAGE34	4.50344
TNNT3	-6.56918	5.79903	1.28635e-10	7.00973e-06	Down-Regulated	STAGE34	6.56918
S100A7	4.04739	4.28265	1.0438e-10	5.69457e-06	Up-Regulated	STAGE34	4.04739
B4GALNT2	3.23179	0.835917	9.93985e-11	5.42457e-06	Up-Regulated	STAGE34	3.23179
FCAMR	3.21487	-2.64301	9.46529e-11	5.16739e-06	Up-Regulated	STAGE34	3.21487
GYS2	-4.95126	0.935001	9.39168e-11	5.12739e-06	Down-Regulated	STAGE34	4.95126
SEL1L2	-4.00015	-0.891543	8.23043e-11	4.49637e-06	Down-Regulated	STAGE34	4.00015
TPSG1	-3.00073	-1.17101	8.03185e-11	4.3886e-06	Down-Regulated	STAGE34	3.00073
NPY	3.16785	-3.21741	7.51388e-11	4.10746e-06	Up-Regulated	STAGE34	3.16785
HCN1	-3.37316	-1.29955	7.39502e-11	4.04271e-06	Down-Regulated	STAGE34	3.37316
ANGPTL5	-4.4143	0.371528	7.29564e-11	3.98867e-06	Down-Regulated	STAGE34	4.4143
BRINP3	3.2997	1.17516	6.90234e-11	3.77482e-06	Up-Regulated	STAGE34	3.2997
CDK5R2	3.37411	-3.8748	6.56205e-11	3.59016e-06	Up-Regulated	STAGE34	3.37411
KRTAP13-4	-4.92403	-3.75366	6.06472e-11	3.3197e-06	Down-Regulated	STAGE34	4.92403
PI16	-3.5145	6.12855	5.44274e-11	2.98083e-06	Down-Regulated	STAGE34	3.5145
GPR144	-4.94271	2.08544	4.80333e-11	2.63203e-06	Down-Regulated	STAGE34	4.94271
TNNI3	3.02892	-2.04381	4.49667e-11	2.46503e-06	Up-Regulated	STAGE34	3.02892
PDE3B	-3.77176	5.84672	3.52351e-11	1.93413e-06	Down-Regulated	STAGE34	3.77176
SCTR	-3.23784	-0.685185	3.20059e-11	1.75767e-06	Down-Regulated	STAGE34	3.23784
HELT	3.76544	-5.07682	3.10532e-11	1.70572e-06	Up-Regulated	STAGE34	3.76544
XAGE5	3.84493	-3.80589	3.03933e-11	1.66981e-06	Up-Regulated	STAGE34	3.84493
CKMT2	-4.12054	3.65899	2.73528e-11	1.50342e-06	Down-Regulated	STAGE34	4.12054
AC007163.2	3.57509	-4.94529	2.50132e-11	1.37558e-06	Up-Regulated	STAGE34	3.57509
ALDH3A1	-3.26527	1.70787	2.47875e-11	1.36321e-06	Down-Regulated	STAGE34	3.26527
LCE5A	3.73095	-4.92737	2.32598e-11	1.27973e-06	Up-Regulated	STAGE34	3.73095
LCE3C	4.48258	-5.15352	2.30598e-11	1.26877e-06	Up-Regulated	STAGE34	4.48258
TCEAL6	-3.37237	-2.68866	2.01916e-11	1.11169e-06	Down-Regulated	STAGE34	3.37237
HIST1H2BA	4.77114	-5.12814	1.95268e-11	1.0753e-06	Up-Regulated	STAGE34	4.77114
NKX2-3	3.41125	-4.22437	1.86427e-11	1.02688e-06	Up-Regulated	STAGE34	3.41125
NPY2R	-4.93679	3.01607	1.72312e-11	9.4949e-07	Down-Regulated	STAGE34	4.93679
ENSG00000258417	4.27066	-5.09929	1.70391e-11	9.38954e-07	Up-Regulated	STAGE34	4.27066
OR1N2	3.8343	-4.90702	1.48083e-11	8.16469e-07	Up-Regulated	STAGE34	3.8343
SPACA1	4.22931	-5.12372	1.48027e-11	8.16178e-07	Up-Regulated	STAGE34	4.22931
TMPRSS11D	3.09927	-2.00627	1.43287e-11	7.90159e-07	Up-Regulated	STAGE34	3.09927
C3orf30	3.45729	-5.00471	1.36276e-11	7.51631e-07	Up-Regulated	STAGE34	3.45729
UCP1	-3.31694	-1.26317	1.17429e-11	6.48116e-07	Down-Regulated	STAGE34	3.31694
RLN3	3.53633	-4.14448	1.07039e-11	5.91047e-07	Up-Regulated	STAGE34	3.53633
OTP	3.0856	-4.5913	1.04944e-11	5.79545e-07	Up-Regulated	STAGE34	3.0856
KLHL31	-3.62754	4.20903	9.96627e-12	5.50497e-07	Down-Regulated	STAGE34	3.62754
MYOM1	-4.3266	5.53841	9.30832e-12	5.14276e-07	Down-Regulated	STAGE34	4.3266
TRIM43	3.66178	-3.69032	9.0376e-12	4.99382e-07	Up-Regulated	STAGE34	3.66178
SGCZ	-4.08132	-2.79777	8.92288e-12	4.93087e-07	Down-Regulated	STAGE34	4.08132
FAM196B	-3.50346	2.54161	8.04743e-12	4.44942e-07	Down-Regulated	STAGE34	3.50346
SLC14A2	-3.54895	1.46799	7.78862e-12	4.30711e-07	Down-Regulated	STAGE34	3.54895
MAGEA9	5.87901	-3.2948	6.62702e-12	3.66812e-07	Up-Regulated	STAGE34	5.87901
LRRC2	-3.59646	2.65564	6.51623e-12	3.60745e-07	Down-Regulated	STAGE34	3.59646
SPATA16	4.04133	-5.01511	6.30338e-12	3.49012e-07	Up-Regulated	STAGE34	4.04133
CSN3	4.80832	5.60312	5.91124e-12	3.27388e-07	Up-Regulated	STAGE34	4.80832
CYP2A7	-4.36149	-1.33353	5.68877e-12	3.15118e-07	Down-Regulated	STAGE34	4.36149
NANOGNB	3.89799	-4.88906	4.80747e-12	2.66497e-07	Up-Regulated	STAGE34	3.89799
PNLIP	4.45146	-4.75137	4.64372e-12	2.57476e-07	Up-Regulated	STAGE34	4.45146
DEFB132	-5.68312	3.26978	3.87539e-12	2.15057e-07	Down-Regulated	STAGE34	5.68312
FAM180B	-4.04678	1.16819	3.14151e-12	1.74489e-07	Down-Regulated	STAGE34	4.04678
GRIK1	-3.03878	0.737973	2.99137e-12	1.66209e-07	Down-Regulated	STAGE34	3.03878
ADAMTS20	3.61615	-4.48026	2.98957e-12	1.66113e-07	Up-Regulated	STAGE34	3.61615
POU6F2	3.01936	-0.342056	2.77695e-12	1.54335e-07	Up-Regulated	STAGE34	3.01936
KIAA0408	-4.03706	-0.206479	2.16894e-12	1.20643e-07	Down-Regulated	STAGE34	4.03706
PYDC1	3.38353	-0.857588	2.09554e-12	1.16594e-07	Up-Regulated	STAGE34	3.38353
PRRT4	-3.84516	2.63835	1.94063e-12	1.08004e-07	Down-Regulated	STAGE34	3.84516
DPT	-3.33117	8.00699	1.7997e-12	1.00186e-07	Down-Regulated	STAGE34	3.33117
MAGEC2	5.07607	-3.86132	1.65806e-12	9.23471e-08	Up-Regulated	STAGE34	5.07607
TCL1A	3.29844	-0.138249	1.51692e-12	8.4524e-08	Up-Regulated	STAGE34	3.29844
PROKR1	-3.96778	-0.0620092	1.49242e-12	8.31683e-08	Down-Regulated	STAGE34	3.96778
OLIG2	3.16989	-4.73138	1.48786e-12	8.29154e-08	Up-Regulated	STAGE34	3.16989
ABCD2	-3.77339	3.90424	1.40234e-12	7.8172e-08	Down-Regulated	STAGE34	3.77339
TAS2R40	3.49355	-4.91674	1.02736e-12	5.73378e-08	Up-Regulated	STAGE34	3.49355
GPR6	3.94626	-3.94769	9.81463e-13	5.47882e-08	Up-Regulated	STAGE34	3.94626
CADM2	-3.09381	2.12018	8.56696e-13	4.78448e-08	Down-Regulated	STAGE34	3.09381
SLC18A3	4.37476	-4.91789	8.22245e-13	4.59281e-08	Up-Regulated	STAGE34	4.37476
CDH20	-3.51035	0.507608	7.92674e-13	4.4282e-08	Down-Regulated	STAGE34	3.51035
UGT1A1	4.22522	-5.01751	7.87235e-13	4.39789e-08	Up-Regulated	STAGE34	4.22522
PDCL2	3.59713	-5.18596	7.81149e-13	4.36404e-08	Up-Regulated	STAGE34	3.59713
LCT	3.02025	-0.873704	7.3678e-13	4.11735e-08	Up-Regulated	STAGE34	3.02025
TRIM15	3.81467	-4.10986	7.28619e-13	4.07204e-08	Up-Regulated	STAGE34	3.81467
AQPEP	-4.55915	3.65385	7.13023e-13	3.98516e-08	Down-Regulated	STAGE34	4.55915
ZNF679	5.63552	-4.05003	6.81e-13	3.80679e-08	Up-Regulated	STAGE34	5.63552
LUZP2	-3.22329	1.93011	6.67204e-13	3.73014e-08	Down-Regulated	STAGE34	3.22329
SNCB	3.45851	-3.59931	5.53476e-13	3.09642e-08	Up-Regulated	STAGE34	3.45851
DMRT2	-3.17268	1.72127	5.34594e-13	2.99116e-08	Down-Regulated	STAGE34	3.17268
WFDC6	3.42113	-2.23595	4.7203e-13	2.64205e-08	Up-Regulated	STAGE34	3.42113
RFX6	-4.98819	-0.35484	4.54928e-13	2.54664e-08	Down-Regulated	STAGE34	4.98819
ITGA7	-3.21351	6.78201	3.27402e-13	1.83456e-08	Down-Regulated	STAGE34	3.21351
PGC	4.11077	1.57923	3.19071e-13	1.78801e-08	Up-Regulated	STAGE34	4.11077
ISX	6.46286	-0.77271	3.16195e-13	1.77202e-08	Up-Regulated	STAGE34	6.46286
GSTA5	3.28617	-4.22215	3.10204e-13	1.73863e-08	Up-Regulated	STAGE34	3.28617
KRTAP19-1	4.78742	-5.08428	2.83091e-13	1.58726e-08	Up-Regulated	STAGE34	4.78742
ZBTB16	-3.2483	4.19798	2.78515e-13	1.56183e-08	Down-Regulated	STAGE34	3.2483
CTXN2	3.03183	-4.87488	2.62312e-13	1.47157e-08	Up-Regulated	STAGE34	3.03183
NAT16	3.49635	-4.52782	2.54777e-13	1.42958e-08	Up-Regulated	STAGE34	3.49635
CRHBP	-3.72634	2.04496	2.3882e-13	1.34035e-08	Down-Regulated	STAGE34	3.72634
NPSR1	4.12066	-4.60713	2.17886e-13	1.22332e-08	Up-Regulated	STAGE34	4.12066
SLC16A7	-3.13891	5.41725	2.03288e-13	1.1416e-08	Down-Regulated	STAGE34	3.13891
DCAF8L2	5.34947	-4.62723	1.91794e-13	1.07733e-08	Up-Regulated	STAGE34	5.34947
SPRR2B	4.40279	-2.91275	1.87743e-13	1.05461e-08	Up-Regulated	STAGE34	4.40279
LCE2D	4.60404	-5.16561	1.84111e-13	1.03428e-08	Up-Regulated	STAGE34	4.60404
TCEAL5	-3.16343	0.714124	1.82436e-13	1.0249e-08	Down-Regulated	STAGE34	3.16343
FAM216B	3.1476	-4.06836	1.35013e-13	7.59258e-09	Up-Regulated	STAGE34	3.1476
MAGEB6	4.7535	-4.79999	1.31689e-13	7.40657e-09	Up-Regulated	STAGE34	4.7535
ACSM2A	-3.95133	-2.66762	1.20151e-13	6.75957e-09	Down-Regulated	STAGE34	3.95133
PKHD1L1	-3.73221	2.04698	1.08358e-13	6.09751e-09	Down-Regulated	STAGE34	3.73221
LMX1A	-3.82516	-0.366361	9.20381e-14	5.18184e-09	Down-Regulated	STAGE34	3.82516
GALNTL5	3.84936	-4.79588	8.52356e-14	4.8003e-09	Up-Regulated	STAGE34	3.84936
LCN1	4.5094	-4.56095	8.09573e-14	4.56008e-09	Up-Regulated	STAGE34	4.5094
SPANXD	5.64516	-4.6867	7.83562e-14	4.41388e-09	Up-Regulated	STAGE34	5.64516
NKX2-2	4.06928	-3.65194	7.14615e-14	4.02664e-09	Up-Regulated	STAGE34	4.06928
TIMP4	-4.65502	5.92447	7.14435e-14	4.0257e-09	Down-Regulated	STAGE34	4.65502
HIST1H2BF	3.27612	-2.81829	5.7645e-14	3.25055e-09	Up-Regulated	STAGE34	3.27612
CMA1	-3.60081	1.48808	4.69319e-14	2.64879e-09	Down-Regulated	STAGE34	3.60081
EFNA2	4.1583	-4.29242	4.53283e-14	2.55874e-09	Up-Regulated	STAGE34	4.1583
PLXNA4	-3.59622	5.91064	3.49391e-14	1.97388e-09	Down-Regulated	STAGE34	3.59622
GABRA5	3.16444	-4.67591	3.30518e-14	1.86756e-09	Up-Regulated	STAGE34	3.16444
RXRG	-4.00363	0.888437	2.65612e-14	1.50177e-09	Down-Regulated	STAGE34	4.00363
TMPRSS4	3.42657	1.09955	2.63232e-14	1.48837e-09	Up-Regulated	STAGE34	3.42657
KLHL33	-4.70983	-0.235325	2.5778e-14	1.45764e-09	Down-Regulated	STAGE34	4.70983
PCK1	-6.0308	5.70594	2.34645e-14	1.3272e-09	Down-Regulated	STAGE34	6.0308
LCE1C	3.1973	-3.69944	2.28579e-14	1.29302e-09	Up-Regulated	STAGE34	3.1973
ANGPTL7	-4.31781	2.47564	2.16568e-14	1.2253e-09	Down-Regulated	STAGE34	4.31781
OR56A3	5.31674	-4.08131	2.12123e-14	1.20026e-09	Up-Regulated	STAGE34	5.31674
UGT1A10	5.73635	-3.00412	2.11683e-14	1.19779e-09	Up-Regulated	STAGE34	5.73635
EPB42	-4.12336	0.782829	1.86691e-14	1.05699e-09	Down-Regulated	STAGE34	4.12336
LCE2B	4.98666	-5.12552	1.83841e-14	1.04093e-09	Up-Regulated	STAGE34	4.98666
HSPB7	-5.20248	6.37985	1.78369e-14	1.01007e-09	Down-Regulated	STAGE34	5.20248
SERPINB13	3.39088	-1.07072	1.63449e-14	9.25794e-10	Up-Regulated	STAGE34	3.39088
MTNR1B	5.08862	-3.82833	1.47726e-14	8.36958e-10	Up-Regulated	STAGE34	5.08862
COL6A5	3.83191	-2.94688	1.41338e-14	8.00918e-10	Up-Regulated	STAGE34	3.83191
GAGE12J	4.9643	-5.05908	1.33764e-14	7.58159e-10	Up-Regulated	STAGE34	4.9643
MRAP	-4.96335	2.48781	1.22749e-14	6.95862e-10	Down-Regulated	STAGE34	4.96335
HDGFL1	3.46476	-4.72723	1.12126e-14	6.357e-10	Up-Regulated	STAGE34	3.46476
GYG2	-4.14054	7.29041	1.11637e-14	6.32934e-10	Down-Regulated	STAGE34	4.14054
TEX35	3.15128	-4.13464	1.08145e-14	6.13161e-10	Up-Regulated	STAGE34	3.15128
HIST1H3I	3.46864	-5.22267	1.00866e-14	5.71992e-10	Up-Regulated	STAGE34	3.46864
CEL	3.43566	2.04168	9.63868e-15	5.46657e-10	Up-Regulated	STAGE34	3.43566
ENSG00000259916	-6.30202	0.861151	7.81436e-15	4.43442e-10	Down-Regulated	STAGE34	6.30202
FAM163B	3.72469	-4.28509	7.15357e-15	4.06051e-10	Up-Regulated	STAGE34	3.72469
SVOP	3.46389	-3.43801	6.01649e-15	3.41671e-10	Up-Regulated	STAGE34	3.46389
TRIM51	4.70117	-5.08552	5.48666e-15	3.11692e-10	Up-Regulated	STAGE34	4.70117
OCSTAMP	4.04352	-3.93264	4.46095e-15	2.53551e-10	Up-Regulated	STAGE34	4.04352
R3HDML	3.52285	-4.73768	4.19429e-15	2.38437e-10	Up-Regulated	STAGE34	3.52285
PRR9	5.8322	-4.06358	4.18334e-15	2.37819e-10	Up-Regulated	STAGE34	5.8322
SPINK6	3.19145	-3.78027	3.4429e-15	1.95815e-10	Up-Regulated	STAGE34	3.19145
MMRN1	-3.43775	5.19019	3.18302e-15	1.81076e-10	Down-Regulated	STAGE34	3.43775
WFDC12	3.01386	-2.73463	3.09644e-15	1.76157e-10	Up-Regulated	STAGE34	3.01386
SHD	3.65528	-3.52973	3.07174e-15	1.74761e-10	Up-Regulated	STAGE34	3.65528
UGT1A6	5.41422	-0.949759	2.83742e-15	1.61469e-10	Up-Regulated	STAGE34	5.41422
CFD	-3.72586	7.35508	2.48517e-15	1.4148e-10	Down-Regulated	STAGE34	3.72586
TDRD12	3.19831	1.70525	2.4488e-15	1.39412e-10	Up-Regulated	STAGE34	3.19831
HIST1H2AD	3.01983	-2.01752	2.37426e-15	1.35179e-10	Up-Regulated	STAGE34	3.01983
C1orf137	4.43469	-4.86915	2.24712e-15	1.27962e-10	Up-Regulated	STAGE34	4.43469
SYNPR	4.24892	-3.93014	1.94386e-15	1.10722e-10	Up-Regulated	STAGE34	4.24892
MT4	5.54929	-5.00202	1.87946e-15	1.07067e-10	Up-Regulated	STAGE34	5.54929
ZNF280A	3.01721	-4.46213	1.7212e-15	9.80776e-11	Up-Regulated	STAGE34	3.01721
CSF2	3.68846	-2.85302	1.66642e-15	9.49694e-11	Up-Regulated	STAGE34	3.68846
LCE1B	4.97205	-4.92711	1.48833e-15	8.48452e-11	Up-Regulated	STAGE34	4.97205
ARL14	3.99956	-4.23482	1.20153e-15	6.8534e-11	Up-Regulated	STAGE34	3.99956
DEFB4A	5.9403	-4.61671	1.07466e-15	6.13171e-11	Up-Regulated	STAGE34	5.9403
LGALS12	-5.21553	5.19703	1.01008e-15	5.76481e-11	Down-Regulated	STAGE34	5.21553
C4orf51	3.07983	-4.09784	7.94686e-16	4.53933e-11	Up-Regulated	STAGE34	3.07983
ECM2	-3.07574	6.37625	7.30788e-16	4.17536e-11	Down-Regulated	STAGE34	3.07574
CPLX2	5.11197	-1.00392	6.19858e-16	3.54286e-11	Up-Regulated	STAGE34	5.11197
CLPS	3.36527	-3.19573	6.08668e-16	3.47921e-11	Up-Regulated	STAGE34	3.36527
MAOA	-3.57405	7.26406	6.04428e-16	3.45509e-11	Down-Regulated	STAGE34	3.57405
CES1	-4.11841	6.5734	5.78277e-16	3.30578e-11	Down-Regulated	STAGE34	4.11841
SLCO1B3	5.4717	-3.21123	4.90508e-16	2.80487e-11	Up-Regulated	STAGE34	5.4717
SLC22A12	-6.73162	-1.1088	4.78879e-16	2.73861e-11	Down-Regulated	STAGE34	6.73162
PFKFB1	-4.53033	3.3785	4.73127e-16	2.70577e-11	Down-Regulated	STAGE34	4.53033
CLEC3B	-3.61256	5.86885	4.6074e-16	2.63511e-11	Down-Regulated	STAGE34	3.61256
LYVE1	-4.00007	5.97608	4.58953e-16	2.62498e-11	Down-Regulated	STAGE34	4.00007
MYH11	-3.00078	8.62333	4.41529e-16	2.52564e-11	Down-Regulated	STAGE34	3.00078
TYRP1	3.16455	-2.10488	3.99898e-16	2.28797e-11	Up-Regulated	STAGE34	3.16455
SLC2A4	-4.61334	4.56878	3.94706e-16	2.25839e-11	Down-Regulated	STAGE34	4.61334
MYZAP	-3.2821	3.95775	3.72042e-16	2.12912e-11	Down-Regulated	STAGE34	3.2821
SPRR2E	5.38628	-0.392986	3.52631e-16	2.01839e-11	Up-Regulated	STAGE34	5.38628
DPP6	-3.14028	1.14887	3.30953e-16	1.89441e-11	Down-Regulated	STAGE34	3.14028
CCL7	4.11606	-2.79001	3.17611e-16	1.81816e-11	Up-Regulated	STAGE34	4.11606
AOX1	-3.06447	5.13547	3.12374e-16	1.78831e-11	Down-Regulated	STAGE34	3.06447
OR1F1	4.91453	-4.63337	2.85283e-16	1.63345e-11	Up-Regulated	STAGE34	4.91453
MMP27	-3.33201	-0.335125	2.75555e-16	1.57791e-11	Down-Regulated	STAGE34	3.33201
CCL1	3.56141	-4.57265	2.36938e-16	1.35713e-11	Up-Regulated	STAGE34	3.56141
RHOXF1	-3.48762	-1.04525	2.00293e-16	1.14772e-11	Down-Regulated	STAGE34	3.48762
ATP1A2	-5.3601	6.06494	1.84841e-16	1.05929e-11	Down-Regulated	STAGE34	5.3601
ZP2	4.17375	-0.139365	1.81764e-16	1.04173e-11	Up-Regulated	STAGE34	4.17375
COL6A6	-3.01372	3.96268	1.65961e-16	9.51273e-12	Down-Regulated	STAGE34	3.01372
DSCR4	5.35275	-4.75511	1.42281e-16	8.15941e-12	Up-Regulated	STAGE34	5.35275
PNPLA5	5.12547	-2.96427	1.42249e-16	8.15769e-12	Up-Regulated	STAGE34	5.12547
PAPPA2	-3.20395	1.6266	1.39604e-16	8.00654e-12	Down-Regulated	STAGE34	3.20395
KRT34	4.59706	-4.56331	1.22679e-16	7.03858e-12	Up-Regulated	STAGE34	4.59706
MAP1LC3C	-3.48675	1.98679	9.87202e-17	5.66644e-12	Down-Regulated	STAGE34	3.48675
MASP1	-3.67787	2.35224	9.52643e-17	5.46845e-12	Down-Regulated	STAGE34	3.67787
MAGEA9B	5.00824	-4.8999	8.98012e-17	5.15566e-12	Up-Regulated	STAGE34	5.00824
PTGER3	-3.0964	5.94381	8.85869e-17	5.08622e-12	Down-Regulated	STAGE34	3.0964
ADH1B	-5.69939	9.64654	7.87007e-17	4.51931e-12	Down-Regulated	STAGE34	5.69939
ANGPT4	-3.43279	1.42904	7.56093e-17	4.34224e-12	Down-Regulated	STAGE34	3.43279
IGFL1	3.30771	-0.807776	7.55819e-17	4.34074e-12	Up-Regulated	STAGE34	3.30771
CNTNAP2	3.25412	2.11125	7.23928e-17	4.15803e-12	Up-Regulated	STAGE34	3.25412
KCNJ3	3.36165	1.49755	6.49402e-17	3.73068e-12	Up-Regulated	STAGE34	3.36165
CELF3	3.69463	-3.26016	5.86216e-17	3.36834e-12	Up-Regulated	STAGE34	3.69463
TUSC5	-6.08458	7.4296	5.64427e-17	3.24337e-12	Down-Regulated	STAGE34	6.08458
LHX9	3.99825	-3.43376	5.42895e-17	3.11996e-12	Up-Regulated	STAGE34	3.99825
GAL3ST2	3.97353	-2.54629	4.94401e-17	2.84177e-12	Up-Regulated	STAGE34	3.97353
ZNF716	4.55379	-3.59903	4.76829e-17	2.74115e-12	Up-Regulated	STAGE34	4.55379
FHL1	-5.10977	9.57099	4.13717e-17	2.37896e-12	Down-Regulated	STAGE34	5.10977
ACSM5	-4.20763	3.76658	3.69884e-17	2.12739e-12	Down-Regulated	STAGE34	4.20763
IL31RA	3.20376	-2.77943	3.33768e-17	1.9201e-12	Up-Regulated	STAGE34	3.20376
CNN1	-3.24462	6.85156	3.04864e-17	1.75419e-12	Down-Regulated	STAGE34	3.24462
IRG1	4.12026	-4.57072	3.00139e-17	1.72709e-12	Up-Regulated	STAGE34	4.12026
GATA5	3.80481	-2.11223	2.86646e-17	1.64968e-12	Up-Regulated	STAGE34	3.80481
ADAM7	5.34093	-4.27654	2.86051e-17	1.64628e-12	Up-Regulated	STAGE34	5.34093
AQP7	-5.22501	6.34376	2.80404e-17	1.61386e-12	Down-Regulated	STAGE34	5.22501
GPIHBP1	-3.19857	4.59036	2.6867e-17	1.54649e-12	Down-Regulated	STAGE34	3.19857
ALDH1L1	-4.85671	5.40095	2.66412e-17	1.53355e-12	Down-Regulated	STAGE34	4.85671
PTPRQ	-5.22847	1.82284	2.60796e-17	1.5013e-12	Down-Regulated	STAGE34	5.22847
FABP4	-5.25065	9.955	2.47046e-17	1.42227e-12	Down-Regulated	STAGE34	5.25065
CPED1	-3.43178	5.71265	2.11281e-17	1.21685e-12	Down-Regulated	STAGE34	3.43178
VNN3	3.25012	-1.66161	2.04732e-17	1.17927e-12	Up-Regulated	STAGE34	3.25012
FRMD1	-5.36095	1.79593	1.78996e-17	1.03137e-12	Down-Regulated	STAGE34	5.36095
SI	5.02443	-4.52649	1.68365e-17	9.70286e-13	Up-Regulated	STAGE34	5.02443
SLC24A2	3.04479	-1.67926	1.46549e-17	8.4468e-13	Up-Regulated	STAGE34	3.04479
GPR111	3.65431	-3.77579	1.40934e-17	8.12401e-13	Up-Regulated	STAGE34	3.65431
GJB6	4.08924	0.555929	1.37441e-17	7.92345e-13	Up-Regulated	STAGE34	4.08924
FOSB	-4.07584	8.61628	1.34728e-17	7.76732e-13	Down-Regulated	STAGE34	4.07584
SEMA3G	-3.08507	6.71569	1.23437e-17	7.11751e-13	Down-Regulated	STAGE34	3.08507
SGCG	-5.88611	2.58726	1.21216e-17	6.98995e-13	Down-Regulated	STAGE34	5.88611
CAMKV	3.26645	-2.53807	1.17641e-17	6.78423e-13	Up-Regulated	STAGE34	3.26645
LCE2C	5.64244	-4.88758	1.11066e-17	6.4056e-13	Up-Regulated	STAGE34	5.64244
C10orf126	4.84015	-4.62422	9.76676e-18	5.63396e-13	Up-Regulated	STAGE34	4.84015
CALML5	3.79348	4.81923	9.54306e-18	5.50549e-13	Up-Regulated	STAGE34	3.79348
MYOC	-7.98713	4.2329	9.20626e-18	5.31165e-13	Down-Regulated	STAGE34	7.98713
IL17C	3.40177	-4.39395	8.5978e-18	4.96085e-13	Up-Regulated	STAGE34	3.40177
HSPB6	-4.56222	7.18346	7.97443e-18	4.60165e-13	Down-Regulated	STAGE34	4.56222
SYT4	4.7366	-1.28548	7.16628e-18	4.13624e-13	Up-Regulated	STAGE34	4.7366
LMAN1L	3.89084	-3.78758	6.52007e-18	3.76378e-13	Up-Regulated	STAGE34	3.89084
ALPP	4.38666	-4.4552	6.18408e-18	3.57038e-13	Up-Regulated	STAGE34	4.38666
KLB	-5.19179	4.84491	5.99278e-18	3.46029e-13	Down-Regulated	STAGE34	5.19179
KRT38	4.81247	-4.07739	5.74999e-18	3.32027e-13	Up-Regulated	STAGE34	4.81247
GPAM	-4.60503	8.48625	5.7267e-18	3.30688e-13	Down-Regulated	STAGE34	4.60503
LIPE	-5.20871	8.1073	5.05267e-18	2.91812e-13	Down-Regulated	STAGE34	5.20871
IFNL1	3.08169	-4.24934	4.80862e-18	2.77741e-13	Up-Regulated	STAGE34	3.08169
NNAT	-4.84831	3.72204	4.06854e-18	2.35085e-13	Down-Regulated	STAGE34	4.84831
GLRA4	-3.88348	-0.89031	4.04187e-18	2.33556e-13	Down-Regulated	STAGE34	3.88348
ADRA1A	-4.857	1.84699	3.89641e-18	2.25178e-13	Down-Regulated	STAGE34	4.857
NAALAD2	-3.18917	2.38969	3.55979e-18	2.05756e-13	Down-Regulated	STAGE34	3.18917
CXCR5	3.1966	-3.0201	3.06922e-18	1.77453e-13	Up-Regulated	STAGE34	3.1966
HTR2C	4.16094	-3.3853	2.80227e-18	1.62041e-13	Up-Regulated	STAGE34	4.16094
GDF10	-3.79699	3.18824	2.55244e-18	1.47613e-13	Down-Regulated	STAGE34	3.79699
NPR1	-3.40405	6.16019	2.22276e-18	1.28573e-13	Down-Regulated	STAGE34	3.40405
PLIN4	-5.87637	10.2772	2.12641e-18	1.23013e-13	Down-Regulated	STAGE34	5.87637
VAX1	5.08905	-3.39116	2.03567e-18	1.1777e-13	Up-Regulated	STAGE34	5.08905
WFDC5	3.59111	-2.55544	1.72411e-18	9.97624e-14	Up-Regulated	STAGE34	3.59111
AOC3	-4.19986	8.32361	1.52108e-18	8.80311e-14	Down-Regulated	STAGE34	4.19986
CIDEC	-6.3685	7.53962	1.46686e-18	8.48987e-14	Down-Regulated	STAGE34	6.3685
NEUROD4	6.93313	-3.38407	1.31097e-18	7.58871e-14	Up-Regulated	STAGE34	6.93313
IL19	4.45016	-3.2854	1.22202e-18	7.07437e-14	Up-Regulated	STAGE34	4.45016
RDH5	-4.5791	3.43712	1.19942e-18	6.94378e-14	Down-Regulated	STAGE34	4.5791
VRTN	5.19256	-2.97659	1.19938e-18	6.9437e-14	Up-Regulated	STAGE34	5.19256
SORBS1	-4.01806	8.66071	1.17995e-18	6.83146e-14	Down-Regulated	STAGE34	4.01806
ACVR1C	-5.43561	5.59439	1.16812e-18	6.76332e-14	Down-Regulated	STAGE34	5.43561
LPL	-4.88824	9.33866	1.10964e-18	6.42513e-14	Down-Regulated	STAGE34	4.88824
CALN1	-3.04798	-0.688058	9.72721e-19	5.63341e-14	Down-Regulated	STAGE34	3.04798
OLFM3	5.74723	-2.60265	9.4732e-19	5.48697e-14	Up-Regulated	STAGE34	5.74723
CCDC185	3.22588	-3.89544	7.87476e-19	4.56232e-14	Up-Regulated	STAGE34	3.22588
CTCFL	3.60104	-2.99955	7.7384e-19	4.48347e-14	Up-Regulated	STAGE34	3.60104
GALNT15	-3.77841	5.90564	7.37978e-19	4.27614e-14	Down-Regulated	STAGE34	3.77841
SEZ6	3.57333	-1.18439	7.16578e-19	4.15242e-14	Up-Regulated	STAGE34	3.57333
CWH43	3.4413	-0.440835	6.83565e-19	3.9616e-14	Up-Regulated	STAGE34	3.4413
KHDC1L	3.57888	-4.30075	6.08395e-19	3.52681e-14	Up-Regulated	STAGE34	3.57888
FP325317.1	-5.95112	1.5925	6.06386e-19	3.51522e-14	Down-Regulated	STAGE34	5.95112
ENSG00000274997	3.39255	-4.14032	5.10202e-19	2.95871e-14	Up-Regulated	STAGE34	3.39255
GPD1	-6.01006	8.76763	4.56664e-19	2.64879e-14	Down-Regulated	STAGE34	6.01006
FAM25A	3.81263	-3.72114	3.88885e-19	2.25627e-14	Up-Regulated	STAGE34	3.81263
FXYD1	-3.49577	2.08537	3.76196e-19	2.18284e-14	Down-Regulated	STAGE34	3.49577
ANKS4B	3.46697	-3.04807	3.44697e-19	2.00024e-14	Up-Regulated	STAGE34	3.46697
KCTD4	-3.7792	-2.74682	3.36353e-19	1.95196e-14	Down-Regulated	STAGE34	3.7792
ESX1	4.76021	-4.07666	3.03055e-19	1.75905e-14	Up-Regulated	STAGE34	4.76021
TDRD1	3.09928	1.37511	2.87603e-19	1.66948e-14	Up-Regulated	STAGE34	3.09928
AKR1B15	4.21991	4.831	2.6977e-19	1.56618e-14	Up-Regulated	STAGE34	4.21991
GRM5	4.05328	-3.73383	2.35896e-19	1.3698e-14	Up-Regulated	STAGE34	4.05328
OGN	-3.67292	6.27677	2.30371e-19	1.33777e-14	Down-Regulated	STAGE34	3.67292
ROS1	4.35192	-1.77851	2.24056e-19	1.30116e-14	Up-Regulated	STAGE34	4.35192
AMER3	4.47795	-3.75361	2.20719e-19	1.28181e-14	Up-Regulated	STAGE34	4.47795
HIST1H2BM	3.4426	-5.00196	2.18083e-19	1.26654e-14	Up-Regulated	STAGE34	3.4426
SHISA8	3.66144	-3.46767	2.09234e-19	1.21527e-14	Up-Regulated	STAGE34	3.66144
AKAP12	-3.2185	7.06137	2.08093e-19	1.20869e-14	Down-Regulated	STAGE34	3.2185
MKRN3	3.70271	-1.14552	1.744e-19	1.01327e-14	Up-Regulated	STAGE34	3.70271
ASZ1	5.36078	-4.52302	1.6039e-19	9.3198e-15	Up-Regulated	STAGE34	5.36078
SYNPO2	-3.155	7.46929	1.43109e-19	8.31707e-15	Down-Regulated	STAGE34	3.155
LEP	-7.30894	7.76742	1.41284e-19	8.21159e-15	Down-Regulated	STAGE34	7.30894
KRT72	3.30254	-3.53931	1.26435e-19	7.34916e-15	Up-Regulated	STAGE34	3.30254
TSGA10IP	3.13006	-3.34172	1.20074e-19	6.98013e-15	Up-Regulated	STAGE34	3.13006
PLIN1	-6.22797	9.43198	1.10903e-19	6.44815e-15	Down-Regulated	STAGE34	6.22797
IRS4	3.60371	-1.25508	9.519e-20	5.53625e-15	Up-Regulated	STAGE34	3.60371
GABRA2	-4.62072	0.601514	8.41792e-20	4.89687e-15	Down-Regulated	STAGE34	4.62072
POU4F1	4.27769	-2.66507	8.20518e-20	4.7732e-15	Up-Regulated	STAGE34	4.27769
METTL11B	3.98825	-4.81436	6.06104e-20	3.5271e-15	Up-Regulated	STAGE34	3.98825
PSAPL1	8.19143	0.151685	5.63495e-20	3.27948e-15	Up-Regulated	STAGE34	8.19143
CALCB	3.05828	-3.25854	5.05939e-20	2.94517e-15	Up-Regulated	STAGE34	3.05828
SLC30A10	3.20851	-3.52386	4.55257e-20	2.65051e-15	Up-Regulated	STAGE34	3.20851
CHRDL1	-4.37466	7.71829	4.29653e-20	2.50174e-15	Down-Regulated	STAGE34	4.37466
SPRR1B	7.19703	1.83685	3.95997e-20	2.30605e-15	Up-Regulated	STAGE34	7.19703
GUCA1A	3.02339	-3.8877	3.81978e-20	2.22456e-15	Up-Regulated	STAGE34	3.02339
PCDH9	-3.98637	3.56119	3.32197e-20	1.93502e-15	Down-Regulated	STAGE34	3.98637
WT1	4.09499	-0.727206	3.29672e-20	1.92034e-15	Up-Regulated	STAGE34	4.09499
MLXIPL	-4.89263	4.29834	3.13967e-20	1.82905e-15	Down-Regulated	STAGE34	4.89263
HEPACAM	-5.5551	2.47683	2.93423e-20	1.70945e-15	Down-Regulated	STAGE34	5.5551
PROKR2	4.562	-3.66302	2.55016e-20	1.48588e-15	Up-Regulated	STAGE34	4.562
CA4	-5.02016	3.80189	2.37282e-20	1.38271e-15	Down-Regulated	STAGE34	5.02016
LHX1	5.83742	-2.78261	1.83593e-20	1.07037e-15	Up-Regulated	STAGE34	5.83742
IFNL2	4.6901	-4.83707	1.7705e-20	1.03233e-15	Up-Regulated	STAGE34	4.6901
KCNIP2	-5.70963	6.37036	1.66372e-20	9.7015e-16	Down-Regulated	STAGE34	5.70963
SVEP1	-3.62136	7.17927	1.53879e-20	8.97481e-16	Down-Regulated	STAGE34	3.62136
OTX2	6.31439	-3.63248	1.33004e-20	7.75918e-16	Up-Regulated	STAGE34	6.31439
HIST1H3D	3.17684	-1.42277	1.28755e-20	7.51144e-16	Up-Regulated	STAGE34	3.17684
SLC22A31	4.18172	-0.413875	1.24406e-20	7.25795e-16	Up-Regulated	STAGE34	4.18172
GLYAT	-6.91139	3.94638	1.214e-20	7.08284e-16	Down-Regulated	STAGE34	6.91139
LIN28B	5.77733	-3.55686	1.10208e-20	6.43065e-16	Up-Regulated	STAGE34	5.77733
TNS1	-3.33783	9.59672	1.03862e-20	6.06106e-16	Down-Regulated	STAGE34	3.33783
HIST1H2AJ	3.76128	-4.83083	1.03663e-20	6.04967e-16	Up-Regulated	STAGE34	3.76128
SLC5A8	4.32081	1.0207	1.0091e-20	5.88942e-16	Up-Regulated	STAGE34	4.32081
ACACB	-4.31755	7.82209	9.71549e-21	5.67054e-16	Down-Regulated	STAGE34	4.31755
CCL14	-3.29796	3.41268	9.07686e-21	5.29844e-16	Down-Regulated	STAGE34	3.29796
LY6D	3.57255	2.49478	9.07461e-21	5.29721e-16	Up-Regulated	STAGE34	3.57255
SLC17A7	-3.00509	1.95545	8.87255e-21	5.17953e-16	Down-Regulated	STAGE34	3.00509
UCMA	5.98632	-4.30929	8.07055e-21	4.71191e-16	Up-Regulated	STAGE34	5.98632
PRDM13	4.27151	-4.18804	7.26571e-21	4.24252e-16	Up-Regulated	STAGE34	4.27151
RLBP1	3.34943	-2.68377	6.75651e-21	3.94526e-16	Up-Regulated	STAGE34	3.34943
ENSG00000275356	5.55243	-3.75737	6.07697e-21	3.54889e-16	Up-Regulated	STAGE34	5.55243
MOG	3.57842	-2.77409	5.74262e-21	3.35381e-16	Up-Regulated	STAGE34	3.57842
PMCH	3.52507	-4.52864	5.47647e-21	3.19858e-16	Up-Regulated	STAGE34	3.52507
DMRT1	4.675	-3.46763	5.22597e-21	3.05265e-16	Up-Regulated	STAGE34	4.675
FGF2	-3.02867	5.37716	4.72511e-21	2.7606e-16	Down-Regulated	STAGE34	3.02867
ADH1A	-5.98648	0.563998	4.31524e-21	2.52148e-16	Down-Regulated	STAGE34	5.98648
CRABP1	3.39218	4.53852	3.82764e-21	2.23699e-16	Up-Regulated	STAGE34	3.39218
CRYBA2	4.46269	-4.12701	3.72256e-21	2.17573e-16	Up-Regulated	STAGE34	4.46269
CD36	-4.62956	9.85182	3.71241e-21	2.16987e-16	Down-Regulated	STAGE34	4.62956
C2orf54	3.5789	1.65047	3.32603e-21	1.9442e-16	Up-Regulated	STAGE34	3.5789
SPANXB2	6.31361	-3.47332	3.11197e-21	1.81919e-16	Up-Regulated	STAGE34	6.31361
NAA11	4.26813	-2.9183	2.85959e-21	1.67186e-16	Up-Regulated	STAGE34	4.26813
KRT81	3.95857	5.25792	2.68543e-21	1.57036e-16	Up-Regulated	STAGE34	3.95857
AVPR2	-3.11654	2.05396	1.99064e-21	1.16452e-16	Down-Regulated	STAGE34	3.11654
KCNH6	4.22163	-3.00287	1.72753e-21	1.01081e-16	Up-Regulated	STAGE34	4.22163
FUT3	3.10656	1.30779	1.53198e-21	8.96453e-17	Up-Regulated	STAGE34	3.10656
KPRP	6.4921	-3.43479	1.42254e-21	8.32556e-17	Up-Regulated	STAGE34	6.4921
ASPA	-3.8895	3.19454	1.28085e-21	7.49668e-17	Down-Regulated	STAGE34	3.8895
MDGA2	3.19287	-2.59112	1.10526e-21	6.47018e-17	Up-Regulated	STAGE34	3.19287
OTOS	4.74133	-3.33825	8.32748e-22	4.87599e-17	Up-Regulated	STAGE34	4.74133
CFHR4	5.31981	-4.09501	7.8272e-22	4.58345e-17	Up-Regulated	STAGE34	5.31981
POU3F4	5.58222	-3.44795	7.36863e-22	4.31507e-17	Up-Regulated	STAGE34	5.58222
LCE2A	6.299	-4.65343	5.81059e-22	3.40367e-17	Up-Regulated	STAGE34	6.299
LY6H	3.15199	-1.74638	5.74382e-22	3.36467e-17	Up-Regulated	STAGE34	3.15199
FSTL5	3.97854	-3.13527	5.26415e-22	3.08389e-17	Up-Regulated	STAGE34	3.97854
SMR3B	5.9152	3.78158	4.39334e-22	2.57437e-17	Up-Regulated	STAGE34	5.9152
C1QL4	3.03211	-0.840326	3.90302e-22	2.2874e-17	Up-Regulated	STAGE34	3.03211
IFNL3	4.55786	-4.79671	2.61567e-22	1.53357e-17	Up-Regulated	STAGE34	4.55786
DSCR8	6.43092	-2.93165	2.56578e-22	1.50434e-17	Up-Regulated	STAGE34	6.43092
CPA1	-4.32625	0.475918	2.53663e-22	1.48733e-17	Down-Regulated	STAGE34	4.32625
FREM1	-3.19656	4.10274	2.31905e-22	1.35984e-17	Down-Regulated	STAGE34	3.19656
GJB4	3.27807	-1.82353	1.87058e-22	1.097e-17	Up-Regulated	STAGE34	3.27807
HIST1H2AL	3.54513	-4.49622	1.84617e-22	1.08272e-17	Up-Regulated	STAGE34	3.54513
LHFPL5	3.78033	-2.94525	1.80506e-22	1.05863e-17	Up-Regulated	STAGE34	3.78033
DAZL	4.61855	-2.70138	1.73959e-22	1.02027e-17	Up-Regulated	STAGE34	4.61855
RP11-520P18.5	5.77501	-4.16687	1.5712e-22	9.21585e-18	Up-Regulated	STAGE34	5.77501
ZNF728	-3.1332	-0.962826	1.56635e-22	9.1876e-18	Down-Regulated	STAGE34	3.1332
TAGLN3	4.24452	-2.26936	1.50472e-22	8.82638e-18	Up-Regulated	STAGE34	4.24452
SPRR2D	6.95051	-0.138893	1.49627e-22	8.77712e-18	Up-Regulated	STAGE34	6.95051
ADAMDEC1	3.47714	1.3778	1.4511e-22	8.51275e-18	Up-Regulated	STAGE34	3.47714
PAGE5	4.49971	-3.62119	1.39102e-22	8.16071e-18	Up-Regulated	STAGE34	4.49971
SCN1A	4.32297	-1.70081	1.33063e-22	7.80692e-18	Up-Regulated	STAGE34	4.32297
OTOG	3.95937	-4.55169	1.09222e-22	6.40935e-18	Up-Regulated	STAGE34	3.95937
CLPSL1	3.56463	-0.533082	1.03921e-22	6.0986e-18	Up-Regulated	STAGE34	3.56463
TMEFF1	3.53128	-3.67226	8.86526e-23	5.2032e-18	Up-Regulated	STAGE34	3.53128
RAET1L	3.23891	-1.80164	7.79058e-23	4.57292e-18	Up-Regulated	STAGE34	3.23891
HES2	3.22292	1.46298	7.78804e-23	4.5715e-18	Up-Regulated	STAGE34	3.22292
SCT	3.36779	-3.18275	6.89412e-23	4.04726e-18	Up-Regulated	STAGE34	3.36779
TCHHL1	5.72666	-4.37877	6.00879e-23	3.52788e-18	Up-Regulated	STAGE34	5.72666
EPGN	3.75682	-1.4355	5.53291e-23	3.24904e-18	Up-Regulated	STAGE34	3.75682
CCL25	4.96053	-1.37164	4.84652e-23	2.84641e-18	Up-Regulated	STAGE34	4.96053
GJB5	3.18034	1.41396	4.32438e-23	2.54005e-18	Up-Regulated	STAGE34	3.18034
S100A14	3.01612	5.71651	3.84031e-23	2.25595e-18	Up-Regulated	STAGE34	3.01612
TMEM179	3.38793	-1.79513	3.16017e-23	1.85682e-18	Up-Regulated	STAGE34	3.38793
MCEMP1	3.66353	-1.58333	3.03998e-23	1.78632e-18	Up-Regulated	STAGE34	3.66353
INSM1	4.53036	-0.565196	2.96868e-23	1.74454e-18	Up-Regulated	STAGE34	4.53036
SCN2B	-3.59253	2.10251	2.63475e-23	1.54849e-18	Down-Regulated	STAGE34	3.59253
CCDC178	-3.10287	1.42942	2.50169e-23	1.47035e-18	Down-Regulated	STAGE34	3.10287
HIST1H2AI	3.53567	-2.53581	1.84061e-23	1.08208e-18	Up-Regulated	STAGE34	3.53567
SPRR4	7.66044	-3.49865	1.74438e-23	1.02555e-18	Up-Regulated	STAGE34	7.66044
WBSCR28	3.27296	-3.99864	1.68007e-23	9.87781e-19	Up-Regulated	STAGE34	3.27296
TH	4.45096	-0.606574	1.66326e-23	9.77947e-19	Up-Regulated	STAGE34	4.45096
TBR1	3.95298	-3.64952	1.62102e-23	9.53141e-19	Up-Regulated	STAGE34	3.95298
IGF2BP3	3.02595	-1.75075	1.60129e-23	9.41574e-19	Up-Regulated	STAGE34	3.02595
MC5R	4.92451	-3.4069	1.28806e-23	7.57546e-19	Up-Regulated	STAGE34	4.92451
LCE1F	7.12827	-4.27214	1.02987e-23	6.05756e-19	Up-Regulated	STAGE34	7.12827
XAGE2B	4.57896	-2.57243	9.67726e-24	5.69236e-19	Up-Regulated	STAGE34	4.57896
UNC80	3.09929	-1.34947	6.2099e-24	3.65409e-19	Up-Regulated	STAGE34	3.09929
FIGF	-3.95125	4.29818	4.31883e-24	2.54202e-19	Down-Regulated	STAGE34	3.95125
ITIH5	-4.09679	7.66058	3.91074e-24	2.30206e-19	Down-Regulated	STAGE34	4.09679
AMER2	5.74041	-0.9612	3.23556e-24	1.905e-19	Up-Regulated	STAGE34	5.74041
GNGT1	5.63645	-3.01101	3.1088e-24	1.83043e-19	Up-Regulated	STAGE34	5.63645
FGF21	4.82767	-4.26453	2.9324e-24	1.72666e-19	Up-Regulated	STAGE34	4.82767
PI3	3.69884	3.66558	2.47591e-24	1.45804e-19	Up-Regulated	STAGE34	3.69884
SLC16A12	-3.7218	1.04501	2.24854e-24	1.32426e-19	Down-Regulated	STAGE34	3.7218
MNX1	3.24597	-1.49015	2.16007e-24	1.2722e-19	Up-Regulated	STAGE34	3.24597
SERPINB2	3.56448	0.574219	2.04035e-24	1.20179e-19	Up-Regulated	STAGE34	3.56448
TMEM252	-3.70155	-0.98513	1.6925e-24	9.97036e-20	Down-Regulated	STAGE34	3.70155
CST1	5.9587	-0.24903	1.46176e-24	8.61183e-20	Up-Regulated	STAGE34	5.9587
SDR9C7	3.14432	-3.19812	1.38162e-24	8.14024e-20	Up-Regulated	STAGE34	3.14432
C11orf86	4.33685	-2.89325	1.28875e-24	7.59342e-20	Up-Regulated	STAGE34	4.33685
SLITRK3	4.2669	-0.13567	1.16296e-24	6.85295e-20	Up-Regulated	STAGE34	4.2669
HOGA1	-4.11766	0.747803	1.15016e-24	6.77767e-20	Down-Regulated	STAGE34	4.11766
HOXC12	4.11615	-0.14273	1.0226e-24	6.02688e-20	Up-Regulated	STAGE34	4.11615
ACSBG1	3.23525	-0.583294	7.95441e-25	4.68968e-20	Up-Regulated	STAGE34	3.23525
OFCC1	4.29518	-3.60759	6.97675e-25	4.1137e-20	Up-Regulated	STAGE34	4.29518
LOR	4.29506	-3.1267	5.82235e-25	3.43338e-20	Up-Regulated	STAGE34	4.29506
FAM132B	3.12923	-1.62506	5.01982e-25	2.96064e-20	Up-Regulated	STAGE34	3.12923
TNXB	-4.46677	7.4004	4.42299e-25	2.60881e-20	Down-Regulated	STAGE34	4.46677
SYT5	3.32747	-2.5603	3.5138e-25	2.07283e-20	Up-Regulated	STAGE34	3.32747
LIN28A	5.76331	-1.86542	3.49737e-25	2.06317e-20	Up-Regulated	STAGE34	5.76331
LCE3E	8.00967	-3.52216	3.0332e-25	1.78953e-20	Up-Regulated	STAGE34	8.00967
HOXB13	5.89114	-0.242814	2.14229e-25	1.2641e-20	Up-Regulated	STAGE34	5.89114
ELFN2	3.19914	-1.35676	2.08904e-25	1.2327e-20	Up-Regulated	STAGE34	3.19914
KRT2	3.56641	-3.72154	2.06164e-25	1.21656e-20	Up-Regulated	STAGE34	3.56641
SERPINB3	6.63666	0.573594	2.00036e-25	1.18043e-20	Up-Regulated	STAGE34	6.63666
SOX2	4.53342	-0.4029	1.93691e-25	1.14303e-20	Up-Regulated	STAGE34	4.53342
SSX1	7.43365	-2.06726	1.89164e-25	1.11633e-20	Up-Regulated	STAGE34	7.43365
SCARA5	-4.88242	6.10589	1.73338e-25	1.02299e-20	Down-Regulated	STAGE34	4.88242
VWC2L	4.83658	-3.39107	1.4083e-25	8.31223e-21	Up-Regulated	STAGE34	4.83658
AARD	3.5085	4.66063	1.02663e-25	6.06124e-21	Up-Regulated	STAGE34	3.5085
CHL1	-3.16993	5.34782	9.43419e-26	5.57032e-21	Down-Regulated	STAGE34	3.16993
HIST1H3C	3.69702	-4.02854	9.06121e-26	5.35038e-21	Up-Regulated	STAGE34	3.69702
VGF	4.88466	-0.979558	5.21153e-26	3.07829e-21	Up-Regulated	STAGE34	4.88466
COMP	3.3434	3.42084	5.16861e-26	3.05299e-21	Up-Regulated	STAGE34	3.3434
SLC5A12	3.56428	-2.10497	5.05809e-26	2.98781e-21	Up-Regulated	STAGE34	3.56428
SLURP1	3.45443	-2.48609	4.84844e-26	2.86412e-21	Up-Regulated	STAGE34	3.45443
BTNL9	-4.28591	6.08129	4.76419e-26	2.8144e-21	Down-Regulated	STAGE34	4.28591
ERVV-2	6.31792	-3.37617	4.60486e-26	2.72037e-21	Up-Regulated	STAGE34	6.31792
DQX1	3.05326	-1.91414	4.56399e-26	2.69627e-21	Up-Regulated	STAGE34	3.05326
ALX3	3.55845	-3.04244	4.5428e-26	2.68379e-21	Up-Regulated	STAGE34	3.55845
LCE3D	9.09651	-2.03584	2.59221e-26	1.53202e-21	Up-Regulated	STAGE34	9.09651
LCE1A	7.82303	-3.79442	2.58508e-26	1.52784e-21	Up-Regulated	STAGE34	7.82303
CT83	6.09186	-1.17419	1.89299e-26	1.11898e-21	Up-Regulated	STAGE34	6.09186
PDE2A	-3.15158	5.46352	1.85575e-26	1.09699e-21	Down-Regulated	STAGE34	3.15158
IL36RN	5.38213	-2.35501	1.65911e-26	9.80802e-22	Up-Regulated	STAGE34	5.38213
KRT3	4.44019	-4.20272	1.55894e-26	9.21631e-22	Up-Regulated	STAGE34	4.44019
SYT13	3.88194	2.28539	1.36169e-26	8.05169e-22	Up-Regulated	STAGE34	3.88194
COL2A1	4.50721	4.55596	1.32565e-26	7.8387e-22	Up-Regulated	STAGE34	4.50721
C1QTNF9	-3.74653	0.346136	1.27493e-26	7.53889e-22	Down-Regulated	STAGE34	3.74653
LTB	3.0164	1.88057	7.06857e-27	4.18113e-22	Up-Regulated	STAGE34	3.0164
PDX1	5.86525	-4.19342	3.94233e-27	2.33272e-22	Up-Regulated	STAGE34	5.86525
HTN1	7.26768	-2.55894	1.93417e-27	1.14509e-22	Up-Regulated	STAGE34	7.26768
ENSG00000269741	4.74541	-3.43522	1.87324e-27	1.10903e-22	Up-Regulated	STAGE34	4.74541
NPTX2	3.45277	0.810172	1.38419e-27	8.19607e-23	Up-Regulated	STAGE34	3.45277
COL26A1	3.51249	-0.0999025	1.23306e-27	7.30167e-23	Up-Regulated	STAGE34	3.51249
CD1A	3.6679	-0.991308	1.12156e-27	6.64211e-23	Up-Regulated	STAGE34	3.6679
CD1B	3.34228	-1.41051	1.02677e-27	6.08094e-23	Up-Regulated	STAGE34	3.34228
UMODL1	3.08493	-1.36437	1.01212e-27	5.99436e-23	Up-Regulated	STAGE34	3.08493
LGALS7B	4.17677	0.847922	9.75106e-28	5.77536e-23	Up-Regulated	STAGE34	4.17677
PRM1	8.91127	-2.29811	6.96623e-28	4.12686e-23	Up-Regulated	STAGE34	8.91127
KRT78	5.44023	-1.9076	6.82546e-28	4.04361e-23	Up-Regulated	STAGE34	5.44023
ABCA8	-4.64331	6.08671	6.2711e-28	3.71544e-23	Down-Regulated	STAGE34	4.64331
TGFBR3L	3.44636	-2.6599	5.05084e-28	2.99288e-23	Up-Regulated	STAGE34	3.44636
PGLYRP3	4.96837	-3.90567	2.9369e-28	1.74076e-23	Up-Regulated	STAGE34	4.96837
SLC6A17	3.17429	0.72958	2.79526e-28	1.65684e-23	Up-Regulated	STAGE34	3.17429
FOXD3	3.84558	-2.34408	2.66225e-28	1.57805e-23	Up-Regulated	STAGE34	3.84558
MMP10	4.69568	1.11802	2.602e-28	1.54236e-23	Up-Regulated	STAGE34	4.69568
ZIC4	3.28412	-0.780343	2.43812e-28	1.44527e-23	Up-Regulated	STAGE34	3.28412
ZIC2	3.35887	-0.76149	2.42088e-28	1.43507e-23	Up-Regulated	STAGE34	3.35887
SEC14L6	3.06064	0.176541	1.90321e-28	1.12845e-23	Up-Regulated	STAGE34	3.06064
MAGEA4	8.94846	2.12578	1.6942e-28	1.00459e-23	Up-Regulated	STAGE34	8.94846
UNC93A	4.47178	-4.14349	1.27514e-28	7.56221e-24	Up-Regulated	STAGE34	4.47178
FEZF1	4.68838	-3.66493	1.22273e-28	7.25164e-24	Up-Regulated	STAGE34	4.68838
S100P	4.31227	2.62153	1.20608e-28	7.15304e-24	Up-Regulated	STAGE34	4.31227
MAGEA6	8.76822	0.617133	8.90455e-29	5.28191e-24	Up-Regulated	STAGE34	8.76822
CCR8	3.493	-2.4646	7.98091e-29	4.73444e-24	Up-Regulated	STAGE34	3.493
NPBWR1	4.83107	-3.73463	6.96856e-29	4.1341e-24	Up-Regulated	STAGE34	4.83107
NT5DC4	3.64618	-3.71751	6.36982e-29	3.77902e-24	Up-Regulated	STAGE34	3.64618
KISS1	3.26971	-3.24628	5.8522e-29	3.47217e-24	Up-Regulated	STAGE34	3.26971
KPNA7	3.75452	-1.87585	5.21058e-29	3.0918e-24	Up-Regulated	STAGE34	3.75452
ZP4	7.52857	-3.22728	4.47103e-29	2.65329e-24	Up-Regulated	STAGE34	7.52857
DGAT2L6	4.577	-2.81857	3.51515e-29	2.0862e-24	Up-Regulated	STAGE34	4.577
FTHL17	8.67282	-2.98753	2.54073e-29	1.50815e-24	Up-Regulated	STAGE34	8.67282
SDPR	-3.72225	6.46132	2.4259e-29	1.44009e-24	Down-Regulated	STAGE34	3.72225
ERVV-1	4.37393	-3.4325	2.06377e-29	1.22524e-24	Up-Regulated	STAGE34	4.37393
PLA2G4D	3.52732	-2.6794	1.5828e-29	9.39849e-25	Up-Regulated	STAGE34	3.52732
SP8	7.45741	-3.07057	6.13632e-30	3.64504e-25	Up-Regulated	STAGE34	7.45741
ACP5	3.03271	6.0045	5.72822e-30	3.40274e-25	Up-Regulated	STAGE34	3.03271
SHISA7	3.83984	-2.42988	5.67882e-30	3.37345e-25	Up-Regulated	STAGE34	3.83984
HAO1	5.12867	-3.2116	4.20288e-30	2.49693e-25	Up-Regulated	STAGE34	5.12867
ADAMTS14	3.39761	0.567046	4.16276e-30	2.47314e-25	Up-Regulated	STAGE34	3.39761
RIMS2	3.39672	0.743672	4.08839e-30	2.42899e-25	Up-Regulated	STAGE34	3.39672
RGR	3.26539	-1.60389	4.02363e-30	2.39056e-25	Up-Regulated	STAGE34	3.26539
NTSR1	4.92725	-1.0368	3.87632e-30	2.30315e-25	Up-Regulated	STAGE34	4.92725
TLX3	6.06684	-3.99441	2.46128e-30	1.46261e-25	Up-Regulated	STAGE34	6.06684
HHIPL2	3.35721	-0.598278	2.04072e-30	1.21284e-25	Up-Regulated	STAGE34	3.35721
SCRT2	6.75285	-3.52222	1.75099e-30	1.0407e-25	Up-Regulated	STAGE34	6.75285
HOXC11	3.6359	0.673229	1.62287e-30	9.64585e-26	Up-Regulated	STAGE34	3.6359
SFN	3.45275	5.96175	1.45693e-30	8.65972e-26	Up-Regulated	STAGE34	3.45275
SPRR2G	6.64703	-2.00899	1.24181e-30	7.3812e-26	Up-Regulated	STAGE34	6.64703
HRH3	4.32623	-3.18918	9.40807e-31	5.59329e-26	Up-Regulated	STAGE34	4.32623
NIPAL4	3.40559	-1.08061	7.01005e-31	4.1679e-26	Up-Regulated	STAGE34	3.40559
FSD1	3.32529	-2.21219	6.58761e-31	3.91699e-26	Up-Regulated	STAGE34	3.32529
FGF10	-4.28888	3.3561	6.34331e-31	3.77199e-26	Down-Regulated	STAGE34	4.28888
HIST1H3B	4.9022	-3.53503	4.61837e-31	2.74691e-26	Up-Regulated	STAGE34	4.9022
SLC26A7	3.35124	1.66271	4.47198e-31	2.65989e-26	Up-Regulated	STAGE34	3.35124
ZIC5	4.45753	-2.00532	4.37823e-31	2.60417e-26	Up-Regulated	STAGE34	4.45753
LHX5	4.36762	-3.8515	4.35789e-31	2.59211e-26	Up-Regulated	STAGE34	4.36762
MUC13	4.64197	-0.919459	3.74354e-31	2.22688e-26	Up-Regulated	STAGE34	4.64197
NOVA1	-3.60889	4.67204	3.54773e-31	2.11051e-26	Down-Regulated	STAGE34	3.60889
IGFL3	5.39797	-3.06991	2.65625e-31	1.58028e-26	Up-Regulated	STAGE34	5.39797
CNGA2	6.92708	-2.74155	2.34038e-31	1.39246e-26	Up-Regulated	STAGE34	6.92708
MAGEB2	6.77337	-1.41441	1.5626e-31	9.29872e-27	Up-Regulated	STAGE34	6.77337
SEC14L4	3.54172	-1.95481	1.26344e-31	7.51886e-27	Up-Regulated	STAGE34	3.54172
GLDC	3.85536	1.69569	1.14327e-31	6.80393e-27	Up-Regulated	STAGE34	3.85536
FUT7	3.23534	-1.6455	1.11309e-31	6.62454e-27	Up-Regulated	STAGE34	3.23534
SHISA3	4.29519	2.02009	9.61237e-32	5.72147e-27	Up-Regulated	STAGE34	4.29519
KRT1	4.12408	0.164996	9.22754e-32	5.4926e-27	Up-Regulated	STAGE34	4.12408
LBP	4.39331	4.40509	8.4307e-32	5.01871e-27	Up-Regulated	STAGE34	4.39331
ODAM	4.73364	0.759656	5.69394e-32	3.39e-27	Up-Regulated	STAGE34	4.73364
INA	4.80871	-1.27116	5.37818e-32	3.20206e-27	Up-Regulated	STAGE34	4.80871
LRRC15	3.06088	3.97678	3.2443e-32	1.93195e-27	Up-Regulated	STAGE34	3.06088
ZIC1	4.06839	1.00215	1.51003e-32	8.99616e-28	Up-Regulated	STAGE34	4.06839
PAMR1	-3.44796	5.42847	1.45189e-32	8.65007e-28	Down-Regulated	STAGE34	3.44796
PRAME	5.37362	2.3676	1.28707e-32	7.66876e-28	Up-Regulated	STAGE34	5.37362
DLL3	3.33817	-2.32538	9.18188e-33	5.47176e-28	Up-Regulated	STAGE34	3.33817
FABP6	4.70218	-2.27369	7.0759e-33	4.21724e-28	Up-Regulated	STAGE34	4.70218
CREG2	3.15795	-1.61469	6.68111e-33	3.98207e-28	Up-Regulated	STAGE34	3.15795
PPP2R2C	3.30566	1.84713	6.28056e-33	3.74359e-28	Up-Regulated	STAGE34	3.30566
AWAT1	5.73441	-2.12517	2.43043e-33	1.44919e-28	Up-Regulated	STAGE34	5.73441
ADCY5	-3.3384	4.76768	2.12934e-33	1.2697e-28	Down-Regulated	STAGE34	3.3384
IGSF10	-3.67577	4.69859	1.50309e-33	8.964e-29	Down-Regulated	STAGE34	3.67577
STXBP5L	4.51222	-1.75485	1.29292e-33	7.71126e-29	Up-Regulated	STAGE34	4.51222
NKX2-5	5.60603	-0.227105	1.18277e-33	7.05463e-29	Up-Regulated	STAGE34	5.60603
C4orf26	4.01262	-3.04167	7.91995e-34	4.72464e-29	Up-Regulated	STAGE34	4.01262
ABCA10	-3.69001	3.66611	6.95185e-34	4.14727e-29	Down-Regulated	STAGE34	3.69001
MAGEA3	9.08187	0.462518	5.80429e-34	3.46278e-29	Up-Regulated	STAGE34	9.08187
IGSF23	3.72431	-3.23491	5.00939e-34	2.98885e-29	Up-Regulated	STAGE34	3.72431
TRPM8	3.68021	-0.861997	3.43519e-34	2.04988e-29	Up-Regulated	STAGE34	3.68021
SERPINB4	6.47299	-0.198802	3.13029e-34	1.86806e-29	Up-Regulated	STAGE34	6.47299
CLDN6	5.11851	-1.28656	2.30988e-34	1.37856e-29	Up-Regulated	STAGE34	5.11851
MAGEA12	9.68059	-0.525838	1.05693e-34	6.30944e-30	Up-Regulated	STAGE34	9.68059
CD300LG	-5.8122	5.68009	9.96785e-35	5.95051e-30	Down-Regulated	STAGE34	5.8122
SLC15A1	4.185	0.790836	8.57425e-35	5.11883e-30	Up-Regulated	STAGE34	4.185
DPYSL5	5.08426	-1.10692	5.75515e-35	3.43606e-30	Up-Regulated	STAGE34	5.08426
HIST1H3G	3.61285	-1.35895	5.35033e-35	3.19458e-30	Up-Regulated	STAGE34	3.61285
SIX2	3.41282	1.77568	4.94348e-35	2.9517e-30	Up-Regulated	STAGE34	3.41282
TNFRSF9	3.21351	-0.15224	3.7026e-35	2.21101e-30	Up-Regulated	STAGE34	3.21351
F12	3.11856	1.02102	3.6733e-35	2.19355e-30	Up-Regulated	STAGE34	3.11856
GNG4	3.21359	1.41702	3.55146e-35	2.12083e-30	Up-Regulated	STAGE34	3.21359
DKK1	3.75835	1.66919	2.74525e-35	1.63963e-30	Up-Regulated	STAGE34	3.75835
HIST1H3J	4.32148	-4.09254	2.70643e-35	1.6165e-30	Up-Regulated	STAGE34	4.32148
IL1A	4.16708	-0.745904	1.96984e-35	1.17665e-30	Up-Regulated	STAGE34	4.16708
GRM4	3.68291	-1.10833	1.68785e-35	1.00826e-30	Up-Regulated	STAGE34	3.68291
PLAC1	4.26963	-2.50359	1.6254e-35	9.70966e-31	Up-Regulated	STAGE34	4.26963
LRRTM2	-3.22215	0.973866	1.50648e-35	8.99939e-31	Down-Regulated	STAGE34	3.22215
CD177	4.83898	0.339787	9.59701e-36	5.73441e-31	Up-Regulated	STAGE34	4.83898
KCNK10	4.22262	-2.09862	4.92545e-36	2.94335e-31	Up-Regulated	STAGE34	4.22262
GSDMC	3.61728	1.11525	3.42624e-36	2.04762e-31	Up-Regulated	STAGE34	3.61728
FAM83A	4.48889	1.88177	2.73208e-36	1.63283e-31	Up-Regulated	STAGE34	4.48889
RTBDN	4.98867	-2.82286	2.50325e-36	1.4961e-31	Up-Regulated	STAGE34	4.98867
PITX1	4.27463	2.78393	1.36238e-36	8.14338e-32	Up-Regulated	STAGE34	4.27463
TERT	4.33541	-2.09362	6.24142e-37	3.7315e-32	Up-Regulated	STAGE34	4.33541
MAGEA10	6.18289	-2.73132	6.13175e-37	3.66599e-32	Up-Regulated	STAGE34	6.18289
STATH	8.09964	-0.917076	4.89499e-37	2.92667e-32	Up-Regulated	STAGE34	8.09964
DCAF4L2	8.2933	-1.76193	3.82344e-37	2.28604e-32	Up-Regulated	STAGE34	8.2933
ARL9	3.09459	0.412303	2.57491e-37	1.53967e-32	Up-Regulated	STAGE34	3.09459
HIST1H2AM	4.02313	-2.98128	2.39553e-37	1.43246e-32	Up-Regulated	STAGE34	4.02313
KCNJ10	3.21636	-1.24934	2.18542e-37	1.30688e-32	Up-Regulated	STAGE34	3.21636
CXorf22	3.55821	-1.93019	2.07684e-37	1.24199e-32	Up-Regulated	STAGE34	3.55821
ATP1A3	3.59068	-0.129382	1.70294e-37	1.01842e-32	Up-Regulated	STAGE34	3.59068
IVL	6.40689	-0.276206	1.25408e-37	7.50063e-33	Up-Regulated	STAGE34	6.40689
BPIFB1	5.39622	3.98712	9.73877e-38	5.82515e-33	Up-Regulated	STAGE34	5.39622
SLC16A3	3.09537	3.97883	9.61823e-38	5.75314e-33	Up-Regulated	STAGE34	3.09537
CAMK2N2	3.26324	-2.19225	6.65006e-38	3.97806e-33	Up-Regulated	STAGE34	3.26324
ENSG00000146197	3.00404	2.23085	6.40176e-38	3.8296e-33	Up-Regulated	STAGE34	3.00404
ISL2	4.50552	-2.73841	6.35748e-38	3.80317e-33	Up-Regulated	STAGE34	4.50552
SERPINB7	4.71865	-0.480878	5.74103e-38	3.43452e-33	Up-Regulated	STAGE34	4.71865
IL1R2	3.03554	0.549758	4.62524e-38	2.76715e-33	Up-Regulated	STAGE34	3.03554
CTNNA2	5.27834	-0.657104	4.33655e-38	2.59451e-33	Up-Regulated	STAGE34	5.27834
FBN3	3.77463	1.23095	2.85563e-38	1.70869e-33	Up-Regulated	STAGE34	3.77463
CARD17	4.13717	-3.69246	2.83651e-38	1.69729e-33	Up-Regulated	STAGE34	4.13717
TMEM171	3.60289	-1.9546	2.70313e-38	1.61753e-33	Up-Regulated	STAGE34	3.60289
FOXG1	6.05071	-2.8679	2.38902e-38	1.42962e-33	Up-Regulated	STAGE34	6.05071
SH2D5	3.85182	-2.45691	2.1303e-38	1.27484e-33	Up-Regulated	STAGE34	3.85182
CACNA1B	3.62299	-1.32134	1.72874e-38	1.03462e-33	Up-Regulated	STAGE34	3.62299
GTSF1	4.17744	-0.151712	1.35416e-38	8.10454e-34	Up-Regulated	STAGE34	4.17744
KCNJ6	4.3264	-1.12601	8.46723e-39	5.06815e-34	Up-Regulated	STAGE34	4.3264
KRT6A	6.56667	6.55374	7.31692e-39	4.37984e-34	Up-Regulated	STAGE34	6.56667
TEX15	5.47106	-1.73731	3.94127e-39	2.3594e-34	Up-Regulated	STAGE34	5.47106
CRCT1	10.1084	-0.895818	3.4539e-39	2.06768e-34	Up-Regulated	STAGE34	10.1084
TMEM92	3.71212	-1.04041	2.36604e-39	1.41662e-34	Up-Regulated	STAGE34	3.71212
CXCL17	4.65399	3.92755	2.11488e-39	1.26629e-34	Up-Regulated	STAGE34	4.65399
PLA2G2F	6.1489	-2.64815	1.42674e-39	8.54386e-35	Up-Regulated	STAGE34	6.1489
APOBEC3B	3.26596	1.65807	7.32845e-40	4.38894e-35	Up-Regulated	STAGE34	3.26596
NLRP7	3.83005	-1.88769	5.5312e-40	3.31286e-35	Up-Regulated	STAGE34	3.83005
PAPL	4.24931	-2.3965	4.30365e-40	2.57789e-35	Up-Regulated	STAGE34	4.24931
FAM111B	3.38899	2.71182	3.76528e-40	2.25544e-35	Up-Regulated	STAGE34	3.38899
TNIP3	3.26682	-1.60929	2.46778e-40	1.4784e-35	Up-Regulated	STAGE34	3.26682
MMP12	4.93516	2.35025	1.90164e-40	1.13929e-35	Up-Regulated	STAGE34	4.93516
BRSK2	3.02908	-0.728432	1.55714e-40	9.32927e-36	Up-Regulated	STAGE34	3.02908
ZFP42	7.73607	-0.0691439	1.43026e-40	8.56971e-36	Up-Regulated	STAGE34	7.73607
ISG15	3.17118	4.16031	1.20448e-40	7.21713e-36	Up-Regulated	STAGE34	3.17118
GPR115	5.45272	-1.04891	6.18945e-41	3.70884e-36	Up-Regulated	STAGE34	5.45272
CCDC158	-3.20094	1.75477	6.13651e-41	3.67718e-36	Down-Regulated	STAGE34	3.20094
DLX6	3.88144	-1.5972	5.77185e-41	3.45884e-36	Up-Regulated	STAGE34	3.88144
PCSK9	4.58846	0.673663	4.88878e-41	2.92985e-36	Up-Regulated	STAGE34	4.58846
HPDL	3.40531	0.248895	4.6843e-41	2.80735e-36	Up-Regulated	STAGE34	3.40531
HIST1H2BO	4.39605	-3.19807	4.01236e-41	2.40481e-36	Up-Regulated	STAGE34	4.39605
CXCL9	3.60606	4.5561	3.3383e-41	2.00088e-36	Up-Regulated	STAGE34	3.60606
SOX11	4.45337	2.66582	2.91199e-41	1.74539e-36	Up-Regulated	STAGE34	4.45337
AMTN	6.26865	-0.264895	2.73918e-41	1.64186e-36	Up-Regulated	STAGE34	6.26865
COX7B2	9.57619	-2.09217	1.81918e-41	1.09049e-36	Up-Regulated	STAGE34	9.57619
PAGE2B	7.2927	-1.73995	9.71874e-42	5.82648e-37	Up-Regulated	STAGE34	7.2927
ZNF560	5.61287	-1.3622	5.20608e-42	3.12146e-37	Up-Regulated	STAGE34	5.61287
SLC5A5	4.61015	-0.912863	4.923e-42	2.95183e-37	Up-Regulated	STAGE34	4.61015
IGF2BP1	4.77053	-1.88584	3.93343e-42	2.35856e-37	Up-Regulated	STAGE34	4.77053
PADI1	4.92599	-2.27395	3.33363e-42	1.99894e-37	Up-Regulated	STAGE34	4.92599
MSLN	5.67745	3.58254	2.57953e-42	1.54684e-37	Up-Regulated	STAGE34	5.67745
NCCRP1	4.47697	3.4069	2.45015e-42	1.46928e-37	Up-Regulated	STAGE34	4.47697
ESCO2	3.03057	0.856097	2.09527e-42	1.25649e-37	Up-Regulated	STAGE34	3.03057
SBSN	7.0713	2.0095	9.49221e-43	5.69305e-38	Up-Regulated	STAGE34	7.0713
TUBB4A	3.87852	-0.19532	8.74931e-43	5.24757e-38	Up-Regulated	STAGE34	3.87852
TMEM249	3.54837	-3.04699	6.37281e-43	3.82241e-38	Up-Regulated	STAGE34	3.54837
SIX3	4.71962	0.407025	5.98403e-43	3.58928e-38	Up-Regulated	STAGE34	4.71962
ACAN	4.13551	1.18398	4.32974e-43	2.59711e-38	Up-Regulated	STAGE34	4.13551
TLX1NB	6.21461	-4.15886	3.82548e-43	2.29468e-38	Up-Regulated	STAGE34	6.21461
PRAC2	6.26486	-3.64571	2.51457e-43	1.50851e-38	Up-Regulated	STAGE34	6.26486
FAM72C	3.69244	-3.01925	2.43241e-43	1.45925e-38	Up-Regulated	STAGE34	3.69244
CLEC5A	3.12546	0.211596	2.14774e-43	1.28851e-38	Up-Regulated	STAGE34	3.12546
IL21R	3.32796	0.545968	1.61197e-43	9.67117e-39	Up-Regulated	STAGE34	3.32796
RTP3	7.43959	-1.27489	8.08621e-44	4.85181e-39	Up-Regulated	STAGE34	7.43959
GABRA3	5.82533	-1.41722	7.481e-44	4.48875e-39	Up-Regulated	STAGE34	5.82533
OTX1	3.87017	0.7001	3.52507e-44	2.11536e-39	Up-Regulated	STAGE34	3.87017
GABRD	3.28389	-0.455188	3.03892e-44	1.82369e-39	Up-Regulated	STAGE34	3.28389
TOP2A	3.55966	4.82996	2.27565e-44	1.36569e-39	Up-Regulated	STAGE34	3.55966
CAMP	4.81808	-1.47132	1.74123e-44	1.04503e-39	Up-Regulated	STAGE34	4.81808
PCSK1N	5.00773	1.44149	1.19338e-44	7.16278e-40	Up-Regulated	STAGE34	5.00773
FGF5	6.52019	-2.00406	1.06958e-44	6.42004e-40	Up-Regulated	STAGE34	6.52019
KLHDC7B	4.09234	2.82098	1.03418e-44	6.20766e-40	Up-Regulated	STAGE34	4.09234
XKR7	5.57265	-1.75629	9.25606e-45	5.55604e-40	Up-Regulated	STAGE34	5.57265
JAKMIP1	3.32462	-0.961579	8.91057e-45	5.34875e-40	Up-Regulated	STAGE34	3.32462
HIST1H3H	3.43641	0.145491	5.60399e-45	3.36419e-40	Up-Regulated	STAGE34	3.43641
PNPLA1	4.50481	-2.67203	4.78581e-45	2.87311e-40	Up-Regulated	STAGE34	4.50481
IDO1	4.21432	3.64678	1.35308e-45	8.12415e-41	Up-Regulated	STAGE34	4.21432
KRT6C	6.10797	2.35118	9.71667e-46	5.83466e-41	Up-Regulated	STAGE34	6.10797
PRSS33	7.1481	1.0586	8.67493e-46	5.2093e-41	Up-Regulated	STAGE34	7.1481
LIX1	5.50444	-2.59004	8.28644e-46	4.97609e-41	Up-Regulated	STAGE34	5.50444
NCAN	8.23719	3.00184	6.54393e-46	3.92982e-41	Up-Regulated	STAGE34	8.23719
ORM1	7.33728	1.56529	5.783e-46	3.47292e-41	Up-Regulated	STAGE34	7.33728
EPYC	4.74909	-1.99141	5.50746e-46	3.30756e-41	Up-Regulated	STAGE34	4.74909
GBX2	5.66841	-3.56938	3.95701e-46	2.37658e-41	Up-Regulated	STAGE34	5.66841
BGN	3.01134	7.86182	8.35903e-47	5.02127e-42	Up-Regulated	STAGE34	3.01134
ARTN	3.57003	0.0508443	4.0703e-47	2.44511e-42	Up-Regulated	STAGE34	3.57003
HIST1H2BH	3.7165	-1.39114	3.48932e-47	2.09614e-42	Up-Regulated	STAGE34	3.7165
DRAXIN	3.12079	0.352445	3.02164e-47	1.81522e-42	Up-Regulated	STAGE34	3.12079
TMEM151A	4.57234	-2.82935	2.76816e-47	1.66297e-42	Up-Regulated	STAGE34	4.57234
CARD18	6.92637	-0.0710704	2.64765e-47	1.5906e-42	Up-Regulated	STAGE34	6.92637
DMRTA2	4.90619	-2.92773	8.39646e-48	5.04459e-43	Up-Regulated	STAGE34	4.90619
KRT79	6.7822	3.69803	4.42303e-48	2.65762e-43	Up-Regulated	STAGE34	6.7822
VSTM2L	4.01897	1.209	3.16548e-48	1.90204e-43	Up-Regulated	STAGE34	4.01897
CDT1	3.27129	2.42817	2.93668e-48	1.7646e-43	Up-Regulated	STAGE34	3.27129
43163	7.22929	-0.435421	2.62098e-48	1.57497e-43	Up-Regulated	STAGE34	7.22929
DMBX1	4.16173	-2.09064	2.07731e-48	1.2483e-43	Up-Regulated	STAGE34	4.16173
S100A9	3.89729	5.88935	1.89643e-48	1.13962e-43	Up-Regulated	STAGE34	3.89729
FADS6	6.65484	-1.27211	1.81126e-48	1.08846e-43	Up-Regulated	STAGE34	6.65484
KCNG1	3.55958	1.15483	1.67081e-48	1.00409e-43	Up-Regulated	STAGE34	3.55958
KRTDAP	5.88045	1.10461	1.55071e-48	9.31928e-44	Up-Regulated	STAGE34	5.88045
OR2B6	4.78904	-3.04115	1.28984e-48	7.75194e-44	Up-Regulated	STAGE34	4.78904
CLDN9	3.38901	-1.04267	1.09147e-48	6.55984e-44	Up-Regulated	STAGE34	3.38901
GAL	3.80487	0.420495	8.42452e-49	5.06356e-44	Up-Regulated	STAGE34	3.80487
NMU	4.93075	-0.573659	8.24107e-49	4.95338e-44	Up-Regulated	STAGE34	4.93075
CCL20	4.20249	-0.481128	4.68302e-49	2.81497e-44	Up-Regulated	STAGE34	4.20249
STRA8	5.75845	-2.66662	2.13545e-49	1.28368e-44	Up-Regulated	STAGE34	5.75845
PPAPDC1A	4.76929	-0.0326039	9.09215e-50	5.46602e-45	Up-Regulated	STAGE34	4.76929
TLX1	6.8451	-0.965447	4.56134e-50	2.74232e-45	Up-Regulated	STAGE34	6.8451
CCKBR	4.95605	-1.71676	4.03105e-50	2.42363e-45	Up-Regulated	STAGE34	4.95605
NXPH4	3.77886	1.53399	3.50215e-50	2.10567e-45	Up-Regulated	STAGE34	3.77886
PSORS1C2	5.15361	-1.03533	3.37327e-50	2.02821e-45	Up-Regulated	STAGE34	5.15361
UHRF1	3.71903	2.19212	2.29765e-50	1.38153e-45	Up-Regulated	STAGE34	3.71903
FAM133A	4.35313	-0.27909	1.70907e-50	1.02766e-45	Up-Regulated	STAGE34	4.35313
ZBED2	4.5497	-0.49181	5.2146e-51	3.13585e-46	Up-Regulated	STAGE34	4.5497
IBSP	6.53962	-1.72625	3.61746e-51	2.17547e-46	Up-Regulated	STAGE34	6.53962
HTR1D	4.1021	-1.82329	3.57647e-51	2.15085e-46	Up-Regulated	STAGE34	4.1021
LRTM2	7.29527	-0.410584	2.78986e-51	1.67796e-46	Up-Regulated	STAGE34	7.29527
GJB3	4.25091	1.94651	2.2695e-51	1.36502e-46	Up-Regulated	STAGE34	4.25091
A2ML1	3.90028	1.58554	1.38853e-51	8.35184e-47	Up-Regulated	STAGE34	3.90028
PLEK2	4.0767	2.97343	5.29669e-52	3.18627e-47	Up-Regulated	STAGE34	4.0767
PGBD5	3.06336	2.164	3.94566e-52	2.37359e-47	Up-Regulated	STAGE34	3.06336
DLGAP3	3.1283	-0.743558	2.47014e-52	1.48601e-47	Up-Regulated	STAGE34	3.1283
HORMAD1	5.79674	0.568343	1.78311e-52	1.07272e-47	Up-Regulated	STAGE34	5.79674
COL9A1	5.44234	0.469864	1.18025e-52	7.10064e-48	Up-Regulated	STAGE34	5.44234
TPBGL	3.19589	-0.627094	5.12589e-53	3.08404e-48	Up-Regulated	STAGE34	3.19589
HCN2	3.8063	-1.58286	3.28915e-53	1.97901e-48	Up-Regulated	STAGE34	3.8063
PAGE2	10.8521	0.819522	2.44986e-53	1.47406e-48	Up-Regulated	STAGE34	10.8521
FBXO43	3.0286	-1.42313	2.20051e-53	1.32407e-48	Up-Regulated	STAGE34	3.0286
AIM2	3.53089	0.301028	2.00828e-53	1.20842e-48	Up-Regulated	STAGE34	3.53089
TRIML2	6.45688	-1.65517	1.79758e-53	1.08169e-48	Up-Regulated	STAGE34	6.45688
RUFY4	4.72519	-0.126282	1.70352e-53	1.02511e-48	Up-Regulated	STAGE34	4.72519
MKI67	3.7824	4.7312	1.22392e-53	7.36567e-49	Up-Regulated	STAGE34	3.7824
CSAG1	10.7324	-0.181357	1.09726e-53	6.60366e-49	Up-Regulated	STAGE34	10.7324
KIF1A	5.74355	2.6015	1.79039e-54	1.07764e-49	Up-Regulated	STAGE34	5.74355
DTL	3.14776	2.58489	1.13152e-54	6.81094e-50	Up-Regulated	STAGE34	3.14776
CST6	4.36221	0.993749	9.97161e-55	6.00231e-50	Up-Regulated	STAGE34	4.36221
HAPLN1	5.30658	-0.282609	6.89816e-55	4.15235e-50	Up-Regulated	STAGE34	5.30658
CPA4	3.46253	2.25859	6.14729e-55	3.70048e-50	Up-Regulated	STAGE34	3.46253
CENPM	3.56493	1.33966	5.1394e-55	3.09382e-50	Up-Regulated	STAGE34	3.56493
CXCL11	4.16196	1.56282	4.432e-55	2.66807e-50	Up-Regulated	STAGE34	4.16196
TFR2	3.01476	-0.67583	2.13987e-55	1.28824e-50	Up-Regulated	STAGE34	3.01476
PGLYRP4	5.52652	-2.05215	1.61518e-55	9.72388e-51	Up-Regulated	STAGE34	5.52652
ESPL1	3.17909	2.21686	1.13245e-55	6.81805e-51	Up-Regulated	STAGE34	3.17909
IL4I1	3.7934	1.94671	9.88304e-56	5.95028e-51	Up-Regulated	STAGE34	3.7934
BIRC5	4.27659	3.53584	8.06123e-56	4.85351e-51	Up-Regulated	STAGE34	4.27659
HMMR	3.44159	1.78432	5.41575e-56	3.26083e-51	Up-Regulated	STAGE34	3.44159
WISP1	3.37543	1.66046	4.94225e-56	2.97578e-51	Up-Regulated	STAGE34	3.37543
FBN2	4.02418	1.96243	4.10298e-56	2.47048e-51	Up-Regulated	STAGE34	4.02418
EN1	3.86211	2.87218	6.05777e-57	3.64799e-52	Up-Regulated	STAGE34	3.86211
KIAA0319	4.46439	0.0219487	3.52278e-57	2.12145e-52	Up-Regulated	STAGE34	4.46439
KCNK9	4.91369	-2.24509	3.37323e-57	2.03143e-52	Up-Regulated	STAGE34	4.91369
C1orf105	9.16174	0.77702	2.55349e-57	1.53782e-52	Up-Regulated	STAGE34	9.16174
SLC12A5	3.61241	-0.536874	1.62839e-57	9.80712e-53	Up-Regulated	STAGE34	3.61241
SPDYC	6.61702	-0.997749	6.27337e-58	3.77864e-53	Up-Regulated	STAGE34	6.61702
NPW	4.65978	-1.51041	6.08998e-58	3.66824e-53	Up-Regulated	STAGE34	4.65978
HEPHL1	4.75611	0.211701	5.02794e-58	3.02858e-53	Up-Regulated	STAGE34	4.75611
E2F7	3.87368	0.799804	3.43496e-58	2.06908e-53	Up-Regulated	STAGE34	3.87368
CDC25C	3.72084	0.323751	6.91977e-59	4.16847e-54	Up-Regulated	STAGE34	3.72084
COL9A3	4.55787	3.33698	1.27108e-59	7.65764e-55	Up-Regulated	STAGE34	4.55787
KRT16	5.33667	6.43182	5.58101e-60	3.36261e-55	Up-Regulated	STAGE34	5.33667
SHCBP1	3.16719	1.72306	4.21879e-60	2.54191e-55	Up-Regulated	STAGE34	3.16719
MMP13	7.67925	3.30548	3.2465e-60	1.95615e-55	Up-Regulated	STAGE34	7.67925
ULBP1	3.83157	-1.08178	1.81802e-60	1.09546e-55	Up-Regulated	STAGE34	3.83157
COL22A1	4.73219	1.96464	1.50122e-60	9.0459e-56	Up-Regulated	STAGE34	4.73219
LHX2	5.35298	-2.02882	5.06341e-61	3.05126e-56	Up-Regulated	STAGE34	5.35298
GABBR2	5.17829	-0.0733905	3.43899e-61	2.07247e-56	Up-Regulated	STAGE34	5.17829
E2F2	3.45586	1.75712	2.86997e-61	1.72959e-56	Up-Regulated	STAGE34	3.45586
RMI2	3.08642	2.09567	2.24243e-61	1.35142e-56	Up-Regulated	STAGE34	3.08642
CYP2F1	7.83732	-0.64679	1.71998e-61	1.03658e-56	Up-Regulated	STAGE34	7.83732
DEPDC1B	3.51541	0.690444	2.76465e-62	1.66631e-57	Up-Regulated	STAGE34	3.51541
MLC1	5.74761	1.94847	2.06877e-62	1.24691e-57	Up-Regulated	STAGE34	5.74761
ORM2	7.10628	1.63354	2.06739e-62	1.2461e-57	Up-Regulated	STAGE34	7.10628
POU3F2	6.88636	-0.634921	7.76734e-63	4.68184e-58	Up-Regulated	STAGE34	6.88636
TUBB3	5.35496	0.709861	8.92253e-64	5.3785e-59	Up-Regulated	STAGE34	5.35496
S100A8	5.04867	4.87101	6.89255e-64	4.1549e-59	Up-Regulated	STAGE34	5.04867
RDH12	4.32905	-0.793311	6.00843e-64	3.622e-59	Up-Regulated	STAGE34	4.32905
UNC13A	4.39667	-0.127617	4.08575e-64	2.46305e-59	Up-Regulated	STAGE34	4.39667
ACTL8	9.63704	1.14047	3.65424e-64	2.20296e-59	Up-Regulated	STAGE34	9.63704
CASC5	3.41446	1.93119	1.54049e-64	9.28716e-60	Up-Regulated	STAGE34	3.41446
KIF18B	4.27087	1.54783	1.32619e-64	7.99532e-60	Up-Regulated	STAGE34	4.27087
KIAA0101	3.52616	1.91933	9.8834e-65	5.9586e-60	Up-Regulated	STAGE34	3.52616
ORC1	3.20414	1.22869	5.03715e-65	3.03695e-60	Up-Regulated	STAGE34	3.20414
FAM72D	3.8385	-2.16639	3.73718e-65	2.25326e-60	Up-Regulated	STAGE34	3.8385
KRT75	7.85962	1.47563	3.50362e-65	2.11247e-60	Up-Regulated	STAGE34	7.85962
MND1	3.33118	0.164299	1.76293e-65	1.06296e-60	Up-Regulated	STAGE34	3.33118
CCL17	4.24816	-0.286777	1.5733e-65	9.48639e-61	Up-Regulated	STAGE34	4.24816
PRR27	10.0549	2.09369	1.56952e-65	9.46371e-61	Up-Regulated	STAGE34	10.0549
TK1	3.42936	3.90066	3.22628e-66	1.94538e-61	Up-Regulated	STAGE34	3.42936
CILP2	3.31587	1.42894	1.7079e-66	1.02988e-61	Up-Regulated	STAGE34	3.31587
ONECUT2	4.26041	0.14864	1.08783e-66	6.55997e-62	Up-Regulated	STAGE34	4.26041
EXO1	3.85181	1.6065	5.0126e-67	3.0228e-62	Up-Regulated	STAGE34	3.85181
SIM2	3.04921	1.6696	3.00328e-67	1.81116e-62	Up-Regulated	STAGE34	3.04921
GRIN2D	3.23173	0.758813	2.27229e-67	1.3704e-62	Up-Regulated	STAGE34	3.23173
C16orf59	3.14641	0.814894	1.67312e-67	1.00907e-62	Up-Regulated	STAGE34	3.14641
CCL11	4.88563	-1.57484	7.1736e-68	4.32676e-63	Up-Regulated	STAGE34	4.88563
ULBP2	3.39552	-0.423284	5.61355e-68	3.38587e-63	Up-Regulated	STAGE34	3.39552
NEIL3	4.18215	-0.116815	3.78924e-68	2.28555e-63	Up-Regulated	STAGE34	4.18215
HIST1H2BJ	3.4846	0.216412	3.3054e-68	1.99375e-63	Up-Regulated	STAGE34	3.4846
CDKN2A	3.98778	2.91566	1.12814e-68	6.80491e-64	Up-Regulated	STAGE34	3.98778
CLSPN	3.5711	1.15124	7.22294e-69	4.35702e-64	Up-Regulated	STAGE34	3.5711
WNT7A	7.23222	-0.381366	5.40191e-69	3.2586e-64	Up-Regulated	STAGE34	7.23222
CABP7	4.34895	-1.13413	3.16907e-69	1.91174e-64	Up-Regulated	STAGE34	4.34895
MMP9	7.03879	8.00596	2.84229e-69	1.71464e-64	Up-Regulated	STAGE34	7.03879
KREMEN2	4.7254	-0.210829	2.30401e-69	1.38994e-64	Up-Regulated	STAGE34	4.7254
RRM2	4.26686	3.87719	1.34796e-69	8.1321e-65	Up-Regulated	STAGE34	4.26686
FAM64A	4.11514	1.25283	1.20475e-69	7.26825e-65	Up-Regulated	STAGE34	4.11514
FAM72B	3.14832	-1.22969	1.02324e-69	6.17331e-65	Up-Regulated	STAGE34	3.14832
ASPM	4.51048	3.18833	8.30385e-70	5.00988e-65	Up-Regulated	STAGE34	4.51048
GBP5	4.05905	3.65118	7.34555e-70	4.43179e-65	Up-Regulated	STAGE34	4.05905
FAM72A	3.0935	-1.13909	5.17983e-70	3.12525e-65	Up-Regulated	STAGE34	3.0935
CDC45	3.60042	1.55622	4.94506e-70	2.98365e-65	Up-Regulated	STAGE34	3.60042
KIF14	4.31636	1.67136	3.24284e-70	1.95663e-65	Up-Regulated	STAGE34	4.31636
CXCL10	4.95476	4.23566	1.45616e-70	8.78635e-66	Up-Regulated	STAGE34	4.95476
INHBA	3.323	3.70142	9.08438e-71	5.48161e-66	Up-Regulated	STAGE34	3.323
RAD54L	3.51238	1.05543	6.33935e-71	3.82529e-66	Up-Regulated	STAGE34	3.51238
ZNF695	3.91824	-0.621567	3.27992e-71	1.97923e-66	Up-Regulated	STAGE34	3.91824
PADI3	5.93291	1.51342	1.7371e-71	1.04825e-66	Up-Regulated	STAGE34	5.93291
PBK	4.11186	1.79288	1.5886e-71	9.58657e-67	Up-Regulated	STAGE34	4.11186
S100A2	6.2673	5.94324	7.90848e-72	4.77253e-67	Up-Regulated	STAGE34	6.2673
SPC25	3.23754	0.839695	3.32286e-72	2.00538e-67	Up-Regulated	STAGE34	3.23754
DLGAP5	4.1688	2.2859	1.59851e-72	9.64751e-68	Up-Regulated	STAGE34	4.1688
BUB1B	3.6526	2.41734	6.83013e-73	4.12239e-68	Up-Regulated	STAGE34	3.6526
TMSB15A	3.86542	0.953735	3.36652e-73	2.03196e-68	Up-Regulated	STAGE34	3.86542
FOXD1	4.70592	-0.26915	2.10095e-73	1.26811e-68	Up-Regulated	STAGE34	4.70592
NEK2	4.55306	2.18463	5.26388e-74	3.17749e-69	Up-Regulated	STAGE34	4.55306
MAEL	6.18327	-0.134477	3.51756e-74	2.12341e-69	Up-Regulated	STAGE34	6.18327
NUSAP1	3.65493	3.48375	8.35749e-75	5.04542e-70	Up-Regulated	STAGE34	3.65493
SGOL1	3.74605	0.506802	6.44177e-75	3.88902e-70	Up-Regulated	STAGE34	3.74605
SLC7A5	3.71908	5.49918	4.19368e-75	2.53185e-70	Up-Regulated	STAGE34	3.71908
ORC6	3.15758	1.15505	2.34367e-75	1.41496e-70	Up-Regulated	STAGE34	3.15758
CKAP2L	4.08978	1.64706	1.5421e-75	9.31046e-71	Up-Regulated	STAGE34	4.08978
ASF1B	3.47091	2.61316	1.46958e-75	8.87271e-71	Up-Regulated	STAGE34	3.47091
DLX5	4.58337	0.62603	7.69779e-76	4.6477e-71	Up-Regulated	STAGE34	4.58337
IQGAP3	4.18174	3.03689	6.33383e-76	3.82424e-71	Up-Regulated	STAGE34	4.18174
PKMYT1	4.53207	2.02367	4.08202e-76	2.46468e-71	Up-Regulated	STAGE34	4.53207
CEMIP	3.59487	2.26557	3.58253e-76	2.16313e-71	Up-Regulated	STAGE34	3.59487
KIF20A	4.29747	3.03614	3.15139e-76	1.90284e-71	Up-Regulated	STAGE34	4.29747
AIM1L	4.50352	0.142427	2.05138e-76	1.23868e-71	Up-Regulated	STAGE34	4.50352
E2F1	3.06576	2.54131	1.07463e-76	6.48905e-72	Up-Regulated	STAGE34	3.06576
SLC1A6	7.0027	0.479303	9.8502e-77	5.94804e-72	Up-Regulated	STAGE34	7.0027
CASP14	9.96622	5.4594	6.00613e-77	3.62686e-72	Up-Regulated	STAGE34	9.96622
ERCC6L	3.47151	0.8908	2.1502e-78	1.29848e-73	Up-Regulated	STAGE34	3.47151
TDO2	5.77767	1.34705	5.38471e-79	3.25199e-74	Up-Regulated	STAGE34	5.77767
NCAPH	3.47451	2.1364	1.93558e-79	1.16898e-74	Up-Regulated	STAGE34	3.47451
OIP5	3.14065	-0.0245657	1.4624e-79	8.8323e-75	Up-Regulated	STAGE34	3.14065
CDCA2	3.85856	1.551	5.85514e-80	3.53639e-75	Up-Regulated	STAGE34	3.85856
KIF15	3.24034	1.84346	4.94545e-80	2.987e-75	Up-Regulated	STAGE34	3.24034
HMGA2	6.18104	0.565385	8.8909e-81	5.37019e-76	Up-Regulated	STAGE34	6.18104
DEPDC1	4.12791	1.92149	3.57289e-81	2.15809e-76	Up-Regulated	STAGE34	4.12791
SKA3	3.75472	1.41372	2.28662e-81	1.38118e-76	Up-Regulated	STAGE34	3.75472
MFAP2	3.31564	3.91926	2.11214e-82	1.27584e-77	Up-Regulated	STAGE34	3.31564
RCOR2	3.5689	1.32669	7.09727e-83	4.28732e-78	Up-Regulated	STAGE34	3.5689
MCM10	3.63917	1.71639	6.44527e-83	3.89352e-78	Up-Regulated	STAGE34	3.63917
NCAPG	3.8084	2.34525	5.5541e-83	3.35523e-78	Up-Regulated	STAGE34	3.8084
MYBL2	4.70661	3.88267	2.30204e-83	1.39069e-78	Up-Regulated	STAGE34	4.70661
KIF23	3.24623	2.94243	1.18605e-83	7.16517e-79	Up-Regulated	STAGE34	3.24623
TTK	3.70809	2.23145	8.15558e-85	4.92703e-80	Up-Regulated	STAGE34	3.70809
AURKB	4.36681	1.96629	1.01911e-85	6.15718e-81	Up-Regulated	STAGE34	4.36681
KIF18A	3.18518	1.43849	2.65172e-86	1.60217e-81	Up-Regulated	STAGE34	3.18518
LYPD1	4.14638	-0.134599	1.45953e-86	8.81865e-82	Up-Regulated	STAGE34	4.14638
TACC3	3.06504	3.88495	7.44589e-87	4.49896e-82	Up-Regulated	STAGE34	3.06504
RECQL4	3.36098	2.93676	4.3702e-87	2.64061e-82	Up-Regulated	STAGE34	3.36098
CENPF	3.99359	4.86431	9.68422e-88	5.85169e-83	Up-Regulated	STAGE34	3.99359
TROAP	4.29713	1.81855	9.17976e-88	5.54696e-83	Up-Regulated	STAGE34	4.29713
CENPE	3.21612	2.47768	5.2384e-88	3.16541e-83	Up-Regulated	STAGE34	3.21612
CCNA2	3.56686	2.72785	2.67125e-88	1.61421e-83	Up-Regulated	STAGE34	3.56686
GINS1	3.04916	2.43018	2.0488e-88	1.23809e-83	Up-Regulated	STAGE34	3.04916
BUB1	4.09376	2.82831	1.70125e-88	1.02808e-83	Up-Regulated	STAGE34	4.09376
PIF1	3.6301	0.404559	6.57319e-89	3.97237e-84	Up-Regulated	STAGE34	3.6301
COL11A1	5.34288	3.93626	1.27348e-89	7.69614e-85	Up-Regulated	STAGE34	5.34288
GPRIN1	3.5969	1.48754	6.05112e-90	3.65699e-85	Up-Regulated	STAGE34	3.5969
RAD51	3.09345	1.40592	1.90583e-90	1.15183e-85	Up-Regulated	STAGE34	3.09345
HJURP	4.4373	2.05602	3.37212e-92	2.03807e-87	Up-Regulated	STAGE34	4.4373
PRR11	3.25086	2.45006	1.48611e-92	8.98202e-88	Up-Regulated	STAGE34	3.25086
CEP55	4.2734	2.64945	7.86693e-93	4.75485e-88	Up-Regulated	STAGE34	4.2734
CKS2	3.15387	3.11379	6.09873e-94	3.68626e-89	Up-Regulated	STAGE34	3.15387
FOXM1	4.34138	3.62134	2.96574e-94	1.79261e-89	Up-Regulated	STAGE34	4.34138
MMP1	8.99343	4.48564	3.7804e-95	2.28506e-90	Up-Regulated	STAGE34	8.99343
FAM83D	4.29615	2.27753	3.20511e-95	1.93736e-90	Up-Regulated	STAGE34	4.29615
KIF4A	4.62799	2.73604	1.38886e-95	8.39537e-91	Up-Regulated	STAGE34	4.62799
COL10A1	5.79653	2.93297	1.1178e-96	6.75708e-92	Up-Regulated	STAGE34	5.79653
GJB2	5.64925	3.84328	1.10394e-96	6.6734e-92	Up-Regulated	STAGE34	5.64925
KIFC1	3.91876	3.22455	3.16275e-97	1.91194e-92	Up-Regulated	STAGE34	3.91876
MELK	4.53805	2.46908	2.00811e-97	1.21396e-92	Up-Regulated	STAGE34	4.53805
GTSE1	4.08229	1.98551	8.20316e-98	4.95914e-93	Up-Regulated	STAGE34	4.08229
CDKN3	3.61026	1.47577	1.5255e-99	9.22227e-95	Up-Regulated	STAGE34	3.61026
GABRQ	8.06233	1.29388	2.1407e-101	1.29418e-96	Up-Regulated	STAGE34	8.06233
UBE2C	5.08629	3.30651	1.8894e-101	1.14225e-96	Up-Regulated	STAGE34	5.08629
SPC24	3.89019	1.58231	4.9956e-102	3.02023e-97	Up-Regulated	STAGE34	3.89019
CNIH2	4.03022	0.303948	1.1521e-102	6.96571e-98	Up-Regulated	STAGE34	4.03022
CDK1	3.62485	3.3944	9.1097e-103	5.50782e-98	Up-Regulated	STAGE34	3.62485
CDC20	4.71119	3.64814	4.0435e-104	2.4448e-99	Up-Regulated	STAGE34	4.71119
CDCA5	3.89573	2.96204	2.1689e-106	1.3114e-101	Up-Regulated	STAGE34	3.89573
ANLN	4.63351	3.93813	2.0177e-106	1.22e-101	Up-Regulated	STAGE34	4.63351
CENPA	4.46544	1.32548	8.624e-107	5.2146e-102	Up-Regulated	STAGE34	4.46544
MTFR2	3.32041	0.0285727	8.1399e-109	4.922e-104	Up-Regulated	STAGE34	3.32041
CCNB2	3.97606	2.85749	5.5089e-109	3.3312e-104	Up-Regulated	STAGE34	3.97606
NDC80	4.24319	2.29359	1.0481e-111	6.3381e-107	Up-Regulated	STAGE34	4.24319
UBE2T	3.72968	2.43699	1.6029e-113	9.6931e-109	Up-Regulated	STAGE34	3.72968
KIF2C	4.26834	2.98503	1.7841e-114	1.0789e-109	Up-Regulated	STAGE34	4.26834
NUF2	4.54452	2.09524	1.2684e-114	7.6705e-110	Up-Regulated	STAGE34	4.54452
PTTG1	4.11996	2.76295	9.0953e-117	5.5003e-112	Up-Regulated	STAGE34	4.11996
TPX2	4.20507	4.17532	1.9247e-117	1.164e-112	Up-Regulated	STAGE34	4.20507
TRIP13	3.21998	2.55272	4.7156e-118	2.8518e-113	Up-Regulated	STAGE34	3.21998
CDCA3	3.82263	2.083	5.6264e-120	3.4027e-115	Up-Regulated	STAGE34	3.82263
UBE2S	3.50953	2.97229	5.1325e-121	3.1041e-116	Up-Regulated	STAGE34	3.50953
PLK1	4.29601	3.03948	7.5591e-124	4.5718e-119	Up-Regulated	STAGE34	4.29601
SKA1	4.29987	1.2223	6.19e-124	3.7438e-119	Up-Regulated	STAGE34	4.29987
CCNB1	3.24377	3.88284	1.0199e-134	6.1688e-130	Up-Regulated	STAGE34	3.24377
AURKA	3.67819	2.63835	1.9223e-136	1.1627e-131	Up-Regulated	STAGE34	3.67819
CBX2	3.46535	2.90654	1.0077e-136	6.0948e-132	Up-Regulated	STAGE34	3.46535
CDCA8	4.06086	2.84812	5.9282e-139	3.5856e-134	Up-Regulated	STAGE34	4.06086
CA9	7.09811	1.95718	1.3875e-140	8.3925e-136	Up-Regulated	STAGE34	7.09811
MMP11	6.2227	5.19883	2.3972e-148	1.45e-143	Up-Regulated	STAGE34	6.2227
CCNE1	3.98244	1.63098	1.1067e-157	6.6944e-153	Up-Regulated	STAGE34	3.98244
