# Supplementary material for: Characterization of ceRNA network to reveal potential prognostic biomarkers in triple-negative breast cancer
Source: PeerJ. 2019 Sep 9;7:e7522. doi: 10.7717/peerj.7522 (PMC6741283; doi:10.7717/peerj.7522)
Supplement: Supplemental Information 3 [file peerj-07-7522-s003.zip › Supplemental Material 1/DEmRNAs/down 12 420.txt]

RP11-766F14.2
FGF6
CACNG2
MYF5
LRRC30
ART1
SFTPC
KBTBD13
XIRP1
AGBL1
CFHR5
TFF1
TNNT1
EIF1AY
SFTPA1
ENSG00000257046
SMPX
UTY
TNNT3
RPS4Y1
MCCD1
C8orf22
MS4A6E
PROL1
ASB10
DUPD1
NTS
PPP1R3A
UGT2B28
DHRS2
NLGN4Y
FABP9
SCGB1A1
MYBPC1
KDM5D
C10orf71
ITLN1
TECRL
USP9Y
MYLK2
SLCO1B7
KCNA7
ENSG00000258941
MS4A18
UGT2B11
IDI2
EPS8L3
NWD2
DUSP13
MB
SULT1C3
NT5C1A
MYBPC2
ACSM1
MYL1
AFP
CPB1
SMTNL1
C6
C18orf42
AADAC
MYOZ1
CST9L
ANKRD2
TRIM54
COX6A2
TRIM72
YIPF7
DDX3Y
ACTA1
MYPN
URAD
PSG1
GADL1
ATP1B4
MYH7
SLC36A2
DUSP26
UGT2B4
NMRK2
AGR3
CSRP3
THRSP
HMGCS2
PPP1R27
PEBP4
FBP2
SGCA
DHRS7C
TRIM63
RBFOX1
ACTN2
CYP2A7
C1orf64
RPL3L
IGFBP1
SFTPB
CST9
XIRP2
HFE2
MYF6
KLHL40
FITM1
ANKRD30B
LRRC38
CA3
SLN
ACTN3
ENO3
GLRA3
FLNC
CACNA1S
HHATL
LUZP2
ALAS2
SERPINA6
LACRT
ASB11
PLCZ1
ARHGAP36
SLC15A5
NLRP5
ANKRD30A
RXRG
PHGR1
AMPD1
ASB15
NLRP13
SYPL2
CKMT2
PRRT4
SLC22A25
TNNI1
CYP1A1
FAM26D
MYLPF
UGT2B15
PPP1R1A
MYOZ3
SLC26A3
SRL
CSF3
PTPRQ
RFX6
DES
PLCXD3
OR2L3
UNC45B
ATP2A1
TRHDE
UCP1
PLIN5
LRRC3B
MYL2
ANGPTL5
NEB
OVCH2
CDH20
NRAP
SLC7A10
TCEAL6
NPY2R
SCTR
LMOD2
TRDN
PAK7
CYP4F22
CKM
SLC7A3
MYOM3
FBXO40
TNNC2
CMYA5
TP63
APOBEC2
LMOD3
PDE3B
BMP3
CNN1
C16orf89
MYOT
CYP4A11
TTN
PLXNA4
ERBB4
LMO7DN
DCT
INMT-FAM188B
KRTAP13-4
LCN6
PI16
TCAP
MAS1L
HBA1
ADRA1A
MYOZ2
OR2L13
LGALS12
TP53AIP1
HRASLS5
ACKR1
FRMD1
MMP27
MYOM2
ALB
NLRP8
KLHL41
SEL1L2
LPL
CAV3
CASQ1
TCF21
SYNPO2L
CMA1
ADIPOQ
SLC22A12
SLC4A4
GYS2
FABP4
FAM180B
FRMPD2
ELANE
FAM196B
KCNC2
GABRA2
C1QTNF7
LDHD
B3GALT1
PCK1
SLC16A12
PGR
CHL1
FREM1
GRIA4
EGR3
ADH1C
LDB3
MRAP
ZNF728
ADH1B
CLDN5
HRC
OGN
NNAT
MYH2
NEK10
CH507-396I9.6
MLXIPL
MYH1
HCAR2
FOSB
HOGA1
GOLGA8M
MAOA
SLC14A2
ABCD2
KLHL31
PGM5
ENSG00000259916
TUSC5
TMEM178A
GLDN
CES1
ESR1
GPR144
CT62
MRGPRX2
ALDH1A2
SLC16A7
ITGA7
SGK2
SCN4A
PKHD1L1
SCUBE2
CLDN19
CLSTN2
CASQ2
NXNL1
KLHL33
LHCGR
HEPACAM
LRRC2
PLIN4
TMEM37
KLF15
ITIH2
GPC3
MME
CDO1
GYG2
ADRB2
HBA2
MYOCD
CYP2A6
PYGM
ALDH1L1
PLIN1
EPB42
FGF10
FOS
MYOM1
TMEM252
CIDEC
EBF1
MYZAP
AKAP12
BMX
ADCY5
DACH1
GDF10
PAPPA2
SGCG
FP325317.1
GPD1
KIAA0408
CFD
GRIA1
SCARA5
SLC7A2
ZBTB16
COX7A1
PLAC9
AQP7
RGS22
ADH1A
RBP4
MFAP4
SCN7A
CPED1
GLRA4
GALNT15
FXYD1
ANGPTL1
LIPE
CCL16
EGR1
CHRDL1
MMRN1
COL6A6
C1QTNF9
DPT
LEP
CPA1
INMT
KLF4
MAP1LC3C
CRHBP
SORBS1
ACSM5
GPIHBP1
PTGER3
SLC2A4
TIMP4
GSTM5
MAMDC2
HSPB7
MYOC
DEFB132
MYH11
SLIT3
SCN4B
AQPEP
ATOH8
SYNPO2
PPARG
ADAM33
ECM2
PDK4
GLYAT
FHL5
HSPB6
AVPR2
ABCA6
FHL1
NPR1
LYVE1
ACVR1C
KLB
RDH5
KCNIP2
ASPA
ATP1A2
KRT222
CD36
ITIH5
MAB21L1
SEMA3G
AOC3
FZD4
CLEC3B
PFKFB1
CAV1
CCL14
NOVA1
SVEP1
ABCA8
LRRN4CL
TNS1
ANKRD29
CA4
GPAM
CD300LG
CCDC170
SCN2B
BTNL9
AGTR1
ABLIM3
ACACB
LEPR
TNXB
PAMR1
ANGPT4
ARHGAP20
CAPN11
ABCA10
KL
FAXDC2
PDE2A
SDPR
