# Supplementary material for: Characterization of ceRNA network to reveal potential prognostic biomarkers in triple-negative breast cancer
Source: PeerJ. 2019 Sep 9;7:e7522. doi: 10.7717/peerj.7522 (PMC6741283; doi:10.7717/peerj.7522)
Supplement: Supplemental Information 3 [file peerj-07-7522-s003.zip › Supplemental Material 1/DEmRNAs/down 34.txt]

CTNNA3
TTN
GSTM5
C6
MYOT
CLCN1
MYH2
NWD2
CAV3
SLC7A10
SRL
LRRC38
TRDN
MCCD1
SAA2-SAA4
RBP4
FOXE1
PPP1R1A
PYGM
HHATL
GABRA4
ITIH2
GLP2R
MYH1
RNF186
IGFBP1
PEBP4
CMYA5
GRIA1
MYL7
CLDN19
PENK
TNNT3
GYS2
SEL1L2
TPSG1
HCN1
ANGPTL5
KRTAP13-4
PI16
GPR144
PDE3B
SCTR
CKMT2
ALDH3A1
TCEAL6
NPY2R
UCP1
KLHL31
MYOM1
SGCZ
FAM196B
SLC14A2
LRRC2
CYP2A7
DEFB132
FAM180B
GRIK1
KIAA0408
PRRT4
DPT
PROKR1
ABCD2
CADM2
CDH20
AQPEP
LUZP2
DMRT2
RFX6
ITGA7
ZBTB16
CRHBP
SLC16A7
TCEAL5
ACSM2A
PKHD1L1
LMX1A
TIMP4
CMA1
PLXNA4
RXRG
KLHL33
PCK1
ANGPTL7
EPB42
HSPB7
MRAP
GYG2
ENSG00000259916
MMRN1
CFD
LGALS12
ECM2
MAOA
CES1
SLC22A12
PFKFB1
CLEC3B
LYVE1
MYH11
SLC2A4
MYZAP
DPP6
AOX1
MMP27
RHOXF1
ATP1A2
COL6A6
PAPPA2
MAP1LC3C
MASP1
PTGER3
ADH1B
ANGPT4
TUSC5
FHL1
ACSM5
CNN1
AQP7
GPIHBP1
ALDH1L1
PTPRQ
FABP4
CPED1
FRMD1
FOSB
SEMA3G
SGCG
MYOC
HSPB6
KLB
GPAM
LIPE
NNAT
GLRA4
ADRA1A
NAALAD2
GDF10
NPR1
PLIN4
AOC3
CIDEC
RDH5
SORBS1
ACVR1C
LPL
CALN1
GALNT15
FP325317.1
GPD1
FXYD1
KCTD4
OGN
AKAP12
SYNPO2
LEP
PLIN1
GABRA2
CHRDL1
PCDH9
MLXIPL
HEPACAM
CA4
KCNIP2
SVEP1
GLYAT
TNS1
ACACB
CCL14
SLC17A7
FGF2
ADH1A
CD36
AVPR2
ASPA
CPA1
FREM1
ZNF728
SCN2B
CCDC178
FIGF
ITIH5
SLC16A12
TMEM252
HOGA1
TNXB
SCARA5
CHL1
BTNL9
PDE2A
C1QTNF9
ABCA8
SDPR
FGF10
NOVA1
PAMR1
ADCY5
IGSF10
ABCA10
CD300LG
LRRTM2
CCDC158
