# Supplementary material for: Characterization of ceRNA network to reveal potential prognostic biomarkers in triple-negative breast cancer
Source: PeerJ. 2019 Sep 9;7:e7522. doi: 10.7717/peerj.7522 (PMC6741283; doi:10.7717/peerj.7522)
Supplement: Supplemental Information 3 [file peerj-07-7522-s003.zip › Supplemental Material 1/DEmRNAs/up 12 .txt]

HTN3
SPRR1B
SPRR2D
SLC10A2
C7orf62
TUBA3C
KRTAP4-1
PRR23C
GPX6
ZNF679
CT45A3
DEFB4A
SOX1
CTAG2
NKX2-6
OR8A1
ENSG00000008197
ZP2
TMEM207
OR10D3
TPTE
PRSS38
BPIFA2
PAGE4
FOXA2
ZNF479
APOBEC1
MAGEB6
CT45A5
H2BFWT
CPLX2
TMEM229A
DCAF8L2
PIWIL3
HTR3B
PRDM14
ASIC5
SPATA16
HTR1A
TRIM49B
NPSR1
MAGEB16
MAGEA9B
CACNG7
NKX2-4
SEMG1
DEFB126
GPX5
AQP12A
VCX2
MAGEA9
OTOP1
HIST1H2BA
DRGX
CPN1
LHX8
TBX10
IAPP
CFHR4
PNLIP
GNAT3
GJD2
CTXN3
PASD1
CXorf49B
RALYL
PSAPL1
DMRTB1
HIST2H3C
PRDM9
LGSN
TFF2
LECT1
OR56A3
DCAF8L1
DPPA2
FAM83C
ZNF716
MAGEC1
SLCO1B3
SP8
KCNQ2
HTR2C
KNG1
CNPY1
SLC6A5
SOX14
SYNPR
OC90
FGF4
PRB4
IFNA10
GAGE12J
SPZ1
PRB1
SERPINB11
MAGEB2
IZUMO2
ENSG00000275356
UBE2U
NKX6-3
POU3F4
TMEM14E
SSX5
CHP2
FCRL4
CSMD3
OCSTAMP
SNTG1
TBC1D21
LIPF
LIN28A
HELT
SERPINB10
CCDC60
AMELX
LYZL1
SPINK6
GATA4
AMER3
PAGE5
DSCR4
PYDC1
NAA11
SEMG2
SPANXB2
GAGE1
CELF3
PRAC1
AQP12B
GATA5
PIRT
SPATA31A1
TRIM51
SLC5A8
IL21
ALPPL2
RPRML
GAGE2A
KRT6A
PAGE2B
ENSG00000258417
ASZ1
ACTL6B
INSM1
PRB2
GNGT1
OTX2
ATCAY
OLFM3
MAGEB10
CNGA2
SPIC
PDYN
TRIM43
VCX
C7orf33
CT45A1
SCRT2
CTNNA2
SSX1
VCX3B
CACNG5
ZIC3
BPIFB3
BPIFB4
SERPINB3
SMR3B
HMX2
FDCSP
CDX2
UCMA
HIST1H2BB
GFI1B
SMR3A
C1orf94
SOX2
FAM9C
APOA2
GPR115
RTP1
TCHHL1
KRTAP17-1
KRT38
NKX2-2
CHAT
MAGEA11
DCAF4L2
ITLN2
TRIM71
NGB
MAGEC2
SLC18A3
C3orf30
COL6A5
CDK5R2
OTP
CT45A10
FAM163B
DSCR8
COX7B2
KRT72
XKR7
ODAM
COL19A1
C6orf15
SEZ6
IGLL1
PADI3
CSH2
PAGE1
RBMXL2
MYT1L
LCT
NKX2-3
NPY
OR1F1
LGR5
TRIM10
ONECUT3
FEZF1
DAZL
HIST1H4A
MAGEA4
MAGEA1
EFNA2
SOHLH1
HRH3
ZIC2
GNAT1
LHX5
HCRTR2
CALML5
SLC38A8
HIST2H2AB
AC007163.2
FMR1NB
KCNV1
C1orf105
ADAMTS20
ARL14
HIST1H1T
REG1A
LHX3
TAGLN3
SALL3
HTN1
GSTA2
MAGEA12
ESX1
NAT16
SERPINB2
GNG13
OLIG1
VCX3A
MTRNR2L8
FOXJ1
ERVV-1
ZIC5
HIST1H2AB
SHH
MUC13
IFNB1
R3HDML
LY6D
SLC26A9
MAGEB4
FCAMR
RP11-546B8.6
FSTL5
FAM83A
FATE1
RPRM
PAGE2
MAGEA6
PROKR2
OLIG2
EPHA8
ROS1
VRTN
CYP2F1
IL17REL
AMTN
PNMA5
LHX9
IVL
FOXE3
SLC30A10
NPBWR1
ALPP
FGF5
NPHS1
LRTM2
HIST1H1A
ZPLD1
UTS2
COL26A1
FAM150A
DMBT1
KRT34
CLLU1OS
TYRP1
OGDHL
CYP2W1
MAGEB1
ZAR1L
CHRDL2
SERPINB4
STXBP5L
PDCL2
RTP3
CDH19
HIST1H2BF
SUN3
ELAVL3
KRT85
PGLYRP3
ZFP42
LCN2
KRT6C
KRT2
TRIM15
BARHL2
CRYBA2
FOXI3
IL36RN
HOXD13
MAGEA3
OTOG
FTHL17
TNR
TMEM179
SHISA8
HOXB13
HIST1H3C
HIST1H4B
GDPD2
S100A2
CLPS
DKK1
RAX
OPRK1
HIST1H4D
GHRHR
XAGE2B
MOG
MAGEA10
LIN28B
COL2A1
METTL11B
MNX1
EPO
CXorf67
UNC80
TRPM5
KIRREL2
WT1
CADPS
FADS6
VAX1
HIST1H4C
HIST1H1E
PLAC1
NKX2-5
NCCRP1
KCNJ4
GTSF1
TBR1
C12orf56
ERVV-2
MDGA2
C1QL4
TEX15
TRIML2
PDIA2
KRT81
MT3
ALX3
VGLL1
SYT5
GRM4
KRT3
IL17C
PCDH8
TMEM72
HIST1H3F
ART3
IFNG
PAX1
ZP4
IFNL3
HIST1H2AL
43163
GCNT3
NCAN
IGFL3
IFNL1
KIAA1644
FAM19A4
CLPSL1
ATP2B3
VGF
HIST1H2AJ
MLC1
HIST1H2AI
SCT
AARD
HIST1H2BM
SBSN
SH2D5
NPTX2
HOXC12
C1orf186
HIST1H1B
FGF21
SLURP1
KRT16
MSLNL
GABRA3
IFNL2
SLC6A15
ATP1A3
C4orf51
PRR27
SEC14L4
DMBX1
SCRG1
FABP6
CCDC185
HIST1H3I
MUC5B
EDN2
ISL2
CALCB
ORM1
KCNH2
NKX1-2
ST18
ACSL6
CASP14
CARD17
NOTUM
CAMKV
UBD
TRPA1
C5orf46
TMEFF1
GFRA3
GSDMC
CST1
KIR2DL4
GJB3
HTR3A
NLRP7
HMSD
IRG1
SLC24A2
HAO1
HOXC11
OFCC1
CXorf22
S100A9
DDN
COMP
CD1A
C11orf86
HIST1H2BL
ENSG00000274997
TMEM132E
IGFBPL1
SLC1A6
FAM19A3
BPI
S100P
UNC93A
SPIB
BARX1
FOXG1
CCL7
CLEC6A
OPRD1
CABP7
PRAC2
RNASE10
MKRN3
CAMP
ZNF280A
LIX1
KRT75
LTB
PSORS1C2
DMRT1
KRT86
KISS1
RTBDN
PDX1
PPM1E
ORM2
MT1H
S100A8
FZD9
POU3F2
PAPL
PCSK1N
TUBB4A
DPYSL5
KLRG2
SLC15A1
MAEL
RAET1L
HMGA2
C8orf46
CAMK2N2
ADAMDEC1
BRSK2
PITX1
CACNA1B
FOXD3
PRSS33
MIOX
UNC13A
ENTHD1
MSLN
HIST1H3B
IGF2BP1
LHFPL5
SPDYC
NXPH4
NKX3-2
FBN3
RLBP1
LEMD1
CSAG1
GPR158
CT83
ADAMTS14
BCL2A1
FAM132B
ZBED2
STRA8
HIST1H4E
MMP9
CCR8
SERPINB7
DMRTA2
COL9A1
NIPAL4
INA
CSMD2
WBSCR28
HOXB9
MMP12
TRPM8
PGLYRP4
KCNJ6
GABRQ
IGSF23
POU4F1
TERT
DLX6
HIST1H2AM
GBX2
IDO1
CLDN6
LPO
HTR1D
ZIC4
HIST1H3H
E2F8
NPW
GABRA5
AIM2
TMEM151A
COL11A2
GNG4
ELAVL2
HIST1H3J
TNIP3
KLHDC7B
PRDM13
TLX3
CCL20
KCNJ10
FOXD1
KCNK9
MAST1
FBN2
KIF26B
CLDN9
HIST1H2BH
HIST1H2BO
DLL3
IL12RB2
PRAME
TLX1NB
IGF2BP3
TMEM171
CXCL9
ZIC1
PGBD5
ENSG00000146197
UMODL1
LAG3
RDM1
ONECUT2
SIX3
ARTN
FSD1
ISG15
LHX2
GRIN2D
SOX11
TMSB15A
WISP1
MMP13
DLX5
ULBP2
GPC2
ACAN
FAM72C
IL21R
CCKBR
SALL4
LAMP3
COL22A1
ARL9
HAPLN1
TMEM158
KCNG1
OR2B6
NMU
ACTL8
HIST1H2BJ
COL9A3
NT5DC4
TMEM249
AIM1L
TLX1
TNFRSF9
HES6
GBP5
APOBEC3B
KIF1A
TDO2
MYBL1
KREMEN2
PPAPDC1A
A2ML1
GABBR2
HORMAD1
CCL11
HPDL
FAM111B
EPYC
LYPD1
SMC1B
OTX1
CDKN2A
CHST6
EN1
CEMIP
TUBB3
GAL
MEX3A
FAM72D
ESCO2
CXCL11
IL4I1
GJB2
CCNE2
E2F7
CXCL10
CLEC5A
CA9
INHBA
CDCA7
TOP2A
MMP1
CDT1
CENPM
IBSP
TFR2
UHRF1
E2F2
RCOR2
MKI67
TYMS
BIRC5
CDC6
CNIH2
RRM2
PBK
DIAPH3
ESPL1
HMMR
ZWINT
CASC5
RMI2
ULBP1
CLSPN
NEIL3
CDC25C
SLC7A5
C16orf59
MND1
COL10A1
GSG2
KIAA0101
DTL
ASPM
CENPW
FANCA
COL11A1
POLQ
SHCBP1
TK1
GPR19
ORC1
FAM64A
LMNB1
KIF14
GPRIN1
MMP11
FAM72A
PKMYT1
DLGAP5
DEPDC1B
FAM72B
ECE2
NUSAP1
KIF20A
BUB1B
KIF18B
RECQL4
PIF1
MYBL2
CKAP2L
CDCA2
RAD51AP1
SPC25
MAD2L1
ERCC6L
DEPDC1
CKS2
RAD54L
KIF18A
OIP5
CDC25A
EXO1
CDKN3
ASF1B
NEK2
BLM
KIF15
E2F1
CDC45
ARHGAP11A
STIL
IQGAP3
SKA3
KIF11
ZNF695
CENPE
TICRR
NCAPG
SGOL1
ANLN
KIF23
SPAG5
GINS1
TROAP
KIF4A
RAD51
AURKB
MELK
CCNA2
NCAPH
UBE2S
HMGB3
BUB1
TTK
CENPF
CBX2
SPC24
UBE2C
FAM83D
EZH2
MCM10
CDK1
GTSE1
CEP55
FOXM1
TACC3
TRIP13
PTTG1
ORC6
CCNE1
HJURP
CENPA
SKA1
CDC20
NDC80
CCNB2
PRR11
CDCA5
AUNIP
UBE2T
KIFC1
KIF2C
NUF2
CCNB1
MTFR2
PRC1
PLK1
TPX2
CDCA3
AURKA
CDCA8
