# Supplementary material for: Characterization of ceRNA network to reveal potential prognostic biomarkers in triple-negative breast cancer
Source: PeerJ. 2019 Sep 9;7:e7522. doi: 10.7717/peerj.7522 (PMC6741283; doi:10.7717/peerj.7522)
Supplement: Supplemental Information 3 [file peerj-07-7522-s003.zip › Supplemental Material 1/DEmRNAs/up 34.txt]

TEX37
C10orf99
APCS
KRT31
SPATA31A1
OC90
SPRR2A
CRNN
CRISP3
PRSS1
ATOH1
S100A7A
PRM2
SMR3A
C1orf94
IFNB1
OTOP1
BPIFB3
SPRR1A
LCE1D
VSTM2B
BARHL2
KRTAP4-1
IL36G
NXPH1
DPPA2
LYZL2
C1orf68
S100A7
B4GALNT2
FCAMR
NPY
BRINP3
CDK5R2
TNNI3
HELT
XAGE5
AC007163.2
LCE5A
LCE3C
HIST1H2BA
NKX2-3
ENSG00000258417
OR1N2
SPACA1
TMPRSS11D
C3orf30
RLN3
OTP
TRIM43
MAGEA9
SPATA16
CSN3
NANOGNB
PNLIP
ADAMTS20
POU6F2
PYDC1
MAGEC2
TCL1A
OLIG2
TAS2R40
GPR6
SLC18A3
UGT1A1
PDCL2
LCT
TRIM15
ZNF679
SNCB
WFDC6
PGC
ISX
GSTA5
KRTAP19-1
CTXN2
NAT16
NPSR1
DCAF8L2
SPRR2B
LCE2D
FAM216B
MAGEB6
GALNTL5
LCN1
SPANXD
NKX2-2
HIST1H2BF
EFNA2
GABRA5
TMPRSS4
LCE1C
OR56A3
UGT1A10
LCE2B
SERPINB13
MTNR1B
COL6A5
GAGE12J
HDGFL1
TEX35
HIST1H3I
CEL
FAM163B
SVOP
TRIM51
OCSTAMP
R3HDML
PRR9
SPINK6
WFDC12
SHD
UGT1A6
TDRD12
HIST1H2AD
C1orf137
SYNPR
MT4
ZNF280A
CSF2
LCE1B
ARL14
DEFB4A
C4orf51
CPLX2
CLPS
SLCO1B3
TYRP1
SPRR2E
CCL7
OR1F1
CCL1
ZP2
DSCR4
PNPLA5
KRT34
MAGEA9B
IGFL1
CNTNAP2
KCNJ3
CELF3
LHX9
GAL3ST2
ZNF716
IL31RA
IRG1
GATA5
ADAM7
VNN3
SI
SLC24A2
GPR111
GJB6
CAMKV
LCE2C
C10orf126
CALML5
IL17C
SYT4
LMAN1L
ALPP
KRT38
IFNL1
CXCR5
HTR2C
VAX1
WFDC5
NEUROD4
IL19
VRTN
OLFM3
CCDC185
CTCFL
SEZ6
CWH43
KHDC1L
ENSG00000274997
FAM25A
ANKS4B
ESX1
TDRD1
AKR1B15
GRM5
ROS1
AMER3
HIST1H2BM
SHISA8
MKRN3
ASZ1
KRT72
TSGA10IP
IRS4
POU4F1
METTL11B
PSAPL1
CALCB
SLC30A10
SPRR1B
GUCA1A
WT1
PROKR2
LHX1
IFNL2
OTX2
HIST1H3D
SLC22A31
LIN28B
HIST1H2AJ
SLC5A8
LY6D
UCMA
PRDM13
RLBP1
ENSG00000275356
MOG
PMCH
DMRT1
CRABP1
CRYBA2
C2orf54
SPANXB2
NAA11
KRT81
KCNH6
FUT3
KPRP
MDGA2
OTOS
CFHR4
POU3F4
LCE2A
LY6H
FSTL5
SMR3B
C1QL4
IFNL3
DSCR8
GJB4
HIST1H2AL
LHFPL5
DAZL
RP11-520P18.5
TAGLN3
SPRR2D
ADAMDEC1
PAGE5
SCN1A
OTOG
CLPSL1
TMEFF1
RAET1L
HES2
SCT
TCHHL1
EPGN
CCL25
GJB5
S100A14
TMEM179
MCEMP1
INSM1
HIST1H2AI
SPRR4
WBSCR28
TH
TBR1
IGF2BP3
MC5R
LCE1F
XAGE2B
UNC80
AMER2
GNGT1
FGF21
PI3
MNX1
SERPINB2
CST1
SDR9C7
C11orf86
SLITRK3
HOXC12
ACSBG1
OFCC1
LOR
FAM132B
SYT5
LIN28A
LCE3E
HOXB13
ELFN2
KRT2
SERPINB3
SOX2
SSX1
VWC2L
AARD
HIST1H3C
VGF
COMP
SLC5A12
SLURP1
ERVV-2
DQX1
ALX3
LCE3D
LCE1A
CT83
IL36RN
KRT3
SYT13
COL2A1
LTB
PDX1
HTN1
ENSG00000269741
NPTX2
COL26A1
CD1A
CD1B
UMODL1
LGALS7B
PRM1
KRT78
TGFBR3L
PGLYRP3
SLC6A17
FOXD3
MMP10
ZIC4
ZIC2
SEC14L6
MAGEA4
UNC93A
FEZF1
S100P
MAGEA6
CCR8
NPBWR1
NT5DC4
KISS1
KPNA7
ZP4
DGAT2L6
FTHL17
ERVV-1
PLA2G4D
SP8
ACP5
SHISA7
HAO1
ADAMTS14
RIMS2
RGR
NTSR1
TLX3
HHIPL2
SCRT2
HOXC11
SFN
SPRR2G
HRH3
NIPAL4
FSD1
HIST1H3B
SLC26A7
ZIC5
LHX5
MUC13
IGFL3
CNGA2
MAGEB2
SEC14L4
GLDC
FUT7
SHISA3
KRT1
LBP
ODAM
INA
LRRC15
ZIC1
PRAME
DLL3
FABP6
CREG2
PPP2R2C
AWAT1
STXBP5L
NKX2-5
C4orf26
MAGEA3
IGSF23
TRPM8
SERPINB4
CLDN6
MAGEA12
SLC15A1
DPYSL5
HIST1H3G
SIX2
TNFRSF9
F12
GNG4
DKK1
HIST1H3J
IL1A
GRM4
PLAC1
CD177
KCNK10
GSDMC
FAM83A
RTBDN
PITX1
TERT
MAGEA10
STATH
DCAF4L2
ARL9
HIST1H2AM
KCNJ10
CXorf22
ATP1A3
IVL
BPIFB1
SLC16A3
CAMK2N2
ENSG00000146197
ISL2
SERPINB7
IL1R2
CTNNA2
FBN3
CARD17
TMEM171
FOXG1
SH2D5
CACNA1B
GTSF1
KCNJ6
KRT6A
TEX15
CRCT1
TMEM92
CXCL17
PLA2G2F
APOBEC3B
NLRP7
PAPL
FAM111B
TNIP3
MMP12
BRSK2
ZFP42
ISG15
GPR115
DLX6
PCSK9
HPDL
HIST1H2BO
CXCL9
SOX11
AMTN
COX7B2
PAGE2B
ZNF560
SLC5A5
IGF2BP1
PADI1
MSLN
NCCRP1
ESCO2
SBSN
TUBB4A
TMEM249
SIX3
ACAN
TLX1NB
PRAC2
FAM72C
CLEC5A
IL21R
RTP3
GABRA3
OTX1
GABRD
TOP2A
CAMP
PCSK1N
FGF5
KLHDC7B
XKR7
JAKMIP1
HIST1H3H
PNPLA1
IDO1
KRT6C
PRSS33
LIX1
NCAN
ORM1
EPYC
GBX2
BGN
ARTN
HIST1H2BH
DRAXIN
TMEM151A
CARD18
DMRTA2
KRT79
VSTM2L
CDT1
43163
DMBX1
S100A9
FADS6
KCNG1
KRTDAP
OR2B6
CLDN9
GAL
NMU
CCL20
STRA8
PPAPDC1A
TLX1
CCKBR
NXPH4
PSORS1C2
UHRF1
FAM133A
ZBED2
IBSP
HTR1D
LRTM2
GJB3
A2ML1
PLEK2
PGBD5
DLGAP3
HORMAD1
COL9A1
TPBGL
HCN2
PAGE2
FBXO43
AIM2
TRIML2
RUFY4
MKI67
CSAG1
KIF1A
DTL
CST6
HAPLN1
CPA4
CENPM
CXCL11
TFR2
PGLYRP4
ESPL1
IL4I1
BIRC5
HMMR
WISP1
FBN2
EN1
KIAA0319
KCNK9
C1orf105
SLC12A5
SPDYC
NPW
HEPHL1
E2F7
CDC25C
COL9A3
KRT16
SHCBP1
MMP13
ULBP1
COL22A1
LHX2
GABBR2
E2F2
RMI2
CYP2F1
DEPDC1B
MLC1
ORM2
POU3F2
TUBB3
S100A8
RDH12
UNC13A
ACTL8
CASC5
KIF18B
KIAA0101
ORC1
FAM72D
KRT75
MND1
CCL17
PRR27
TK1
CILP2
ONECUT2
EXO1
SIM2
GRIN2D
C16orf59
CCL11
ULBP2
NEIL3
HIST1H2BJ
CDKN2A
CLSPN
WNT7A
CABP7
MMP9
KREMEN2
RRM2
FAM64A
FAM72B
ASPM
GBP5
FAM72A
CDC45
KIF14
CXCL10
INHBA
RAD54L
ZNF695
PADI3
PBK
S100A2
SPC25
DLGAP5
BUB1B
TMSB15A
FOXD1
NEK2
MAEL
NUSAP1
SGOL1
SLC7A5
ORC6
CKAP2L
ASF1B
DLX5
IQGAP3
PKMYT1
CEMIP
KIF20A
AIM1L
E2F1
SLC1A6
CASP14
ERCC6L
TDO2
NCAPH
OIP5
CDCA2
KIF15
HMGA2
DEPDC1
SKA3
MFAP2
RCOR2
MCM10
NCAPG
MYBL2
KIF23
TTK
AURKB
KIF18A
LYPD1
TACC3
RECQL4
CENPF
TROAP
CENPE
CCNA2
GINS1
BUB1
PIF1
COL11A1
GPRIN1
RAD51
HJURP
PRR11
CEP55
CKS2
FOXM1
MMP1
FAM83D
KIF4A
COL10A1
GJB2
KIFC1
MELK
GTSE1
CDKN3
GABRQ
UBE2C
SPC24
CNIH2
CDK1
CDC20
CDCA5
ANLN
CENPA
MTFR2
CCNB2
NDC80
UBE2T
KIF2C
NUF2
PTTG1
TPX2
TRIP13
CDCA3
UBE2S
PLK1
SKA1
CCNB1
AURKA
CBX2
CDCA8
CA9
MMP11
CCNE1
