# Supplementary material for: Characterization of ceRNA network to reveal potential prognostic biomarkers in triple-negative breast cancer
Source: PeerJ. 2019 Sep 9;7:e7522. doi: 10.7717/peerj.7522 (PMC6741283; doi:10.7717/peerj.7522)
Supplement: Supplemental Information 4 [file peerj-07-7522-s004.zip]

Archive with 14 entries (11 files):
- Supplemental Material 2/
- Supplemental Material 2/Enrichment_GO/
- Supplemental Material 2/Enrichment_GO/ColorByCluster.pdf
- Supplemental Material 2/Enrichment_GO/ColorByCluster.png
- Supplemental Material 2/Enrichment_GO/ColorByPValue.pdf
- Supplemental Material 2/Enrichment_GO/ColorByPValue.png
- Supplemental Material 2/Enrichment_GO/GONetwork.cys
- Supplemental Material 2/Enrichment_GO/GONetwork.xgmml
- Supplemental Material 2/Enrichment_GO/GO_AllLists.csv
- Supplemental Material 2/Enrichment_GO/_FINAL_GO.csv
- Supplemental Material 2/Enrichment_heatmap/
- Supplemental Material 2/Enrichment_heatmap/HeatmapSelectedGO.pdf
- Supplemental Material 2/Enrichment_heatmap/HeatmapSelectedGO.png
- Supplemental Material 2/metascape_result.xlsx
