# Supplementary material for: Characterization of ceRNA network to reveal potential prognostic biomarkers in triple-negative breast cancer
Source: PeerJ. 2019 Sep 9;7:e7522. doi: 10.7717/peerj.7522 (PMC6741283; doi:10.7717/peerj.7522)
Supplement: Supplemental Information 4 [file peerj-07-7522-s004.zip › Supplemental Material 2/Enrichment_GO/GONetwork.xgmml]

<?xml version="1.0" encoding="UTF-8" standalone="yes"?>
<graph label="GONetwork" xmlns:dc="http://purl.org/dc/elements/1.1/" xmlns:xlink="http://www.w3.org/1999/xlink" xmlns:rdf="http://www.w3.org/1999/02/22-rdf-syntax-ns#" xmlns:cy="http://www.cytoscape.org" xmlns="http://www.cs.rpi.edu/XGMML" >
  <att name="documentVersion" value="1.1"/>
  <att name="networkMetadata">
    <rdf:RDF>
      <rdf:Description rdf:about="http://www.cytoscape.org/">
        <dc:type>Protein-Protein Interaction</dc:type>
        <dc:description>N/A</dc:description>
        <dc:identifier>N/A</dc:identifier>
        <dc:date>2018-12-13 16:35:38</dc:date>
        <dc:title>Cytoscape Network</dc:title>
        <dc:source>http://www.cytoscape.org/</dc:source>
        <dc:format>Cytoscape-XGMML</dc:format>
      </rdf:Description>
    </rdf:RDF>
  </att>
  <att type="string" name="backgroundColor" value="#ffffff"/>
  <att type="real" name="GRAPH_VIEW_ZOOM" value="1.0"/>
  <att type="real" name="GRAPH_VIEW_CENTER_X" value="300.0"/>
  <att type="real" name="GRAPH_VIEW_CENTER_Y" value="300.0"/>
  <node label="GO:0098813" id="1">
    <att type="string" name="canonicalName" value="GO:0098813"/>
    <att type="string" name="Description" value="nuclear chromosome segregation"/>
    <att type="string" name="Category" value="GO Biological Processes"/>
    <att type="real" name="LogP" value="-9.197301735548367"/>
    <att type="real" name="Log(q-value)" value="-5.183348586173224"/>
    <att type="integer" name="GROUP_ID" value="1"/>
    <att type="string" name="Hits" value="BUB1B|CCNB1|CENPE|TOP2A|TTK|TTN|KIF23|KIF14|NDC80|CDCA8|TEX15|KNL1|NUF2|CDCA5|SGO1|ESCO2"/>
    <att type="real" name="Enrichment" value="7.397701149425287"/>
    <att type="real" name="Z-score" value="9.499364327267813"/>
    <att type="integer" name="#GeneInGOAndHitList" value="16"/>
    <att type="integer" name="#GeneInGO" value="261"/>
    <att type="integer" name="#GeneInHitList" value="200"/>
    <att type="integer" name="#TotalGeneInLibrary" value="24135"/>
    <att type="real" name="%InGO" value="8.0"/>
    <att type="real" name="STDV %InGO" value="1.918332609325088"/>
    <att type="real" name="BestLogPInGroup" value="-9.206896163713763"/>
    <att type="real" name="BestEnrichmentInGroup" value="27.84807692307692"/>
    <att type="integer" name="FirstInGroupByEnrichment" value="0"/>
    <att type="integer" name="FirstInGroupByLogP" value="0"/>
    <att type="string" name="GeneID" value="701|891|1062|7153|7272|7273|9493|9928|10403|55143|56154|57082|83540|113130|151648|157570"/>
    <att type="integer" name="_RANK_" value="1"/>
    <att type="string" name="_PATTERN_" value="M1"/>
    <att type="string" name="CLUSTER_LABEL" value=" "/>
    <att type="integer" name="#COUNT_001" value="16"/>
    <att type="integer" name="_MEMBER_hits" value="1"/>
    <att type="real" name="_LogP_hits" value="-9.197301735548367"/>
    <att type="string" name="Gene" value="GO:0098813"/>
    <att type="integer" name="GiniIndex" value="0"/>
    <att type="integer" name="CategoryID" value="19"/>
    <att type="integer" name="EvidenceCutoff" value="0"/>
    <graphics type="CIRCLE" x="256.3623085084997" y="189.52802679448678"/>
  </node>
  <node label="GO:0000070" id="2">
    <att type="string" name="canonicalName" value="GO:0000070"/>
    <att type="string" name="Description" value="mitotic sister chromatid segregation"/>
    <att type="string" name="Category" value="GO Biological Processes"/>
    <att type="real" name="LogP" value="-8.126934652642868"/>
    <att type="real" name="Log(q-value)" value="-4.414011498931707"/>
    <att type="integer" name="GROUP_ID" value="1"/>
    <att type="string" name="Hits" value="BUB1B|CCNB1|CENPE|TTK|TTN|KIF23|KIF14|NDC80|CDCA8|NUF2|CDCA5|SGO1"/>
    <att type="real" name="Enrichment" value="9.282692307692306"/>
    <att type="real" name="Z-score" value="9.487050876290358"/>
    <att type="integer" name="#GeneInGOAndHitList" value="12"/>
    <att type="integer" name="#GeneInGO" value="156"/>
    <att type="integer" name="#GeneInHitList" value="200"/>
    <att type="integer" name="#TotalGeneInLibrary" value="24135"/>
    <att type="real" name="%InGO" value="6.0"/>
    <att type="real" name="STDV %InGO" value="1.6792855623746665"/>
    <att type="real" name="BestLogPInGroup" value="-9.206896163713763"/>
    <att type="real" name="BestEnrichmentInGroup" value="27.84807692307692"/>
    <att type="integer" name="FirstInGroupByEnrichment" value="0"/>
    <att type="integer" name="FirstInGroupByLogP" value="0"/>
    <att type="string" name="GeneID" value="701|891|1062|7272|7273|9493|9928|10403|55143|83540|113130|151648"/>
    <att type="integer" name="_RANK_" value="1"/>
    <att type="string" name="_PATTERN_" value="M1"/>
    <att type="string" name="CLUSTER_LABEL" value=" "/>
    <att type="integer" name="#COUNT_001" value="12"/>
    <att type="integer" name="_MEMBER_hits" value="1"/>
    <att type="real" name="_LogP_hits" value="-8.126934652642868"/>
    <att type="string" name="Gene" value="GO:0000070"/>
    <att type="integer" name="GiniIndex" value="0"/>
    <att type="integer" name="CategoryID" value="19"/>
    <att type="integer" name="EvidenceCutoff" value="0"/>
    <graphics type="CIRCLE" x="255.5340808050125" y="302.3699585123802"/>
  </node>
  <node label="GO:0007059" id="3">
    <att type="string" name="canonicalName" value="GO:0007059"/>
    <att type="string" name="Description" value="chromosome segregation"/>
    <att type="string" name="Category" value="GO Biological Processes"/>
    <att type="real" name="LogP" value="-8.024555677563699"/>
    <att type="real" name="Log(q-value)" value="-4.408542536860594"/>
    <att type="integer" name="GROUP_ID" value="1"/>
    <att type="string" name="Hits" value="BUB1B|CCNB1|CENPE|TOP2A|TTK|TTN|KIF23|KIF14|NDC80|CDCA8|TEX15|KNL1|NUF2|CDCA5|SGO1|ESCO2"/>
    <att type="real" name="Enrichment" value="6.12952380952381"/>
    <att type="real" name="Z-score" value="8.376727435149395"/>
    <att type="integer" name="#GeneInGOAndHitList" value="16"/>
    <att type="integer" name="#GeneInGO" value="315"/>
    <att type="integer" name="#GeneInHitList" value="200"/>
    <att type="integer" name="#TotalGeneInLibrary" value="24135"/>
    <att type="real" name="%InGO" value="8.0"/>
    <att type="real" name="STDV %InGO" value="1.918332609325088"/>
    <att type="real" name="BestLogPInGroup" value="-9.206896163713763"/>
    <att type="real" name="BestEnrichmentInGroup" value="27.84807692307692"/>
    <att type="integer" name="FirstInGroupByEnrichment" value="0"/>
    <att type="integer" name="FirstInGroupByLogP" value="0"/>
    <att type="string" name="GeneID" value="701|891|1062|7153|7272|7273|9493|9928|10403|55143|56154|57082|83540|113130|151648|157570"/>
    <att type="integer" name="_RANK_" value="1"/>
    <att type="string" name="_PATTERN_" value="M1"/>
    <att type="string" name="CLUSTER_LABEL" value=" "/>
    <att type="integer" name="#COUNT_001" value="16"/>
    <att type="integer" name="_MEMBER_hits" value="1"/>
    <att type="real" name="_LogP_hits" value="-8.024555677563699"/>
    <att type="string" name="Gene" value="GO:0007059"/>
    <att type="integer" name="GiniIndex" value="0"/>
    <att type="integer" name="CategoryID" value="19"/>
    <att type="integer" name="EvidenceCutoff" value="0"/>
    <graphics type="CIRCLE" x="283.99583274327824" y="427.344548411416"/>
  </node>
  <node label="R-HSA-2500257" id="4">
    <att type="string" name="canonicalName" value="R-HSA-2500257"/>
    <att type="string" name="Description" value="Resolution of Sister Chromatid Cohesion"/>
    <att type="string" name="Category" value="Reactome Gene Sets"/>
    <att type="real" name="LogP" value="-7.057250304954246"/>
    <att type="real" name="Log(q-value)" value="-3.645357146907066"/>
    <att type="integer" name="GROUP_ID" value="1"/>
    <att type="string" name="Hits" value="BUB1B|CCNB1|CENPE|NDC80|CDCA8|KNL1|CENPM|NUF2|CDCA5|SGO1"/>
    <att type="real" name="Enrichment" value="9.731854838709678"/>
    <att type="real" name="Z-score" value="8.910973703755621"/>
    <att type="integer" name="#GeneInGOAndHitList" value="10"/>
    <att type="integer" name="#GeneInGO" value="124"/>
    <att type="integer" name="#GeneInHitList" value="200"/>
    <att type="integer" name="#TotalGeneInLibrary" value="24135"/>
    <att type="real" name="%InGO" value="5.0"/>
    <att type="real" name="STDV %InGO" value="1.5411035007422442"/>
    <att type="real" name="BestLogPInGroup" value="-9.206896163713763"/>
    <att type="real" name="BestEnrichmentInGroup" value="27.84807692307692"/>
    <att type="integer" name="FirstInGroupByEnrichment" value="0"/>
    <att type="integer" name="FirstInGroupByLogP" value="0"/>
    <att type="string" name="GeneID" value="701|891|1062|10403|55143|57082|79019|83540|113130|151648"/>
    <att type="integer" name="_RANK_" value="1"/>
    <att type="string" name="_PATTERN_" value="M1"/>
    <att type="string" name="CLUSTER_LABEL" value=" "/>
    <att type="integer" name="#COUNT_001" value="10"/>
    <att type="integer" name="_MEMBER_hits" value="1"/>
    <att type="real" name="_LogP_hits" value="-7.057250304954246"/>
    <att type="string" name="Gene" value="R-HSA-2500257"/>
    <att type="integer" name="GiniIndex" value="0"/>
    <att type="integer" name="CategoryID" value="6"/>
    <att type="integer" name="EvidenceCutoff" value="0"/>
    <graphics type="CIRCLE" x="444.79221501538996" y="190.76702478224192"/>
  </node>
  <node label="GO:0007080" id="5">
    <att type="string" name="canonicalName" value="GO:0007080"/>
    <att type="string" name="Description" value="mitotic metaphase plate congression"/>
    <att type="string" name="Category" value="GO Biological Processes"/>
    <att type="real" name="LogP" value="-6.940285199227285"/>
    <att type="real" name="Log(q-value)" value="-3.5795445636274863"/>
    <att type="integer" name="GROUP_ID" value="1"/>
    <att type="string" name="Hits" value="CCNB1|CENPE|KIF14|NDC80|CDCA8|NUF2|CDCA5"/>
    <att type="real" name="Enrichment" value="17.972872340425535"/>
    <att type="real" name="Z-score" value="10.646744660724158"/>
    <att type="integer" name="#GeneInGOAndHitList" value="7"/>
    <att type="integer" name="#GeneInGO" value="47"/>
    <att type="integer" name="#GeneInHitList" value="200"/>
    <att type="integer" name="#TotalGeneInLibrary" value="24135"/>
    <att type="real" name="%InGO" value="3.5"/>
    <att type="real" name="STDV %InGO" value="1.2995191418367027"/>
    <att type="real" name="BestLogPInGroup" value="-9.206896163713763"/>
    <att type="real" name="BestEnrichmentInGroup" value="27.84807692307692"/>
    <att type="integer" name="FirstInGroupByEnrichment" value="0"/>
    <att type="integer" name="FirstInGroupByLogP" value="0"/>
    <att type="string" name="GeneID" value="891|1062|9928|10403|55143|83540|113130"/>
    <att type="integer" name="_RANK_" value="1"/>
    <att type="string" name="_PATTERN_" value="M1"/>
    <att type="string" name="CLUSTER_LABEL" value=" "/>
    <att type="integer" name="#COUNT_001" value="7"/>
    <att type="integer" name="_MEMBER_hits" value="1"/>
    <att type="real" name="_LogP_hits" value="-6.940285199227285"/>
    <att type="string" name="Gene" value="GO:0007080"/>
    <att type="integer" name="GiniIndex" value="0"/>
    <att type="integer" name="CategoryID" value="19"/>
    <att type="integer" name="EvidenceCutoff" value="0"/>
    <graphics type="CIRCLE" x="282.14842835412423" y="352.14137238653257"/>
  </node>
  <node label="GO:0008608" id="6">
    <att type="string" name="canonicalName" value="GO:0008608"/>
    <att type="string" name="Description" value="attachment of spindle microtubules to kinetochore"/>
    <att type="string" name="Category" value="GO Biological Processes"/>
    <att type="real" name="LogP" value="-6.643066860952699"/>
    <att type="real" name="Log(q-value)" value="-3.328083715913575"/>
    <att type="integer" name="GROUP_ID" value="1"/>
    <att type="string" name="Hits" value="CCNB1|CENPE|NDC80|KNL1|NUF2|SGO1"/>
    <att type="real" name="Enrichment" value="22.6265625"/>
    <att type="real" name="Z-score" value="11.190252071764663"/>
    <att type="integer" name="#GeneInGOAndHitList" value="6"/>
    <att type="integer" name="#GeneInGO" value="32"/>
    <att type="integer" name="#GeneInHitList" value="200"/>
    <att type="integer" name="#TotalGeneInLibrary" value="24135"/>
    <att type="real" name="%InGO" value="3.0"/>
    <att type="real" name="STDV %InGO" value="1.2062338081814818"/>
    <att type="real" name="BestLogPInGroup" value="-9.206896163713763"/>
    <att type="real" name="BestEnrichmentInGroup" value="27.84807692307692"/>
    <att type="integer" name="FirstInGroupByEnrichment" value="0"/>
    <att type="integer" name="FirstInGroupByLogP" value="0"/>
    <att type="string" name="GeneID" value="891|1062|10403|57082|83540|151648"/>
    <att type="integer" name="_RANK_" value="1"/>
    <att type="string" name="_PATTERN_" value="M1"/>
    <att type="string" name="CLUSTER_LABEL" value=" "/>
    <att type="integer" name="#COUNT_001" value="6"/>
    <att type="integer" name="_MEMBER_hits" value="1"/>
    <att type="real" name="_LogP_hits" value="-6.643066860952699"/>
    <att type="string" name="Gene" value="GO:0008608"/>
    <att type="integer" name="GiniIndex" value="0"/>
    <att type="integer" name="CategoryID" value="19"/>
    <att type="integer" name="EvidenceCutoff" value="0"/>
    <graphics type="CIRCLE" x="339.92640698403943" y="418.63432311842803"/>
  </node>
  <node label="R-HSA-69278" id="7">
    <att type="string" name="canonicalName" value="R-HSA-69278"/>
    <att type="string" name="Description" value="Cell Cycle, Mitotic"/>
    <att type="string" name="Category" value="Reactome Gene Sets"/>
    <att type="real" name="LogP" value="-6.236468383686103"/>
    <att type="real" name="Log(q-value)" value="-3.0006664846946043"/>
    <att type="integer" name="GROUP_ID" value="1"/>
    <att type="string" name="Hits" value="BUB1B|CCNB1|CDKN2A|CENPE|RRM2|TOP2A|KIF23|GINS1|NDC80|GTSE1|CDCA8|MCM10|KNL1|CENPM|NUF2|CDCA5|SGO1|ESCO2"/>
    <att type="real" name="Enrichment" value="4.052518656716418"/>
    <att type="real" name="Z-score" value="6.532912746928522"/>
    <att type="integer" name="#GeneInGOAndHitList" value="18"/>
    <att type="integer" name="#GeneInGO" value="536"/>
    <att type="integer" name="#GeneInHitList" value="200"/>
    <att type="integer" name="#TotalGeneInLibrary" value="24135"/>
    <att type="real" name="%InGO" value="9.0"/>
    <att type="real" name="STDV %InGO" value="2.023610634484806"/>
    <att type="real" name="BestLogPInGroup" value="-9.206896163713763"/>
    <att type="real" name="BestEnrichmentInGroup" value="27.84807692307692"/>
    <att type="integer" name="FirstInGroupByEnrichment" value="0"/>
    <att type="integer" name="FirstInGroupByLogP" value="0"/>
    <att type="string" name="GeneID" value="701|891|1029|1062|6241|7153|9493|9837|10403|51512|55143|55388|57082|79019|83540|113130|151648|157570"/>
    <att type="integer" name="_RANK_" value="1"/>
    <att type="string" name="_PATTERN_" value="M1"/>
    <att type="string" name="CLUSTER_LABEL" value=" "/>
    <att type="integer" name="#COUNT_001" value="18"/>
    <att type="integer" name="_MEMBER_hits" value="1"/>
    <att type="real" name="_LogP_hits" value="-6.236468383686103"/>
    <att type="string" name="Gene" value="R-HSA-69278"/>
    <att type="integer" name="GiniIndex" value="0"/>
    <att type="integer" name="CategoryID" value="6"/>
    <att type="integer" name="EvidenceCutoff" value="0"/>
    <graphics type="CIRCLE" x="217.44508307310235" y="375.61189189135314"/>
  </node>
  <node label="GO:0051310" id="8">
    <att type="string" name="canonicalName" value="GO:0051310"/>
    <att type="string" name="Description" value="metaphase plate congression"/>
    <att type="string" name="Category" value="GO Biological Processes"/>
    <att type="real" name="LogP" value="-6.19156793596741"/>
    <att type="real" name="Log(q-value)" value="-2.9905281432351236"/>
    <att type="integer" name="GROUP_ID" value="1"/>
    <att type="string" name="Hits" value="CCNB1|CENPE|KIF14|NDC80|CDCA8|NUF2|CDCA5"/>
    <att type="real" name="Enrichment" value="14.078750000000003"/>
    <att type="real" name="Z-score" value="9.271962185440144"/>
    <att type="integer" name="#GeneInGOAndHitList" value="7"/>
    <att type="integer" name="#GeneInGO" value="60"/>
    <att type="integer" name="#GeneInHitList" value="200"/>
    <att type="integer" name="#TotalGeneInLibrary" value="24135"/>
    <att type="real" name="%InGO" value="3.5"/>
    <att type="real" name="STDV %InGO" value="1.2995191418367027"/>
    <att type="real" name="BestLogPInGroup" value="-9.206896163713763"/>
    <att type="real" name="BestEnrichmentInGroup" value="27.84807692307692"/>
    <att type="integer" name="FirstInGroupByEnrichment" value="0"/>
    <att type="integer" name="FirstInGroupByLogP" value="0"/>
    <att type="string" name="GeneID" value="891|1062|9928|10403|55143|83540|113130"/>
    <att type="integer" name="_RANK_" value="1"/>
    <att type="string" name="_PATTERN_" value="M1"/>
    <att type="string" name="CLUSTER_LABEL" value=" "/>
    <att type="integer" name="#COUNT_001" value="7"/>
    <att type="integer" name="_MEMBER_hits" value="1"/>
    <att type="real" name="_LogP_hits" value="-6.19156793596741"/>
    <att type="string" name="Gene" value="GO:0051310"/>
    <att type="integer" name="GiniIndex" value="0"/>
    <att type="integer" name="CategoryID" value="19"/>
    <att type="integer" name="EvidenceCutoff" value="0"/>
    <graphics type="CIRCLE" x="403.9568598639196" y="210.75079873519348"/>
  </node>
  <node label="R-HSA-141424" id="9">
    <att type="string" name="canonicalName" value="R-HSA-141424"/>
    <att type="string" name="Description" value="Amplification of signal from the kinetochores"/>
    <att type="string" name="Category" value="Reactome Gene Sets"/>
    <att type="real" name="LogP" value="-5.862111478490109"/>
    <att type="real" name="Log(q-value)" value="-2.802400838554292"/>
    <att type="integer" name="GROUP_ID" value="1"/>
    <att type="string" name="Hits" value="BUB1B|CENPE|NDC80|CDCA8|KNL1|CENPM|NUF2|SGO1"/>
    <att type="real" name="Enrichment" value="10.05625"/>
    <att type="real" name="Z-score" value="8.127159006343815"/>
    <att type="integer" name="#GeneInGOAndHitList" value="8"/>
    <att type="integer" name="#GeneInGO" value="96"/>
    <att type="integer" name="#GeneInHitList" value="200"/>
    <att type="integer" name="#TotalGeneInLibrary" value="24135"/>
    <att type="real" name="%InGO" value="4.0"/>
    <att type="real" name="STDV %InGO" value="1.3856406460551018"/>
    <att type="real" name="BestLogPInGroup" value="-9.206896163713763"/>
    <att type="real" name="BestEnrichmentInGroup" value="27.84807692307692"/>
    <att type="integer" name="FirstInGroupByEnrichment" value="0"/>
    <att type="integer" name="FirstInGroupByLogP" value="0"/>
    <att type="string" name="GeneID" value="701|1062|10403|55143|57082|79019|83540|151648"/>
    <att type="integer" name="_RANK_" value="1"/>
    <att type="string" name="_PATTERN_" value="M1"/>
    <att type="string" name="CLUSTER_LABEL" value=" "/>
    <att type="integer" name="#COUNT_001" value="8"/>
    <att type="integer" name="_MEMBER_hits" value="1"/>
    <att type="real" name="_LogP_hits" value="-5.862111478490109"/>
    <att type="string" name="Gene" value="R-HSA-141424"/>
    <att type="integer" name="GiniIndex" value="0"/>
    <att type="integer" name="CategoryID" value="6"/>
    <att type="integer" name="EvidenceCutoff" value="0"/>
    <graphics type="CIRCLE" x="274.3418010934306" y="293.167600908793"/>
  </node>
  <node label="GO:0001558" id="10">
    <att type="string" name="canonicalName" value="GO:0001558"/>
    <att type="string" name="Description" value="regulation of cell growth"/>
    <att type="string" name="Category" value="GO Biological Processes"/>
    <att type="real" name="LogP" value="-6.326411846067196"/>
    <att type="real" name="Log(q-value)" value="-3.052821386186298"/>
    <att type="integer" name="GROUP_ID" value="2"/>
    <att type="string" name="Hits" value="AGTR1|CAV3|CDKN2A|FHL1|IGFBP1|INHBA|NPR1|ROS1|WT1|CCN4|KIF14|UNC13A|SEMA3G|PAPPA2|PLXNA4|BARHL2"/>
    <att type="real" name="Enrichment" value="4.608114558472554"/>
    <att type="real" name="Z-score" value="6.810508586381466"/>
    <att type="integer" name="#GeneInGOAndHitList" value="16"/>
    <att type="integer" name="#GeneInGO" value="419"/>
    <att type="integer" name="#GeneInHitList" value="200"/>
    <att type="integer" name="#TotalGeneInLibrary" value="24135"/>
    <att type="real" name="%InGO" value="8.0"/>
    <att type="real" name="STDV %InGO" value="1.918332609325088"/>
    <att type="real" name="BestLogPInGroup" value="-8.40562341097951"/>
    <att type="real" name="BestEnrichmentInGroup" value="4.608114558472554"/>
    <att type="integer" name="FirstInGroupByEnrichment" value="0"/>
    <att type="integer" name="FirstInGroupByLogP" value="0"/>
    <att type="string" name="GeneID" value="185|859|1029|2273|3484|3624|4881|6098|7490|8840|9928|23025|56920|60676|91584|343472"/>
    <att type="integer" name="_RANK_" value="1"/>
    <att type="string" name="_PATTERN_" value="M1"/>
    <att type="string" name="CLUSTER_LABEL" value=" "/>
    <att type="integer" name="#COUNT_001" value="16"/>
    <att type="integer" name="_MEMBER_hits" value="1"/>
    <att type="real" name="_LogP_hits" value="-6.326411846067196"/>
    <att type="string" name="Gene" value="GO:0001558"/>
    <att type="integer" name="GiniIndex" value="0"/>
    <att type="integer" name="CategoryID" value="19"/>
    <att type="integer" name="EvidenceCutoff" value="0"/>
    <graphics type="CIRCLE" x="258.55485509748706" y="236.49248402154163"/>
  </node>
  <node label="GO:0016049" id="11">
    <att type="string" name="canonicalName" value="GO:0016049"/>
    <att type="string" name="Description" value="cell growth"/>
    <att type="string" name="Category" value="GO Biological Processes"/>
    <att type="real" name="LogP" value="-6.135118615536452"/>
    <att type="real" name="Log(q-value)" value="-2.966263506175567"/>
    <att type="integer" name="GROUP_ID" value="2"/>
    <att type="string" name="Hits" value="ADRA1A|AGTR1|CAV3|CDKN2A|FHL1|IGFBP1|INHBA|NPR1|ROS1|WT1|CCN4|KIF14|UNC13A|SEMA3G|PAPPA2|PLXNA4|BARHL2"/>
    <att type="real" name="Enrichment" value="4.203842213114755"/>
    <att type="real" name="Z-score" value="6.535908154857557"/>
    <att type="integer" name="#GeneInGOAndHitList" value="17"/>
    <att type="integer" name="#GeneInGO" value="488"/>
    <att type="integer" name="#GeneInHitList" value="200"/>
    <att type="integer" name="#TotalGeneInLibrary" value="24135"/>
    <att type="real" name="%InGO" value="8.5"/>
    <att type="real" name="STDV %InGO" value="1.971991379291502"/>
    <att type="real" name="BestLogPInGroup" value="-8.40562341097951"/>
    <att type="real" name="BestEnrichmentInGroup" value="4.608114558472554"/>
    <att type="integer" name="FirstInGroupByEnrichment" value="0"/>
    <att type="integer" name="FirstInGroupByLogP" value="0"/>
    <att type="string" name="GeneID" value="148|185|859|1029|2273|3484|3624|4881|6098|7490|8840|9928|23025|56920|60676|91584|343472"/>
    <att type="integer" name="_RANK_" value="1"/>
    <att type="string" name="_PATTERN_" value="M1"/>
    <att type="string" name="CLUSTER_LABEL" value=" "/>
    <att type="integer" name="#COUNT_001" value="17"/>
    <att type="integer" name="_MEMBER_hits" value="1"/>
    <att type="real" name="_LogP_hits" value="-6.135118615536452"/>
    <att type="string" name="Gene" value="GO:0016049"/>
    <att type="integer" name="GiniIndex" value="0"/>
    <att type="integer" name="CategoryID" value="19"/>
    <att type="integer" name="EvidenceCutoff" value="0"/>
    <graphics type="CIRCLE" x="371.0863053965032" y="378.6880568224843"/>
  </node>
  <node label="GO:0045926" id="12">
    <att type="string" name="canonicalName" value="GO:0045926"/>
    <att type="string" name="Description" value="negative regulation of growth"/>
    <att type="string" name="Category" value="GO Biological Processes"/>
    <att type="real" name="LogP" value="-3.474287549861267"/>
    <att type="real" name="Log(q-value)" value="-1.2629988531514675"/>
    <att type="integer" name="GROUP_ID" value="2"/>
    <att type="string" name="Hits" value="CAV3|CD36|CDKN2A|FHL1|INHBA|NPR1|RBP4|WT1|SEMA3G"/>
    <att type="real" name="Enrichment" value="4.177211538461538"/>
    <att type="real" name="Z-score" value="4.708407589332666"/>
    <att type="integer" name="#GeneInGOAndHitList" value="9"/>
    <att type="integer" name="#GeneInGO" value="260"/>
    <att type="integer" name="#GeneInHitList" value="200"/>
    <att type="integer" name="#TotalGeneInLibrary" value="24135"/>
    <att type="real" name="%InGO" value="4.5"/>
    <att type="real" name="STDV %InGO" value="1.4658615214269048"/>
    <att type="real" name="BestLogPInGroup" value="-8.40562341097951"/>
    <att type="real" name="BestEnrichmentInGroup" value="4.608114558472554"/>
    <att type="integer" name="FirstInGroupByEnrichment" value="0"/>
    <att type="integer" name="FirstInGroupByLogP" value="0"/>
    <att type="string" name="GeneID" value="859|948|1029|2273|3624|4881|5950|7490|56920"/>
    <att type="integer" name="_RANK_" value="1"/>
    <att type="string" name="_PATTERN_" value="M1"/>
    <att type="string" name="CLUSTER_LABEL" value=" "/>
    <att type="integer" name="#COUNT_001" value="9"/>
    <att type="integer" name="_MEMBER_hits" value="1"/>
    <att type="real" name="_LogP_hits" value="-3.474287549861267"/>
    <att type="string" name="Gene" value="GO:0045926"/>
    <att type="integer" name="GiniIndex" value="0"/>
    <att type="integer" name="CategoryID" value="19"/>
    <att type="integer" name="EvidenceCutoff" value="0"/>
    <graphics type="CIRCLE" x="419.9121246064446" y="389.78167229881694"/>
  </node>
  <node label="GO:0030308" id="13">
    <att type="string" name="canonicalName" value="GO:0030308"/>
    <att type="string" name="Description" value="negative regulation of cell growth"/>
    <att type="string" name="Category" value="GO Biological Processes"/>
    <att type="real" name="LogP" value="-3.0517903012771335"/>
    <att type="real" name="Log(q-value)" value="-0.9698032666301638"/>
    <att type="integer" name="GROUP_ID" value="2"/>
    <att type="string" name="Hits" value="CAV3|CDKN2A|FHL1|INHBA|NPR1|WT1|SEMA3G"/>
    <att type="real" name="Enrichment" value="4.590896739130436"/>
    <att type="real" name="Z-score" value="4.469541137434899"/>
    <att type="integer" name="#GeneInGOAndHitList" value="7"/>
    <att type="integer" name="#GeneInGO" value="184"/>
    <att type="integer" name="#GeneInHitList" value="200"/>
    <att type="integer" name="#TotalGeneInLibrary" value="24135"/>
    <att type="real" name="%InGO" value="3.5"/>
    <att type="real" name="STDV %InGO" value="1.2995191418367027"/>
    <att type="real" name="BestLogPInGroup" value="-8.40562341097951"/>
    <att type="real" name="BestEnrichmentInGroup" value="4.608114558472554"/>
    <att type="integer" name="FirstInGroupByEnrichment" value="0"/>
    <att type="integer" name="FirstInGroupByLogP" value="0"/>
    <att type="string" name="GeneID" value="859|1029|2273|3624|4881|7490|56920"/>
    <att type="integer" name="_RANK_" value="1"/>
    <att type="string" name="_PATTERN_" value="M1"/>
    <att type="string" name="CLUSTER_LABEL" value=" "/>
    <att type="integer" name="#COUNT_001" value="7"/>
    <att type="integer" name="_MEMBER_hits" value="1"/>
    <att type="real" name="_LogP_hits" value="-3.0517903012771335"/>
    <att type="string" name="Gene" value="GO:0030308"/>
    <att type="integer" name="GiniIndex" value="0"/>
    <att type="integer" name="CategoryID" value="19"/>
    <att type="integer" name="EvidenceCutoff" value="0"/>
    <graphics type="CIRCLE" x="228.50894753659452" y="173.08742896178043"/>
  </node>
  <node label="M3008" id="14">
    <att type="string" name="canonicalName" value="M3008"/>
    <att type="string" name="Description" value="NABA ECM GLYCOPROTEINS"/>
    <att type="string" name="Category" value="Canonical Pathways"/>
    <att type="real" name="LogP" value="-2.892615245374432"/>
    <att type="real" name="Log(q-value)" value="-0.8720983264969014"/>
    <att type="integer" name="GROUP_ID" value="3"/>
    <att type="string" name="Hits" value="ECM2|FBN2|IGFBP1|TNXB|ZP2|CCN4|SVEP1"/>
    <att type="real" name="Enrichment" value="4.309821428571429"/>
    <att type="real" name="Z-score" value="4.252972091098686"/>
    <att type="integer" name="#GeneInGOAndHitList" value="7"/>
    <att type="integer" name="#GeneInGO" value="196"/>
    <att type="integer" name="#GeneInHitList" value="200"/>
    <att type="integer" name="#TotalGeneInLibrary" value="24135"/>
    <att type="real" name="%InGO" value="3.5"/>
    <att type="real" name="STDV %InGO" value="1.2995191418367027"/>
    <att type="real" name="BestLogPInGroup" value="-7.098220321906242"/>
    <att type="real" name="BestEnrichmentInGroup" value="6.143454545454547"/>
    <att type="integer" name="FirstInGroupByEnrichment" value="0"/>
    <att type="integer" name="FirstInGroupByLogP" value="0"/>
    <att type="string" name="GeneID" value="1842|2201|3484|7148|7783|8840|79987"/>
    <att type="integer" name="_RANK_" value="1"/>
    <att type="string" name="_PATTERN_" value="M1"/>
    <att type="string" name="CLUSTER_LABEL" value=" "/>
    <att type="integer" name="#COUNT_001" value="7"/>
    <att type="integer" name="_MEMBER_hits" value="1"/>
    <att type="real" name="_LogP_hits" value="-2.892615245374432"/>
    <att type="string" name="Gene" value="M3008"/>
    <att type="integer" name="GiniIndex" value="0"/>
    <att type="integer" name="CategoryID" value="11"/>
    <att type="integer" name="EvidenceCutoff" value="0"/>
    <graphics type="CIRCLE" x="443.2974776994747" y="341.1048176297776"/>
  </node>
  <node label="M5883" id="15">
    <att type="string" name="canonicalName" value="M5883"/>
    <att type="string" name="Description" value="NABA SECRETED FACTORS"/>
    <att type="string" name="Category" value="Canonical Pathways"/>
    <att type="real" name="LogP" value="-5.189382554000994"/>
    <att type="real" name="Log(q-value)" value="-2.4226957301767524"/>
    <att type="integer" name="GROUP_ID" value="4"/>
    <att type="string" name="Hits" value="CRHBP|FGF5|FGF10|GDF10|INHBA|LEP|CCL11|CCL14|CCL20|ANGPT4|CHRDL1|TCHHL1|ANGPTL5"/>
    <att type="real" name="Enrichment" value="4.560392441860466"/>
    <att type="real" name="Z-score" value="6.079721412946705"/>
    <att type="integer" name="#GeneInGOAndHitList" value="13"/>
    <att type="integer" name="#GeneInGO" value="344"/>
    <att type="integer" name="#GeneInHitList" value="200"/>
    <att type="integer" name="#TotalGeneInLibrary" value="24135"/>
    <att type="real" name="%InGO" value="6.5"/>
    <att type="real" name="STDV %InGO" value="1.7432010784760317"/>
    <att type="real" name="BestLogPInGroup" value="-7.096620360909359"/>
    <att type="real" name="BestEnrichmentInGroup" value="4.560392441860466"/>
    <att type="integer" name="FirstInGroupByEnrichment" value="0"/>
    <att type="integer" name="FirstInGroupByLogP" value="0"/>
    <att type="string" name="GeneID" value="1393|2250|2255|2662|3624|3952|6356|6358|6364|51378|91851|126637|253935"/>
    <att type="integer" name="_RANK_" value="1"/>
    <att type="string" name="_PATTERN_" value="M1"/>
    <att type="string" name="CLUSTER_LABEL" value=" "/>
    <att type="integer" name="#COUNT_001" value="13"/>
    <att type="integer" name="_MEMBER_hits" value="1"/>
    <att type="real" name="_LogP_hits" value="-5.189382554000994"/>
    <att type="string" name="Gene" value="M5883"/>
    <att type="integer" name="GiniIndex" value="0"/>
    <att type="integer" name="CategoryID" value="11"/>
    <att type="integer" name="EvidenceCutoff" value="0"/>
    <graphics type="CIRCLE" x="390.66309883730395" y="168.6761042174398"/>
  </node>
  <node label="GO:0010469" id="16">
    <att type="string" name="canonicalName" value="GO:0010469"/>
    <att type="string" name="Description" value="regulation of signaling receptor activity"/>
    <att type="string" name="Category" value="GO Biological Processes"/>
    <att type="real" name="LogP" value="-3.0817309795351706"/>
    <att type="real" name="Log(q-value)" value="-0.9873022956762947"/>
    <att type="integer" name="GROUP_ID" value="4"/>
    <att type="string" name="Hits" value="CAV3|CRHBP|FGF5|FGF10|GDF10|INHBA|LEP|NPTX2|OGN|CCL11|CCL14|CCL20|ANGPTL8"/>
    <att type="real" name="Enrichment" value="2.8063953488372095"/>
    <att type="real" name="Z-score" value="3.949995355666948"/>
    <att type="integer" name="#GeneInGOAndHitList" value="13"/>
    <att type="integer" name="#GeneInGO" value="559"/>
    <att type="integer" name="#GeneInHitList" value="200"/>
    <att type="integer" name="#TotalGeneInLibrary" value="24135"/>
    <att type="real" name="%InGO" value="6.5"/>
    <att type="real" name="STDV %InGO" value="1.7432010784760317"/>
    <att type="real" name="BestLogPInGroup" value="-7.096620360909359"/>
    <att type="real" name="BestEnrichmentInGroup" value="4.560392441860466"/>
    <att type="integer" name="FirstInGroupByEnrichment" value="0"/>
    <att type="integer" name="FirstInGroupByLogP" value="0"/>
    <att type="string" name="GeneID" value="859|1393|2250|2255|2662|3624|3952|4885|4969|6356|6358|6364|55908"/>
    <att type="integer" name="_RANK_" value="1"/>
    <att type="string" name="_PATTERN_" value="M1"/>
    <att type="string" name="CLUSTER_LABEL" value=" "/>
    <att type="integer" name="#COUNT_001" value="13"/>
    <att type="integer" name="_MEMBER_hits" value="1"/>
    <att type="real" name="_LogP_hits" value="-3.0817309795351706"/>
    <att type="string" name="Gene" value="GO:0010469"/>
    <att type="integer" name="GiniIndex" value="0"/>
    <att type="integer" name="CategoryID" value="19"/>
    <att type="integer" name="EvidenceCutoff" value="0"/>
    <graphics type="CIRCLE" x="170.99728572530347" y="412.0756407320662"/>
  </node>
  <node label="GO:0046890" id="17">
    <att type="string" name="canonicalName" value="GO:0046890"/>
    <att type="string" name="Description" value="regulation of lipid biosynthetic process"/>
    <att type="string" name="Category" value="GO Biological Processes"/>
    <att type="real" name="LogP" value="-4.636166529948269"/>
    <att type="real" name="Log(q-value)" value="-1.9798911113165143"/>
    <att type="integer" name="GROUP_ID" value="5"/>
    <att type="string" name="Hits" value="ACACB|ABCD2|APOB|HTR2C|LEP|PDK4|SORBS1|MLXIPL|HSD17B13"/>
    <att type="real" name="Enrichment" value="5.934836065573771"/>
    <att type="real" name="Z-score" value="6.1254827268578405"/>
    <att type="integer" name="#GeneInGOAndHitList" value="9"/>
    <att type="integer" name="#GeneInGO" value="183"/>
    <att type="integer" name="#GeneInHitList" value="200"/>
    <att type="integer" name="#TotalGeneInLibrary" value="24135"/>
    <att type="real" name="%InGO" value="4.5"/>
    <att type="real" name="STDV %InGO" value="1.4658615214269048"/>
    <att type="real" name="BestLogPInGroup" value="-6.029730112508232"/>
    <att type="real" name="BestEnrichmentInGroup" value="12.483620689655172"/>
    <att type="integer" name="FirstInGroupByEnrichment" value="0"/>
    <att type="integer" name="FirstInGroupByLogP" value="0"/>
    <att type="string" name="GeneID" value="32|225|338|3358|3952|5166|10580|51085|345275"/>
    <att type="integer" name="_RANK_" value="1"/>
    <att type="string" name="_PATTERN_" value="M1"/>
    <att type="string" name="CLUSTER_LABEL" value=" "/>
    <att type="integer" name="#COUNT_001" value="9"/>
    <att type="integer" name="_MEMBER_hits" value="1"/>
    <att type="real" name="_LogP_hits" value="-4.636166529948269"/>
    <att type="string" name="Gene" value="GO:0046890"/>
    <att type="integer" name="GiniIndex" value="0"/>
    <att type="integer" name="CategoryID" value="19"/>
    <att type="integer" name="EvidenceCutoff" value="0"/>
    <graphics type="CIRCLE" x="447.4290677428862" y="388.6161466149216"/>
  </node>
  <node label="GO:0046889" id="18">
    <att type="string" name="canonicalName" value="GO:0046889"/>
    <att type="string" name="Description" value="positive regulation of lipid biosynthetic process"/>
    <att type="string" name="Category" value="GO Biological Processes"/>
    <att type="real" name="LogP" value="-3.3182202168332355"/>
    <att type="real" name="Log(q-value)" value="-1.1615995638893617"/>
    <att type="integer" name="GROUP_ID" value="5"/>
    <att type="string" name="Hits" value="ABCD2|HTR2C|SORBS1|MLXIPL|HSD17B13"/>
    <att type="real" name="Enrichment" value="7.735576923076923"/>
    <att type="real" name="Z-score" value="5.446459815217878"/>
    <att type="integer" name="#GeneInGOAndHitList" value="5"/>
    <att type="integer" name="#GeneInGO" value="78"/>
    <att type="integer" name="#GeneInHitList" value="200"/>
    <att type="integer" name="#TotalGeneInLibrary" value="24135"/>
    <att type="real" name="%InGO" value="2.5"/>
    <att type="real" name="STDV %InGO" value="1.1039701082909807"/>
    <att type="real" name="BestLogPInGroup" value="-6.029730112508232"/>
    <att type="real" name="BestEnrichmentInGroup" value="12.483620689655172"/>
    <att type="integer" name="FirstInGroupByEnrichment" value="0"/>
    <att type="integer" name="FirstInGroupByLogP" value="0"/>
    <att type="string" name="GeneID" value="225|3358|10580|51085|345275"/>
    <att type="integer" name="_RANK_" value="1"/>
    <att type="string" name="_PATTERN_" value="M1"/>
    <att type="string" name="CLUSTER_LABEL" value=" "/>
    <att type="integer" name="#COUNT_001" value="5"/>
    <att type="integer" name="_MEMBER_hits" value="1"/>
    <att type="real" name="_LogP_hits" value="-3.3182202168332355"/>
    <att type="string" name="Gene" value="GO:0046889"/>
    <att type="integer" name="GiniIndex" value="0"/>
    <att type="integer" name="CategoryID" value="19"/>
    <att type="integer" name="EvidenceCutoff" value="0"/>
    <graphics type="CIRCLE" x="345.68800474869875" y="433.00804749765024"/>
  </node>
  <node label="GO:0008610" id="19">
    <att type="string" name="canonicalName" value="GO:0008610"/>
    <att type="string" name="Description" value="lipid biosynthetic process"/>
    <att type="string" name="Category" value="GO Biological Processes"/>
    <att type="real" name="LogP" value="-3.024769270565835"/>
    <att type="real" name="Log(q-value)" value="-0.9552987933408614"/>
    <att type="integer" name="GROUP_ID" value="5"/>
    <att type="string" name="Hits" value="ACACB|ABCD2|APOB|FGF5|FGF10|GPD1|HTR2C|LEP|PCK1|PDK4|SORBS1|MLXIPL|KLB|FADS6|HSD17B13"/>
    <att type="real" name="Enrichment" value="2.535189075630252"/>
    <att type="real" name="Z-score" value="3.806459350408976"/>
    <att type="integer" name="#GeneInGOAndHitList" value="15"/>
    <att type="integer" name="#GeneInGO" value="714"/>
    <att type="integer" name="#GeneInHitList" value="200"/>
    <att type="integer" name="#TotalGeneInLibrary" value="24135"/>
    <att type="real" name="%InGO" value="7.5"/>
    <att type="real" name="STDV %InGO" value="1.8624580532189177"/>
    <att type="real" name="BestLogPInGroup" value="-6.029730112508232"/>
    <att type="real" name="BestEnrichmentInGroup" value="12.483620689655172"/>
    <att type="integer" name="FirstInGroupByEnrichment" value="0"/>
    <att type="integer" name="FirstInGroupByLogP" value="0"/>
    <att type="string" name="GeneID" value="32|225|338|2250|2255|2819|3358|3952|5105|5166|10580|51085|152831|283985|345275"/>
    <att type="integer" name="_RANK_" value="1"/>
    <att type="string" name="_PATTERN_" value="M1"/>
    <att type="string" name="CLUSTER_LABEL" value=" "/>
    <att type="integer" name="#COUNT_001" value="15"/>
    <att type="integer" name="_MEMBER_hits" value="1"/>
    <att type="real" name="_LogP_hits" value="-3.024769270565835"/>
    <att type="string" name="Gene" value="GO:0008610"/>
    <att type="integer" name="GiniIndex" value="0"/>
    <att type="integer" name="CategoryID" value="19"/>
    <att type="integer" name="EvidenceCutoff" value="0"/>
    <graphics type="CIRCLE" x="410.47193760159627" y="188.27665912593267"/>
  </node>
  <node label="GO:0045834" id="20">
    <att type="string" name="canonicalName" value="GO:0045834"/>
    <att type="string" name="Description" value="positive regulation of lipid metabolic process"/>
    <att type="string" name="Category" value="GO Biological Processes"/>
    <att type="real" name="LogP" value="-2.9815775259631323"/>
    <att type="real" name="Log(q-value)" value="-0.939317028147904"/>
    <att type="integer" name="GROUP_ID" value="5"/>
    <att type="string" name="Hits" value="AGTR1|ABCD2|HTR2C|SORBS1|MLXIPL|HSD17B13"/>
    <att type="real" name="Enrichment" value="5.246739130434782"/>
    <att type="real" name="Z-score" value="4.5732989071473416"/>
    <att type="integer" name="#GeneInGOAndHitList" value="6"/>
    <att type="integer" name="#GeneInGO" value="138"/>
    <att type="integer" name="#GeneInHitList" value="200"/>
    <att type="integer" name="#TotalGeneInLibrary" value="24135"/>
    <att type="real" name="%InGO" value="3.0"/>
    <att type="real" name="STDV %InGO" value="1.2062338081814818"/>
    <att type="real" name="BestLogPInGroup" value="-6.029730112508232"/>
    <att type="real" name="BestEnrichmentInGroup" value="12.483620689655172"/>
    <att type="integer" name="FirstInGroupByEnrichment" value="0"/>
    <att type="integer" name="FirstInGroupByLogP" value="0"/>
    <att type="string" name="GeneID" value="185|225|3358|10580|51085|345275"/>
    <att type="integer" name="_RANK_" value="1"/>
    <att type="string" name="_PATTERN_" value="M1"/>
    <att type="string" name="CLUSTER_LABEL" value=" "/>
    <att type="integer" name="#COUNT_001" value="6"/>
    <att type="integer" name="_MEMBER_hits" value="1"/>
    <att type="real" name="_LogP_hits" value="-2.9815775259631323"/>
    <att type="string" name="Gene" value="GO:0045834"/>
    <att type="integer" name="GiniIndex" value="0"/>
    <att type="integer" name="CategoryID" value="19"/>
    <att type="integer" name="EvidenceCutoff" value="0"/>
    <graphics type="CIRCLE" x="153.67580461230887" y="311.7896749803964"/>
  </node>
  <node label="GO:0006631" id="21">
    <att type="string" name="canonicalName" value="GO:0006631"/>
    <att type="string" name="Description" value="fatty acid metabolic process"/>
    <att type="string" name="Category" value="GO Biological Processes"/>
    <att type="real" name="LogP" value="-2.9539199590256477"/>
    <att type="real" name="Log(q-value)" value="-0.9153986181597684"/>
    <att type="integer" name="GROUP_ID" value="5"/>
    <att type="string" name="Hits" value="ACACB|ABCD2|CYP2A6|GHR|LEP|PCK1|PDK4|TYRP1|MLXIPL|FADS6"/>
    <att type="real" name="Enrichment" value="3.2526954177897576"/>
    <att type="real" name="Z-score" value="3.997077737237719"/>
    <att type="integer" name="#GeneInGOAndHitList" value="10"/>
    <att type="integer" name="#GeneInGO" value="371"/>
    <att type="integer" name="#GeneInHitList" value="200"/>
    <att type="integer" name="#TotalGeneInLibrary" value="24135"/>
    <att type="real" name="%InGO" value="5.0"/>
    <att type="real" name="STDV %InGO" value="1.5411035007422442"/>
    <att type="real" name="BestLogPInGroup" value="-6.029730112508232"/>
    <att type="real" name="BestEnrichmentInGroup" value="12.483620689655172"/>
    <att type="integer" name="FirstInGroupByEnrichment" value="0"/>
    <att type="integer" name="FirstInGroupByLogP" value="0"/>
    <att type="string" name="GeneID" value="32|225|1548|2690|3952|5105|5166|7306|51085|283985"/>
    <att type="integer" name="_RANK_" value="1"/>
    <att type="string" name="_PATTERN_" value="M1"/>
    <att type="string" name="CLUSTER_LABEL" value=" "/>
    <att type="integer" name="#COUNT_001" value="10"/>
    <att type="integer" name="_MEMBER_hits" value="1"/>
    <att type="real" name="_LogP_hits" value="-2.9539199590256477"/>
    <att type="string" name="Gene" value="GO:0006631"/>
    <att type="integer" name="GiniIndex" value="0"/>
    <att type="integer" name="CategoryID" value="19"/>
    <att type="integer" name="EvidenceCutoff" value="0"/>
    <graphics type="CIRCLE" x="179.3382948272417" y="336.10789612870565"/>
  </node>
  <node label="GO:0032787" id="22">
    <att type="string" name="canonicalName" value="GO:0032787"/>
    <att type="string" name="Description" value="monocarboxylic acid metabolic process"/>
    <att type="string" name="Category" value="GO Biological Processes"/>
    <att type="real" name="LogP" value="-2.876964861632283"/>
    <att type="real" name="Log(q-value)" value="-0.8608347930028661"/>
    <att type="integer" name="GROUP_ID" value="5"/>
    <att type="string" name="Hits" value="ACACB|ABCD2|CYP2A6|GHR|GPD1|LEP|PCK1|PDK4|TYRP1|GLYAT|MLXIPL|HOGA1|FADS6"/>
    <att type="real" name="Enrichment" value="2.6634550084889645"/>
    <att type="real" name="Z-score" value="3.7361394063362474"/>
    <att type="integer" name="#GeneInGOAndHitList" value="13"/>
    <att type="integer" name="#GeneInGO" value="589"/>
    <att type="integer" name="#GeneInHitList" value="200"/>
    <att type="integer" name="#TotalGeneInLibrary" value="24135"/>
    <att type="real" name="%InGO" value="6.5"/>
    <att type="real" name="STDV %InGO" value="1.7432010784760317"/>
    <att type="real" name="BestLogPInGroup" value="-6.029730112508232"/>
    <att type="real" name="BestEnrichmentInGroup" value="12.483620689655172"/>
    <att type="integer" name="FirstInGroupByEnrichment" value="0"/>
    <att type="integer" name="FirstInGroupByLogP" value="0"/>
    <att type="string" name="GeneID" value="32|225|1548|2690|2819|3952|5105|5166|7306|10249|51085|112817|283985"/>
    <att type="integer" name="_RANK_" value="1"/>
    <att type="string" name="_PATTERN_" value="M1"/>
    <att type="string" name="CLUSTER_LABEL" value=" "/>
    <att type="integer" name="#COUNT_001" value="13"/>
    <att type="integer" name="_MEMBER_hits" value="1"/>
    <att type="real" name="_LogP_hits" value="-2.876964861632283"/>
    <att type="string" name="Gene" value="GO:0032787"/>
    <att type="integer" name="GiniIndex" value="0"/>
    <att type="integer" name="CategoryID" value="19"/>
    <att type="integer" name="EvidenceCutoff" value="0"/>
    <graphics type="CIRCLE" x="251.02155279169858" y="348.5827229029878"/>
  </node>
  <node label="GO:0046320" id="23">
    <att type="string" name="canonicalName" value="GO:0046320"/>
    <att type="string" name="Description" value="regulation of fatty acid oxidation"/>
    <att type="string" name="Category" value="GO Biological Processes"/>
    <att type="real" name="LogP" value="-2.757584967542142"/>
    <att type="real" name="Log(q-value)" value="-0.7830459373431368"/>
    <att type="integer" name="GROUP_ID" value="5"/>
    <att type="string" name="Hits" value="ACACB|ABCD2|PDK4"/>
    <att type="real" name="Enrichment" value="12.483620689655172"/>
    <att type="real" name="Z-score" value="5.656244809722925"/>
    <att type="integer" name="#GeneInGOAndHitList" value="3"/>
    <att type="integer" name="#GeneInGO" value="29"/>
    <att type="integer" name="#GeneInHitList" value="200"/>
    <att type="integer" name="#TotalGeneInLibrary" value="24135"/>
    <att type="real" name="%InGO" value="1.5"/>
    <att type="real" name="STDV %InGO" value="0.8595056718835542"/>
    <att type="real" name="BestLogPInGroup" value="-6.029730112508232"/>
    <att type="real" name="BestEnrichmentInGroup" value="12.483620689655172"/>
    <att type="integer" name="FirstInGroupByEnrichment" value="0"/>
    <att type="integer" name="FirstInGroupByLogP" value="0"/>
    <att type="string" name="GeneID" value="32|225|5166"/>
    <att type="integer" name="_RANK_" value="1"/>
    <att type="string" name="_PATTERN_" value="M1"/>
    <att type="string" name="CLUSTER_LABEL" value=" "/>
    <att type="integer" name="#COUNT_001" value="3"/>
    <att type="integer" name="_MEMBER_hits" value="1"/>
    <att type="real" name="_LogP_hits" value="-2.757584967542142"/>
    <att type="string" name="Gene" value="GO:0046320"/>
    <att type="integer" name="GiniIndex" value="0"/>
    <att type="integer" name="CategoryID" value="19"/>
    <att type="integer" name="EvidenceCutoff" value="0"/>
    <graphics type="CIRCLE" x="198.95550662270878" y="355.53064748934594"/>
  </node>
  <node label="GO:0015718" id="24">
    <att type="string" name="canonicalName" value="GO:0015718"/>
    <att type="string" name="Description" value="monocarboxylic acid transport"/>
    <att type="string" name="Category" value="GO Biological Processes"/>
    <att type="real" name="LogP" value="-2.6817881843989735"/>
    <att type="real" name="Log(q-value)" value="-0.723225472483488"/>
    <att type="integer" name="GROUP_ID" value="5"/>
    <att type="string" name="Hits" value="ACACB|ABCD2|CD36|LEP|SLCO1B3|SLC16A12"/>
    <att type="real" name="Enrichment" value="4.58259493670886"/>
    <att type="real" name="Z-score" value="4.129921204334213"/>
    <att type="integer" name="#GeneInGOAndHitList" value="6"/>
    <att type="integer" name="#GeneInGO" value="158"/>
    <att type="integer" name="#GeneInHitList" value="200"/>
    <att type="integer" name="#TotalGeneInLibrary" value="24135"/>
    <att type="real" name="%InGO" value="3.0"/>
    <att type="real" name="STDV %InGO" value="1.2062338081814818"/>
    <att type="real" name="BestLogPInGroup" value="-6.029730112508232"/>
    <att type="real" name="BestEnrichmentInGroup" value="12.483620689655172"/>
    <att type="integer" name="FirstInGroupByEnrichment" value="0"/>
    <att type="integer" name="FirstInGroupByLogP" value="0"/>
    <att type="string" name="GeneID" value="32|225|948|3952|28234|387700"/>
    <att type="integer" name="_RANK_" value="1"/>
    <att type="string" name="_PATTERN_" value="M1"/>
    <att type="string" name="CLUSTER_LABEL" value=" "/>
    <att type="integer" name="#COUNT_001" value="6"/>
    <att type="integer" name="_MEMBER_hits" value="1"/>
    <att type="real" name="_LogP_hits" value="-2.6817881843989735"/>
    <att type="string" name="Gene" value="GO:0015718"/>
    <att type="integer" name="GiniIndex" value="0"/>
    <att type="integer" name="CategoryID" value="19"/>
    <att type="integer" name="EvidenceCutoff" value="0"/>
    <graphics type="CIRCLE" x="214.43772250776848" y="417.56044543906626"/>
  </node>
  <node label="GO:0097009" id="25">
    <att type="string" name="canonicalName" value="GO:0097009"/>
    <att type="string" name="Description" value="energy homeostasis"/>
    <att type="string" name="Category" value="GO Biological Processes"/>
    <att type="real" name="LogP" value="-2.5940342715829603"/>
    <att type="real" name="Log(q-value)" value="-0.6685592732606892"/>
    <att type="integer" name="GROUP_ID" value="5"/>
    <att type="string" name="Hits" value="ACACB|CD36|MLXIPL"/>
    <att type="real" name="Enrichment" value="10.970454545454544"/>
    <att type="real" name="Z-score" value="5.2391197227071835"/>
    <att type="integer" name="#GeneInGOAndHitList" value="3"/>
    <att type="integer" name="#GeneInGO" value="33"/>
    <att type="integer" name="#GeneInHitList" value="200"/>
    <att type="integer" name="#TotalGeneInLibrary" value="24135"/>
    <att type="real" name="%InGO" value="1.5"/>
    <att type="real" name="STDV %InGO" value="0.8595056718835542"/>
    <att type="real" name="BestLogPInGroup" value="-6.029730112508232"/>
    <att type="real" name="BestEnrichmentInGroup" value="12.483620689655172"/>
    <att type="integer" name="FirstInGroupByEnrichment" value="0"/>
    <att type="integer" name="FirstInGroupByLogP" value="0"/>
    <att type="string" name="GeneID" value="32|948|51085"/>
    <att type="integer" name="_RANK_" value="1"/>
    <att type="string" name="_PATTERN_" value="M1"/>
    <att type="string" name="CLUSTER_LABEL" value=" "/>
    <att type="integer" name="#COUNT_001" value="3"/>
    <att type="integer" name="_MEMBER_hits" value="1"/>
    <att type="real" name="_LogP_hits" value="-2.5940342715829603"/>
    <att type="string" name="Gene" value="GO:0097009"/>
    <att type="integer" name="GiniIndex" value="0"/>
    <att type="integer" name="CategoryID" value="19"/>
    <att type="integer" name="EvidenceCutoff" value="0"/>
    <graphics type="CIRCLE" x="272.10618138472205" y="241.20609491343626"/>
  </node>
  <node label="GO:0006869" id="26">
    <att type="string" name="canonicalName" value="GO:0006869"/>
    <att type="string" name="Description" value="lipid transport"/>
    <att type="string" name="Category" value="GO Biological Processes"/>
    <att type="real" name="LogP" value="-4.991173840754748"/>
    <att type="real" name="Log(q-value)" value="-2.267255302742124"/>
    <att type="integer" name="GROUP_ID" value="6"/>
    <att type="string" name="Hits" value="ACACB|AGTR1|ABCD2|APOB|CD36|INHBA|LEP|PNLIP|RBP4|ABCA10|ABCA9|ABCA8|SLCO1B3"/>
    <att type="real" name="Enrichment" value="4.369846796657382"/>
    <att type="real" name="Z-score" value="5.880319469964527"/>
    <att type="integer" name="#GeneInGOAndHitList" value="13"/>
    <att type="integer" name="#GeneInGO" value="359"/>
    <att type="integer" name="#GeneInHitList" value="200"/>
    <att type="integer" name="#TotalGeneInLibrary" value="24135"/>
    <att type="real" name="%InGO" value="6.5"/>
    <att type="real" name="STDV %InGO" value="1.7432010784760317"/>
    <att type="real" name="BestLogPInGroup" value="-5.960485627885793"/>
    <att type="real" name="BestEnrichmentInGroup" value="24.134999999999998"/>
    <att type="integer" name="FirstInGroupByEnrichment" value="0"/>
    <att type="integer" name="FirstInGroupByLogP" value="0"/>
    <att type="string" name="GeneID" value="32|185|225|338|948|3624|3952|5406|5950|10349|10350|10351|28234"/>
    <att type="integer" name="_RANK_" value="1"/>
    <att type="string" name="_PATTERN_" value="M1"/>
    <att type="string" name="CLUSTER_LABEL" value=" "/>
    <att type="integer" name="#COUNT_001" value="13"/>
    <att type="integer" name="_MEMBER_hits" value="1"/>
    <att type="real" name="_LogP_hits" value="-4.991173840754748"/>
    <att type="string" name="Gene" value="GO:0006869"/>
    <att type="integer" name="GiniIndex" value="0"/>
    <att type="integer" name="CategoryID" value="19"/>
    <att type="integer" name="EvidenceCutoff" value="0"/>
    <graphics type="CIRCLE" x="165.09303894798254" y="208.76023917112946"/>
  </node>
  <node label="GO:0019915" id="27">
    <att type="string" name="canonicalName" value="GO:0019915"/>
    <att type="string" name="Description" value="lipid storage"/>
    <att type="string" name="Category" value="GO Biological Processes"/>
    <att type="real" name="LogP" value="-4.743540557592304"/>
    <att type="real" name="Log(q-value)" value="-2.0620258681327672"/>
    <att type="integer" name="GROUP_ID" value="6"/>
    <att type="string" name="Hits" value="ACACB|APOB|CD36|CIDEA|LEP|ACVR1C"/>
    <att type="real" name="Enrichment" value="10.970454545454544"/>
    <att type="real" name="Z-score" value="7.414311672614352"/>
    <att type="integer" name="#GeneInGOAndHitList" value="6"/>
    <att type="integer" name="#GeneInGO" value="66"/>
    <att type="integer" name="#GeneInHitList" value="200"/>
    <att type="integer" name="#TotalGeneInLibrary" value="24135"/>
    <att type="real" name="%InGO" value="3.0"/>
    <att type="real" name="STDV %InGO" value="1.2062338081814818"/>
    <att type="real" name="BestLogPInGroup" value="-5.960485627885793"/>
    <att type="real" name="BestEnrichmentInGroup" value="24.134999999999998"/>
    <att type="integer" name="FirstInGroupByEnrichment" value="0"/>
    <att type="integer" name="FirstInGroupByLogP" value="0"/>
    <att type="string" name="GeneID" value="32|338|948|1149|3952|130399"/>
    <att type="integer" name="_RANK_" value="1"/>
    <att type="string" name="_PATTERN_" value="M1"/>
    <att type="string" name="CLUSTER_LABEL" value=" "/>
    <att type="integer" name="#COUNT_001" value="6"/>
    <att type="integer" name="_MEMBER_hits" value="1"/>
    <att type="real" name="_LogP_hits" value="-4.743540557592304"/>
    <att type="string" name="Gene" value="GO:0019915"/>
    <att type="integer" name="GiniIndex" value="0"/>
    <att type="integer" name="CategoryID" value="19"/>
    <att type="integer" name="EvidenceCutoff" value="0"/>
    <graphics type="CIRCLE" x="205.10189364082177" y="237.52636464021558"/>
  </node>
  <node label="GO:0010884" id="28">
    <att type="string" name="canonicalName" value="GO:0010884"/>
    <att type="string" name="Description" value="positive regulation of lipid storage"/>
    <att type="string" name="Category" value="GO Biological Processes"/>
    <att type="real" name="LogP" value="-4.526109502773186"/>
    <att type="real" name="Log(q-value)" value="-1.9455177294178085"/>
    <att type="integer" name="GROUP_ID" value="6"/>
    <att type="string" name="Hits" value="ACACB|APOB|CD36|CIDEA"/>
    <att type="real" name="Enrichment" value="21.94090909090909"/>
    <att type="real" name="Z-score" value="8.982437103576798"/>
    <att type="integer" name="#GeneInGOAndHitList" value="4"/>
    <att type="integer" name="#GeneInGO" value="22"/>
    <att type="integer" name="#GeneInHitList" value="200"/>
    <att type="integer" name="#TotalGeneInLibrary" value="24135"/>
    <att type="real" name="%InGO" value="2.0"/>
    <att type="real" name="STDV %InGO" value="0.9899494936611665"/>
    <att type="real" name="BestLogPInGroup" value="-5.960485627885793"/>
    <att type="real" name="BestEnrichmentInGroup" value="24.134999999999998"/>
    <att type="integer" name="FirstInGroupByEnrichment" value="0"/>
    <att type="integer" name="FirstInGroupByLogP" value="0"/>
    <att type="string" name="GeneID" value="32|338|948|1149"/>
    <att type="integer" name="_RANK_" value="1"/>
    <att type="string" name="_PATTERN_" value="M1"/>
    <att type="string" name="CLUSTER_LABEL" value=" "/>
    <att type="integer" name="#COUNT_001" value="4"/>
    <att type="integer" name="_MEMBER_hits" value="1"/>
    <att type="real" name="_LogP_hits" value="-4.526109502773186"/>
    <att type="string" name="Gene" value="GO:0010884"/>
    <att type="integer" name="GiniIndex" value="0"/>
    <att type="integer" name="CategoryID" value="19"/>
    <att type="integer" name="EvidenceCutoff" value="0"/>
    <graphics type="CIRCLE" x="376.01121217458274" y="288.1330920397327"/>
  </node>
  <node label="GO:0010883" id="29">
    <att type="string" name="canonicalName" value="GO:0010883"/>
    <att type="string" name="Description" value="regulation of lipid storage"/>
    <att type="string" name="Category" value="GO Biological Processes"/>
    <att type="real" name="LogP" value="-4.459811747935661"/>
    <att type="real" name="Log(q-value)" value="-1.9301584379073047"/>
    <att type="integer" name="GROUP_ID" value="6"/>
    <att type="string" name="Hits" value="ACACB|APOB|CD36|CIDEA|LEP"/>
    <att type="real" name="Enrichment" value="13.408333333333333"/>
    <att type="real" name="Z-score" value="7.615777453610563"/>
    <att type="integer" name="#GeneInGOAndHitList" value="5"/>
    <att type="integer" name="#GeneInGO" value="45"/>
    <att type="integer" name="#GeneInHitList" value="200"/>
    <att type="integer" name="#TotalGeneInLibrary" value="24135"/>
    <att type="real" name="%InGO" value="2.5"/>
    <att type="real" name="STDV %InGO" value="1.1039701082909807"/>
    <att type="real" name="BestLogPInGroup" value="-5.960485627885793"/>
    <att type="real" name="BestEnrichmentInGroup" value="24.134999999999998"/>
    <att type="integer" name="FirstInGroupByEnrichment" value="0"/>
    <att type="integer" name="FirstInGroupByLogP" value="0"/>
    <att type="string" name="GeneID" value="32|338|948|1149|3952"/>
    <att type="integer" name="_RANK_" value="1"/>
    <att type="string" name="_PATTERN_" value="M1"/>
    <att type="string" name="CLUSTER_LABEL" value=" "/>
    <att type="integer" name="#COUNT_001" value="5"/>
    <att type="integer" name="_MEMBER_hits" value="1"/>
    <att type="real" name="_LogP_hits" value="-4.459811747935661"/>
    <att type="string" name="Gene" value="GO:0010883"/>
    <att type="integer" name="GiniIndex" value="0"/>
    <att type="integer" name="CategoryID" value="19"/>
    <att type="integer" name="EvidenceCutoff" value="0"/>
    <graphics type="CIRCLE" x="391.8225772163627" y="246.36370762877215"/>
  </node>
  <node label="GO:0022600" id="30">
    <att type="string" name="canonicalName" value="GO:0022600"/>
    <att type="string" name="Description" value="digestive system process"/>
    <att type="string" name="Category" value="GO Biological Processes"/>
    <att type="real" name="LogP" value="-3.7993607963125196"/>
    <att type="real" name="Log(q-value)" value="-1.4575055048730947"/>
    <att type="integer" name="GROUP_ID" value="6"/>
    <att type="string" name="Hits" value="CD36|FGF10|LEP|PNLIP|PTGER3|RBP4"/>
    <att type="real" name="Enrichment" value="7.464432989690721"/>
    <att type="real" name="Z-score" value="5.831497257974059"/>
    <att type="integer" name="#GeneInGOAndHitList" value="6"/>
    <att type="integer" name="#GeneInGO" value="97"/>
    <att type="integer" name="#GeneInHitList" value="200"/>
    <att type="integer" name="#TotalGeneInLibrary" value="24135"/>
    <att type="real" name="%InGO" value="3.0"/>
    <att type="real" name="STDV %InGO" value="1.2062338081814818"/>
    <att type="real" name="BestLogPInGroup" value="-5.960485627885793"/>
    <att type="real" name="BestEnrichmentInGroup" value="24.134999999999998"/>
    <att type="integer" name="FirstInGroupByEnrichment" value="0"/>
    <att type="integer" name="FirstInGroupByLogP" value="0"/>
    <att type="string" name="GeneID" value="948|2255|3952|5406|5733|5950"/>
    <att type="integer" name="_RANK_" value="1"/>
    <att type="string" name="_PATTERN_" value="M1"/>
    <att type="string" name="CLUSTER_LABEL" value=" "/>
    <att type="integer" name="#COUNT_001" value="6"/>
    <att type="integer" name="_MEMBER_hits" value="1"/>
    <att type="real" name="_LogP_hits" value="-3.7993607963125196"/>
    <att type="string" name="Gene" value="GO:0022600"/>
    <att type="integer" name="GiniIndex" value="0"/>
    <att type="integer" name="CategoryID" value="19"/>
    <att type="integer" name="EvidenceCutoff" value="0"/>
    <graphics type="CIRCLE" x="380.951326903113" y="445.70137982956703"/>
  </node>
  <node label="GO:0030299" id="31">
    <att type="string" name="canonicalName" value="GO:0030299"/>
    <att type="string" name="Description" value="intestinal cholesterol absorption"/>
    <att type="string" name="Category" value="GO Biological Processes"/>
    <att type="real" name="LogP" value="-3.625267313044382"/>
    <att type="real" name="Log(q-value)" value="-1.355607146791916"/>
    <att type="integer" name="GROUP_ID" value="6"/>
    <att type="string" name="Hits" value="CD36|LEP|PNLIP"/>
    <att type="real" name="Enrichment" value="24.134999999999998"/>
    <att type="real" name="Z-score" value="8.192933272443172"/>
    <att type="integer" name="#GeneInGOAndHitList" value="3"/>
    <att type="integer" name="#GeneInGO" value="15"/>
    <att type="integer" name="#GeneInHitList" value="200"/>
    <att type="integer" name="#TotalGeneInLibrary" value="24135"/>
    <att type="real" name="%InGO" value="1.5"/>
    <att type="real" name="STDV %InGO" value="0.8595056718835542"/>
    <att type="real" name="BestLogPInGroup" value="-5.960485627885793"/>
    <att type="real" name="BestEnrichmentInGroup" value="24.134999999999998"/>
    <att type="integer" name="FirstInGroupByEnrichment" value="0"/>
    <att type="integer" name="FirstInGroupByLogP" value="0"/>
    <att type="string" name="GeneID" value="948|3952|5406"/>
    <att type="integer" name="_RANK_" value="1"/>
    <att type="string" name="_PATTERN_" value="M1"/>
    <att type="string" name="CLUSTER_LABEL" value=" "/>
    <att type="integer" name="#COUNT_001" value="3"/>
    <att type="integer" name="_MEMBER_hits" value="1"/>
    <att type="real" name="_LogP_hits" value="-3.625267313044382"/>
    <att type="string" name="Gene" value="GO:0030299"/>
    <att type="integer" name="GiniIndex" value="0"/>
    <att type="integer" name="CategoryID" value="19"/>
    <att type="integer" name="EvidenceCutoff" value="0"/>
    <graphics type="CIRCLE" x="346.0549424973392" y="437.4018419186556"/>
  </node>
  <node label="GO:0098856" id="32">
    <att type="string" name="canonicalName" value="GO:0098856"/>
    <att type="string" name="Description" value="intestinal lipid absorption"/>
    <att type="string" name="Category" value="GO Biological Processes"/>
    <att type="real" name="LogP" value="-3.537745623685667"/>
    <att type="real" name="Log(q-value)" value="-1.290948340392705"/>
    <att type="integer" name="GROUP_ID" value="6"/>
    <att type="string" name="Hits" value="CD36|LEP|PNLIP"/>
    <att type="real" name="Enrichment" value="22.6265625"/>
    <att type="real" name="Z-score" value="7.910078133426983"/>
    <att type="integer" name="#GeneInGOAndHitList" value="3"/>
    <att type="integer" name="#GeneInGO" value="16"/>
    <att type="integer" name="#GeneInHitList" value="200"/>
    <att type="integer" name="#TotalGeneInLibrary" value="24135"/>
    <att type="real" name="%InGO" value="1.5"/>
    <att type="real" name="STDV %InGO" value="0.8595056718835542"/>
    <att type="real" name="BestLogPInGroup" value="-5.960485627885793"/>
    <att type="real" name="BestEnrichmentInGroup" value="24.134999999999998"/>
    <att type="integer" name="FirstInGroupByEnrichment" value="0"/>
    <att type="integer" name="FirstInGroupByLogP" value="0"/>
    <att type="string" name="GeneID" value="948|3952|5406"/>
    <att type="integer" name="_RANK_" value="1"/>
    <att type="string" name="_PATTERN_" value="M1"/>
    <att type="string" name="CLUSTER_LABEL" value=" "/>
    <att type="integer" name="#COUNT_001" value="3"/>
    <att type="integer" name="_MEMBER_hits" value="1"/>
    <att type="real" name="_LogP_hits" value="-3.537745623685667"/>
    <att type="string" name="Gene" value="GO:0098856"/>
    <att type="integer" name="GiniIndex" value="0"/>
    <att type="integer" name="CategoryID" value="19"/>
    <att type="integer" name="EvidenceCutoff" value="0"/>
    <graphics type="CIRCLE" x="325.831056386833" y="359.8756438534681"/>
  </node>
  <node label="GO:0010744" id="33">
    <att type="string" name="canonicalName" value="GO:0010744"/>
    <att type="string" name="Description" value="positive regulation of macrophage derived foam cell differentiation"/>
    <att type="string" name="Category" value="GO Biological Processes"/>
    <att type="real" name="LogP" value="-3.4560786486083583"/>
    <att type="real" name="Log(q-value)" value="-1.2616694347750848"/>
    <att type="integer" name="GROUP_ID" value="6"/>
    <att type="string" name="Hits" value="AGTR1|APOB|CD36"/>
    <att type="real" name="Enrichment" value="21.295588235294115"/>
    <att type="real" name="Z-score" value="7.6518842981484285"/>
    <att type="integer" name="#GeneInGOAndHitList" value="3"/>
    <att type="integer" name="#GeneInGO" value="17"/>
    <att type="integer" name="#GeneInHitList" value="200"/>
    <att type="integer" name="#TotalGeneInLibrary" value="24135"/>
    <att type="real" name="%InGO" value="1.5"/>
    <att type="real" name="STDV %InGO" value="0.8595056718835542"/>
    <att type="real" name="BestLogPInGroup" value="-5.960485627885793"/>
    <att type="real" name="BestEnrichmentInGroup" value="24.134999999999998"/>
    <att type="integer" name="FirstInGroupByEnrichment" value="0"/>
    <att type="integer" name="FirstInGroupByLogP" value="0"/>
    <att type="string" name="GeneID" value="185|338|948"/>
    <att type="integer" name="_RANK_" value="1"/>
    <att type="string" name="_PATTERN_" value="M1"/>
    <att type="string" name="CLUSTER_LABEL" value=" "/>
    <att type="integer" name="#COUNT_001" value="3"/>
    <att type="integer" name="_MEMBER_hits" value="1"/>
    <att type="real" name="_LogP_hits" value="-3.4560786486083583"/>
    <att type="string" name="Gene" value="GO:0010744"/>
    <att type="integer" name="GiniIndex" value="0"/>
    <att type="integer" name="CategoryID" value="19"/>
    <att type="integer" name="EvidenceCutoff" value="0"/>
    <graphics type="CIRCLE" x="231.14652583446403" y="439.85976396237453"/>
  </node>
  <node label="GO:0044241" id="34">
    <att type="string" name="canonicalName" value="GO:0044241"/>
    <att type="string" name="Description" value="lipid digestion"/>
    <att type="string" name="Category" value="GO Biological Processes"/>
    <att type="real" name="LogP" value="-3.4560786486083583"/>
    <att type="real" name="Log(q-value)" value="-1.2616694347750848"/>
    <att type="integer" name="GROUP_ID" value="6"/>
    <att type="string" name="Hits" value="CD36|LEP|PNLIP"/>
    <att type="real" name="Enrichment" value="21.295588235294115"/>
    <att type="real" name="Z-score" value="7.6518842981484285"/>
    <att type="integer" name="#GeneInGOAndHitList" value="3"/>
    <att type="integer" name="#GeneInGO" value="17"/>
    <att type="integer" name="#GeneInHitList" value="200"/>
    <att type="integer" name="#TotalGeneInLibrary" value="24135"/>
    <att type="real" name="%InGO" value="1.5"/>
    <att type="real" name="STDV %InGO" value="0.8595056718835542"/>
    <att type="real" name="BestLogPInGroup" value="-5.960485627885793"/>
    <att type="real" name="BestEnrichmentInGroup" value="24.134999999999998"/>
    <att type="integer" name="FirstInGroupByEnrichment" value="0"/>
    <att type="integer" name="FirstInGroupByLogP" value="0"/>
    <att type="string" name="GeneID" value="948|3952|5406"/>
    <att type="integer" name="_RANK_" value="1"/>
    <att type="string" name="_PATTERN_" value="M1"/>
    <att type="string" name="CLUSTER_LABEL" value=" "/>
    <att type="integer" name="#COUNT_001" value="3"/>
    <att type="integer" name="_MEMBER_hits" value="1"/>
    <att type="real" name="_LogP_hits" value="-3.4560786486083583"/>
    <att type="string" name="Gene" value="GO:0044241"/>
    <att type="integer" name="GiniIndex" value="0"/>
    <att type="integer" name="CategoryID" value="19"/>
    <att type="integer" name="EvidenceCutoff" value="0"/>
    <graphics type="CIRCLE" x="330.6414426526846" y="399.29637263471955"/>
  </node>
  <node label="GO:1901653" id="35">
    <att type="string" name="canonicalName" value="GO:1901653"/>
    <att type="string" name="Description" value="cellular response to peptide"/>
    <att type="string" name="Category" value="GO Biological Processes"/>
    <att type="real" name="LogP" value="-5.706534058228972"/>
    <att type="real" name="Log(q-value)" value="-2.713770207923768"/>
    <att type="integer" name="GROUP_ID" value="7"/>
    <att type="string" name="Hits" value="ADCY5|AGTR1|CD36|CRHBP|GHR|IGFBP1|LEP|PCK1|PDE3B|PDK4|SLC2A4|SORBS1|UMODL1|TRARG1"/>
    <att type="real" name="Enrichment" value="4.70598885793872"/>
    <att type="real" name="Z-score" value="6.466881063680688"/>
    <att type="integer" name="#GeneInGOAndHitList" value="14"/>
    <att type="integer" name="#GeneInGO" value="359"/>
    <att type="integer" name="#GeneInHitList" value="200"/>
    <att type="integer" name="#TotalGeneInLibrary" value="24135"/>
    <att type="real" name="%InGO" value="7.0"/>
    <att type="real" name="STDV %InGO" value="1.804161855266872"/>
    <att type="real" name="BestLogPInGroup" value="-5.7125211277168155"/>
    <att type="real" name="BestEnrichmentInGroup" value="9.577380952380953"/>
    <att type="integer" name="FirstInGroupByEnrichment" value="0"/>
    <att type="integer" name="FirstInGroupByLogP" value="0"/>
    <att type="string" name="GeneID" value="111|185|948|1393|2690|3484|3952|5105|5140|5166|6517|10580|89766|286753"/>
    <att type="integer" name="_RANK_" value="1"/>
    <att type="string" name="_PATTERN_" value="M1"/>
    <att type="string" name="CLUSTER_LABEL" value=" "/>
    <att type="integer" name="#COUNT_001" value="14"/>
    <att type="integer" name="_MEMBER_hits" value="1"/>
    <att type="real" name="_LogP_hits" value="-5.706534058228972"/>
    <att type="string" name="Gene" value="GO:1901653"/>
    <att type="integer" name="GiniIndex" value="0"/>
    <att type="integer" name="CategoryID" value="19"/>
    <att type="integer" name="EvidenceCutoff" value="0"/>
    <graphics type="CIRCLE" x="321.6205441050137" y="364.28643224496443"/>
  </node>
  <node label="GO:0043434" id="36">
    <att type="string" name="canonicalName" value="GO:0043434"/>
    <att type="string" name="Description" value="response to peptide hormone"/>
    <att type="string" name="Category" value="GO Biological Processes"/>
    <att type="real" name="LogP" value="-5.630124099878282"/>
    <att type="real" name="Log(q-value)" value="-2.6768687908567514"/>
    <att type="integer" name="GROUP_ID" value="7"/>
    <att type="string" name="Hits" value="ADCY5|AGTR1|CRHBP|GHR|IGFBP1|LEP|PCK1|PDE3B|PDK4|SLC2A4|TIMP4|SORBS1|UMODL1|ACVR1C|TRARG1"/>
    <att type="real" name="Enrichment" value="4.330442583732057"/>
    <att type="real" name="Z-score" value="6.278749420872036"/>
    <att type="integer" name="#GeneInGOAndHitList" value="15"/>
    <att type="integer" name="#GeneInGO" value="418"/>
    <att type="integer" name="#GeneInHitList" value="200"/>
    <att type="integer" name="#TotalGeneInLibrary" value="24135"/>
    <att type="real" name="%InGO" value="7.5"/>
    <att type="real" name="STDV %InGO" value="1.8624580532189177"/>
    <att type="real" name="BestLogPInGroup" value="-5.7125211277168155"/>
    <att type="real" name="BestEnrichmentInGroup" value="9.577380952380953"/>
    <att type="integer" name="FirstInGroupByEnrichment" value="0"/>
    <att type="integer" name="FirstInGroupByLogP" value="0"/>
    <att type="string" name="GeneID" value="111|185|1393|2690|3484|3952|5105|5140|5166|6517|7079|10580|89766|130399|286753"/>
    <att type="integer" name="_RANK_" value="1"/>
    <att type="string" name="_PATTERN_" value="M1"/>
    <att type="string" name="CLUSTER_LABEL" value=" "/>
    <att type="integer" name="#COUNT_001" value="15"/>
    <att type="integer" name="_MEMBER_hits" value="1"/>
    <att type="real" name="_LogP_hits" value="-5.630124099878282"/>
    <att type="string" name="Gene" value="GO:0043434"/>
    <att type="integer" name="GiniIndex" value="0"/>
    <att type="integer" name="CategoryID" value="19"/>
    <att type="integer" name="EvidenceCutoff" value="0"/>
    <graphics type="CIRCLE" x="301.24513858401986" y="200.14643334627607"/>
  </node>
  <node label="GO:1901652" id="37">
    <att type="string" name="canonicalName" value="GO:1901652"/>
    <att type="string" name="Description" value="response to peptide"/>
    <att type="string" name="Category" value="GO Biological Processes"/>
    <att type="real" name="LogP" value="-5.5114000645076695"/>
    <att type="real" name="Log(q-value)" value="-2.5766281611801523"/>
    <att type="integer" name="GROUP_ID" value="7"/>
    <att type="string" name="Hits" value="ADCY5|AGTR1|CD36|CRHBP|GHR|IGFBP1|LEP|PCK1|PDE3B|PDK4|SLC2A4|TIMP4|SORBS1|UMODL1|ACVR1C|TRARG1"/>
    <att type="real" name="Enrichment" value="3.9892561983471073"/>
    <att type="real" name="Z-score" value="6.072590577118723"/>
    <att type="integer" name="#GeneInGOAndHitList" value="16"/>
    <att type="integer" name="#GeneInGO" value="484"/>
    <att type="integer" name="#GeneInHitList" value="200"/>
    <att type="integer" name="#TotalGeneInLibrary" value="24135"/>
    <att type="real" name="%InGO" value="8.0"/>
    <att type="real" name="STDV %InGO" value="1.918332609325088"/>
    <att type="real" name="BestLogPInGroup" value="-5.7125211277168155"/>
    <att type="real" name="BestEnrichmentInGroup" value="9.577380952380953"/>
    <att type="integer" name="FirstInGroupByEnrichment" value="0"/>
    <att type="integer" name="FirstInGroupByLogP" value="0"/>
    <att type="string" name="GeneID" value="111|185|948|1393|2690|3484|3952|5105|5140|5166|6517|7079|10580|89766|130399|286753"/>
    <att type="integer" name="_RANK_" value="1"/>
    <att type="string" name="_PATTERN_" value="M1"/>
    <att type="string" name="CLUSTER_LABEL" value=" "/>
    <att type="integer" name="#COUNT_001" value="16"/>
    <att type="integer" name="_MEMBER_hits" value="1"/>
    <att type="real" name="_LogP_hits" value="-5.5114000645076695"/>
    <att type="string" name="Gene" value="GO:1901652"/>
    <att type="integer" name="GiniIndex" value="0"/>
    <att type="integer" name="CategoryID" value="19"/>
    <att type="integer" name="EvidenceCutoff" value="0"/>
    <graphics type="CIRCLE" x="205.883690531781" y="190.14601143298168"/>
  </node>
  <node label="GO:0071417" id="38">
    <att type="string" name="canonicalName" value="GO:0071417"/>
    <att type="string" name="Description" value="cellular response to organonitrogen compound"/>
    <att type="string" name="Category" value="GO Biological Processes"/>
    <att type="real" name="LogP" value="-5.349882901882927"/>
    <att type="real" name="Log(q-value)" value="-2.497297754742759"/>
    <att type="integer" name="GROUP_ID" value="7"/>
    <att type="string" name="Hits" value="ADCY5|AGTR1|CAV3|CD36|CRHBP|GHR|GPD1|IGFBP1|LEP|PCK1|PDE3B|PDK4|SLC2A4|WT1|SORBS1|UMODL1|TRARG1"/>
    <att type="real" name="Enrichment" value="3.6764784946236566"/>
    <att type="real" name="Z-score" value="5.847221180634468"/>
    <att type="integer" name="#GeneInGOAndHitList" value="17"/>
    <att type="integer" name="#GeneInGO" value="558"/>
    <att type="integer" name="#GeneInHitList" value="200"/>
    <att type="integer" name="#TotalGeneInLibrary" value="24135"/>
    <att type="real" name="%InGO" value="8.5"/>
    <att type="real" name="STDV %InGO" value="1.971991379291502"/>
    <att type="real" name="BestLogPInGroup" value="-5.7125211277168155"/>
    <att type="real" name="BestEnrichmentInGroup" value="9.577380952380953"/>
    <att type="integer" name="FirstInGroupByEnrichment" value="0"/>
    <att type="integer" name="FirstInGroupByLogP" value="0"/>
    <att type="string" name="GeneID" value="111|185|859|948|1393|2690|2819|3484|3952|5105|5140|5166|6517|7490|10580|89766|286753"/>
    <att type="integer" name="_RANK_" value="1"/>
    <att type="string" name="_PATTERN_" value="M1"/>
    <att type="string" name="CLUSTER_LABEL" value=" "/>
    <att type="integer" name="#COUNT_001" value="17"/>
    <att type="integer" name="_MEMBER_hits" value="1"/>
    <att type="real" name="_LogP_hits" value="-5.349882901882927"/>
    <att type="string" name="Gene" value="GO:0071417"/>
    <att type="integer" name="GiniIndex" value="0"/>
    <att type="integer" name="CategoryID" value="19"/>
    <att type="integer" name="EvidenceCutoff" value="0"/>
    <graphics type="CIRCLE" x="198.8076096460519" y="229.22421974884068"/>
  </node>
  <node label="GO:0032870" id="39">
    <att type="string" name="canonicalName" value="GO:0032870"/>
    <att type="string" name="Description" value="cellular response to hormone stimulus"/>
    <att type="string" name="Category" value="GO Biological Processes"/>
    <att type="real" name="LogP" value="-5.248744270068352"/>
    <att type="real" name="Log(q-value)" value="-2.4389111033491346"/>
    <att type="integer" name="GROUP_ID" value="7"/>
    <att type="string" name="Hits" value="ADCY5|AGTR1|APOB|ATP1A2|CRHBP|GHR|IGFBP1|INHBA|LEP|PCK1|PDE3B|PDK4|POU4F1|RXRG|SLC2A4|WT1|SORBS1|UMODL1|TRARG1"/>
    <att type="real" name="Enrichment" value="3.3037824207492794"/>
    <att type="real" name="Z-score" value="5.629192027807506"/>
    <att type="integer" name="#GeneInGOAndHitList" value="19"/>
    <att type="integer" name="#GeneInGO" value="694"/>
    <att type="integer" name="#GeneInHitList" value="200"/>
    <att type="integer" name="#TotalGeneInLibrary" value="24135"/>
    <att type="real" name="%InGO" value="9.5"/>
    <att type="real" name="STDV %InGO" value="2.0733427116615335"/>
    <att type="real" name="BestLogPInGroup" value="-5.7125211277168155"/>
    <att type="real" name="BestEnrichmentInGroup" value="9.577380952380953"/>
    <att type="integer" name="FirstInGroupByEnrichment" value="0"/>
    <att type="integer" name="FirstInGroupByLogP" value="0"/>
    <att type="string" name="GeneID" value="111|185|338|477|1393|2690|3484|3624|3952|5105|5140|5166|5457|6258|6517|7490|10580|89766|286753"/>
    <att type="integer" name="_RANK_" value="1"/>
    <att type="string" name="_PATTERN_" value="M1"/>
    <att type="string" name="CLUSTER_LABEL" value=" "/>
    <att type="integer" name="#COUNT_001" value="19"/>
    <att type="integer" name="_MEMBER_hits" value="1"/>
    <att type="real" name="_LogP_hits" value="-5.248744270068352"/>
    <att type="string" name="Gene" value="GO:0032870"/>
    <att type="integer" name="GiniIndex" value="0"/>
    <att type="integer" name="CategoryID" value="19"/>
    <att type="integer" name="EvidenceCutoff" value="0"/>
    <graphics type="CIRCLE" x="313.8962246804491" y="276.95206011154437"/>
  </node>
  <node label="GO:1901699" id="40">
    <att type="string" name="canonicalName" value="GO:1901699"/>
    <att type="string" name="Description" value="cellular response to nitrogen compound"/>
    <att type="string" name="Category" value="GO Biological Processes"/>
    <att type="real" name="LogP" value="-4.800911533784483"/>
    <att type="real" name="Log(q-value)" value="-2.1091776791432606"/>
    <att type="integer" name="GROUP_ID" value="7"/>
    <att type="string" name="Hits" value="ADCY5|AGTR1|CAV3|CD36|CRHBP|GHR|GPD1|IGFBP1|LEP|PCK1|PDE3B|PDK4|SLC2A4|WT1|SORBS1|UMODL1|TRARG1"/>
    <att type="real" name="Enrichment" value="3.335731707317074"/>
    <att type="real" name="Z-score" value="5.363580356931363"/>
    <att type="integer" name="#GeneInGOAndHitList" value="17"/>
    <att type="integer" name="#GeneInGO" value="615"/>
    <att type="integer" name="#GeneInHitList" value="200"/>
    <att type="integer" name="#TotalGeneInLibrary" value="24135"/>
    <att type="real" name="%InGO" value="8.5"/>
    <att type="real" name="STDV %InGO" value="1.971991379291502"/>
    <att type="real" name="BestLogPInGroup" value="-5.7125211277168155"/>
    <att type="real" name="BestEnrichmentInGroup" value="9.577380952380953"/>
    <att type="integer" name="FirstInGroupByEnrichment" value="0"/>
    <att type="integer" name="FirstInGroupByLogP" value="0"/>
    <att type="string" name="GeneID" value="111|185|859|948|1393|2690|2819|3484|3952|5105|5140|5166|6517|7490|10580|89766|286753"/>
    <att type="integer" name="_RANK_" value="1"/>
    <att type="string" name="_PATTERN_" value="M1"/>
    <att type="string" name="CLUSTER_LABEL" value=" "/>
    <att type="integer" name="#COUNT_001" value="17"/>
    <att type="integer" name="_MEMBER_hits" value="1"/>
    <att type="real" name="_LogP_hits" value="-4.800911533784483"/>
    <att type="string" name="Gene" value="GO:1901699"/>
    <att type="integer" name="GiniIndex" value="0"/>
    <att type="integer" name="CategoryID" value="19"/>
    <att type="integer" name="EvidenceCutoff" value="0"/>
    <graphics type="CIRCLE" x="192.50412168994097" y="172.8610178657552"/>
  </node>
  <node label="GO:0046323" id="41">
    <att type="string" name="canonicalName" value="GO:0046323"/>
    <att type="string" name="Description" value="glucose import"/>
    <att type="string" name="Category" value="GO Biological Processes"/>
    <att type="real" name="LogP" value="-3.75231033834832"/>
    <att type="real" name="Log(q-value)" value="-1.450164418014369"/>
    <att type="integer" name="GROUP_ID" value="7"/>
    <att type="string" name="Hits" value="LEP|SLC2A4|TERT|SORBS1|TRARG1"/>
    <att type="real" name="Enrichment" value="9.577380952380953"/>
    <att type="real" name="Z-score" value="6.231345370550478"/>
    <att type="integer" name="#GeneInGOAndHitList" value="5"/>
    <att type="integer" name="#GeneInGO" value="63"/>
    <att type="integer" name="#GeneInHitList" value="200"/>
    <att type="integer" name="#TotalGeneInLibrary" value="24135"/>
    <att type="real" name="%InGO" value="2.5"/>
    <att type="real" name="STDV %InGO" value="1.1039701082909807"/>
    <att type="real" name="BestLogPInGroup" value="-5.7125211277168155"/>
    <att type="real" name="BestEnrichmentInGroup" value="9.577380952380953"/>
    <att type="integer" name="FirstInGroupByEnrichment" value="0"/>
    <att type="integer" name="FirstInGroupByLogP" value="0"/>
    <att type="string" name="GeneID" value="3952|6517|7015|10580|286753"/>
    <att type="integer" name="_RANK_" value="1"/>
    <att type="string" name="_PATTERN_" value="M1"/>
    <att type="string" name="CLUSTER_LABEL" value=" "/>
    <att type="integer" name="#COUNT_001" value="5"/>
    <att type="integer" name="_MEMBER_hits" value="1"/>
    <att type="real" name="_LogP_hits" value="-3.75231033834832"/>
    <att type="string" name="Gene" value="GO:0046323"/>
    <att type="integer" name="GiniIndex" value="0"/>
    <att type="integer" name="CategoryID" value="19"/>
    <att type="integer" name="EvidenceCutoff" value="0"/>
    <graphics type="CIRCLE" x="303.15657102373683" y="224.3184364172975"/>
  </node>
  <node label="GO:0032869" id="42">
    <att type="string" name="canonicalName" value="GO:0032869"/>
    <att type="string" name="Description" value="cellular response to insulin stimulus"/>
    <att type="string" name="Category" value="GO Biological Processes"/>
    <att type="real" name="LogP" value="-3.489324196965682"/>
    <att type="real" name="Log(q-value)" value="-1.2642461633659563"/>
    <att type="integer" name="GROUP_ID" value="7"/>
    <att type="string" name="Hits" value="IGFBP1|LEP|PCK1|PDE3B|PDK4|SLC2A4|SORBS1|TRARG1"/>
    <att type="real" name="Enrichment" value="4.709268292682927"/>
    <att type="real" name="Z-score" value="4.875360838046099"/>
    <att type="integer" name="#GeneInGOAndHitList" value="8"/>
    <att type="integer" name="#GeneInGO" value="205"/>
    <att type="integer" name="#GeneInHitList" value="200"/>
    <att type="integer" name="#TotalGeneInLibrary" value="24135"/>
    <att type="real" name="%InGO" value="4.0"/>
    <att type="real" name="STDV %InGO" value="1.3856406460551018"/>
    <att type="real" name="BestLogPInGroup" value="-5.7125211277168155"/>
    <att type="real" name="BestEnrichmentInGroup" value="9.577380952380953"/>
    <att type="integer" name="FirstInGroupByEnrichment" value="0"/>
    <att type="integer" name="FirstInGroupByLogP" value="0"/>
    <att type="string" name="GeneID" value="3484|3952|5105|5140|5166|6517|10580|286753"/>
    <att type="integer" name="_RANK_" value="1"/>
    <att type="string" name="_PATTERN_" value="M1"/>
    <att type="string" name="CLUSTER_LABEL" value=" "/>
    <att type="integer" name="#COUNT_001" value="8"/>
    <att type="integer" name="_MEMBER_hits" value="1"/>
    <att type="real" name="_LogP_hits" value="-3.489324196965682"/>
    <att type="string" name="Gene" value="GO:0032869"/>
    <att type="integer" name="GiniIndex" value="0"/>
    <att type="integer" name="CategoryID" value="19"/>
    <att type="integer" name="EvidenceCutoff" value="0"/>
    <graphics type="CIRCLE" x="445.46147328384234" y="226.3509776527444"/>
  </node>
  <node label="GO:0032868" id="43">
    <att type="string" name="canonicalName" value="GO:0032868"/>
    <att type="string" name="Description" value="response to insulin"/>
    <att type="string" name="Category" value="GO Biological Processes"/>
    <att type="real" name="LogP" value="-3.474287549861267"/>
    <att type="real" name="Log(q-value)" value="-1.2629988531514675"/>
    <att type="integer" name="GROUP_ID" value="7"/>
    <att type="string" name="Hits" value="IGFBP1|LEP|PCK1|PDE3B|PDK4|SLC2A4|SORBS1|ACVR1C|TRARG1"/>
    <att type="real" name="Enrichment" value="4.177211538461538"/>
    <att type="real" name="Z-score" value="4.708407589332666"/>
    <att type="integer" name="#GeneInGOAndHitList" value="9"/>
    <att type="integer" name="#GeneInGO" value="260"/>
    <att type="integer" name="#GeneInHitList" value="200"/>
    <att type="integer" name="#TotalGeneInLibrary" value="24135"/>
    <att type="real" name="%InGO" value="4.5"/>
    <att type="real" name="STDV %InGO" value="1.4658615214269048"/>
    <att type="real" name="BestLogPInGroup" value="-5.7125211277168155"/>
    <att type="real" name="BestEnrichmentInGroup" value="9.577380952380953"/>
    <att type="integer" name="FirstInGroupByEnrichment" value="0"/>
    <att type="integer" name="FirstInGroupByLogP" value="0"/>
    <att type="string" name="GeneID" value="3484|3952|5105|5140|5166|6517|10580|130399|286753"/>
    <att type="integer" name="_RANK_" value="1"/>
    <att type="string" name="_PATTERN_" value="M1"/>
    <att type="string" name="CLUSTER_LABEL" value=" "/>
    <att type="integer" name="#COUNT_001" value="9"/>
    <att type="integer" name="_MEMBER_hits" value="1"/>
    <att type="real" name="_LogP_hits" value="-3.474287549861267"/>
    <att type="string" name="Gene" value="GO:0032868"/>
    <att type="integer" name="GiniIndex" value="0"/>
    <att type="integer" name="CategoryID" value="19"/>
    <att type="integer" name="EvidenceCutoff" value="0"/>
    <graphics type="CIRCLE" x="430.6565237830569" y="192.0897644816556"/>
  </node>
  <node label="GO:0044057" id="44">
    <att type="string" name="canonicalName" value="GO:0044057"/>
    <att type="string" name="Description" value="regulation of system process"/>
    <att type="string" name="Category" value="GO Biological Processes"/>
    <att type="real" name="LogP" value="-3.5153339730172877"/>
    <att type="real" name="Log(q-value)" value="-1.2831361982946143"/>
    <att type="integer" name="GROUP_ID" value="9"/>
    <att type="string" name="Hits" value="ADRA1A|AGTR1|ATP1A2|CAV3|CRHBP|FGF10|HTR2C|INHBA|LEP|NPR1|NPTX2|PTGER3|SCN2B|HSPB6"/>
    <att type="real" name="Enrichment" value="2.9639473684210533"/>
    <att type="real" name="Z-score" value="4.337569903959664"/>
    <att type="integer" name="#GeneInGOAndHitList" value="14"/>
    <att type="integer" name="#GeneInGO" value="570"/>
    <att type="integer" name="#GeneInHitList" value="200"/>
    <att type="integer" name="#TotalGeneInLibrary" value="24135"/>
    <att type="real" name="%InGO" value="7.0"/>
    <att type="real" name="STDV %InGO" value="1.804161855266872"/>
    <att type="real" name="BestLogPInGroup" value="-5.254011549702509"/>
    <att type="real" name="BestEnrichmentInGroup" value="13.408333333333333"/>
    <att type="integer" name="FirstInGroupByEnrichment" value="0"/>
    <att type="integer" name="FirstInGroupByLogP" value="0"/>
    <att type="string" name="GeneID" value="148|185|477|859|1393|2255|3358|3624|3952|4881|4885|5733|6327|126393"/>
    <att type="integer" name="_RANK_" value="1"/>
    <att type="string" name="_PATTERN_" value="M1"/>
    <att type="string" name="CLUSTER_LABEL" value=" "/>
    <att type="integer" name="#COUNT_001" value="14"/>
    <att type="integer" name="_MEMBER_hits" value="1"/>
    <att type="real" name="_LogP_hits" value="-3.5153339730172877"/>
    <att type="string" name="Gene" value="GO:0044057"/>
    <att type="integer" name="GiniIndex" value="0"/>
    <att type="integer" name="CategoryID" value="19"/>
    <att type="integer" name="EvidenceCutoff" value="0"/>
    <graphics type="CIRCLE" x="389.3734290685326" y="342.47633033160434"/>
  </node>
  <node label="GO:0050801" id="45">
    <att type="string" name="canonicalName" value="GO:0050801"/>
    <att type="string" name="Description" value="ion homeostasis"/>
    <att type="string" name="Category" value="GO Biological Processes"/>
    <att type="real" name="LogP" value="-3.474178277234634"/>
    <att type="real" name="Log(q-value)" value="-1.2629988531514675"/>
    <att type="integer" name="GROUP_ID" value="9"/>
    <att type="string" name="Hits" value="ADCY5|ADRA1A|AGTR1|ATP1A2|CAV3|CD36|EPB42|FHL1|HTR2C|NPR1|PDK4|PTGER3|SCN2B|CCL11|CCL14|MLXIPL|SCARA5"/>
    <att type="real" name="Enrichment" value="2.5935208596713024"/>
    <att type="real" name="Z-score" value="4.165539849493825"/>
    <att type="integer" name="#GeneInGOAndHitList" value="17"/>
    <att type="integer" name="#GeneInGO" value="791"/>
    <att type="integer" name="#GeneInHitList" value="200"/>
    <att type="integer" name="#TotalGeneInLibrary" value="24135"/>
    <att type="real" name="%InGO" value="8.5"/>
    <att type="real" name="STDV %InGO" value="1.971991379291502"/>
    <att type="real" name="BestLogPInGroup" value="-5.254011549702509"/>
    <att type="real" name="BestEnrichmentInGroup" value="13.408333333333333"/>
    <att type="integer" name="FirstInGroupByEnrichment" value="0"/>
    <att type="integer" name="FirstInGroupByLogP" value="0"/>
    <att type="string" name="GeneID" value="111|148|185|477|859|948|2038|2273|3358|4881|5166|5733|6327|6356|6358|51085|286133"/>
    <att type="integer" name="_RANK_" value="1"/>
    <att type="string" name="_PATTERN_" value="M1"/>
    <att type="string" name="CLUSTER_LABEL" value=" "/>
    <att type="integer" name="#COUNT_001" value="17"/>
    <att type="integer" name="_MEMBER_hits" value="1"/>
    <att type="real" name="_LogP_hits" value="-3.474178277234634"/>
    <att type="string" name="Gene" value="GO:0050801"/>
    <att type="integer" name="GiniIndex" value="0"/>
    <att type="integer" name="CategoryID" value="19"/>
    <att type="integer" name="EvidenceCutoff" value="0"/>
    <graphics type="CIRCLE" x="272.0902389364725" y="363.2599274638976"/>
  </node>
  <node label="GO:0019229" id="46">
    <att type="string" name="canonicalName" value="GO:0019229"/>
    <att type="string" name="Description" value="regulation of vasoconstriction"/>
    <att type="string" name="Category" value="GO Biological Processes"/>
    <att type="real" name="LogP" value="-2.9207561489850136"/>
    <att type="real" name="Log(q-value)" value="-0.8935747338761161"/>
    <att type="integer" name="GROUP_ID" value="9"/>
    <att type="string" name="Hits" value="ADRA1A|AGTR1|ATP1A2|LEP"/>
    <att type="real" name="Enrichment" value="8.619642857142857"/>
    <att type="real" name="Z-score" value="5.2182194848035905"/>
    <att type="integer" name="#GeneInGOAndHitList" value="4"/>
    <att type="integer" name="#GeneInGO" value="56"/>
    <att type="integer" name="#GeneInHitList" value="200"/>
    <att type="integer" name="#TotalGeneInLibrary" value="24135"/>
    <att type="real" name="%InGO" value="2.0"/>
    <att type="real" name="STDV %InGO" value="0.9899494936611665"/>
    <att type="real" name="BestLogPInGroup" value="-5.254011549702509"/>
    <att type="real" name="BestEnrichmentInGroup" value="13.408333333333333"/>
    <att type="integer" name="FirstInGroupByEnrichment" value="0"/>
    <att type="integer" name="FirstInGroupByLogP" value="0"/>
    <att type="string" name="GeneID" value="148|185|477|3952"/>
    <att type="integer" name="_RANK_" value="1"/>
    <att type="string" name="_PATTERN_" value="M1"/>
    <att type="string" name="CLUSTER_LABEL" value=" "/>
    <att type="integer" name="#COUNT_001" value="4"/>
    <att type="integer" name="_MEMBER_hits" value="1"/>
    <att type="real" name="_LogP_hits" value="-2.9207561489850136"/>
    <att type="string" name="Gene" value="GO:0019229"/>
    <att type="integer" name="GiniIndex" value="0"/>
    <att type="integer" name="CategoryID" value="19"/>
    <att type="integer" name="EvidenceCutoff" value="0"/>
    <graphics type="CIRCLE" x="316.7822682622057" y="344.4657519679918"/>
  </node>
  <node label="hsa04924" id="47">
    <att type="string" name="canonicalName" value="hsa04924"/>
    <att type="string" name="Description" value="Renin secretion"/>
    <att type="string" name="Category" value="KEGG Pathway"/>
    <att type="real" name="LogP" value="-2.6802737705221578"/>
    <att type="real" name="Log(q-value)" value="-0.723225472483488"/>
    <att type="integer" name="GROUP_ID" value="9"/>
    <att type="string" name="Hits" value="ADCY5|AGTR1|NPR1|PDE3B"/>
    <att type="real" name="Enrichment" value="7.426153846153846"/>
    <att type="real" name="Z-score" value="4.742230811565327"/>
    <att type="integer" name="#GeneInGOAndHitList" value="4"/>
    <att type="integer" name="#GeneInGO" value="65"/>
    <att type="integer" name="#GeneInHitList" value="200"/>
    <att type="integer" name="#TotalGeneInLibrary" value="24135"/>
    <att type="real" name="%InGO" value="2.0"/>
    <att type="real" name="STDV %InGO" value="0.9899494936611665"/>
    <att type="real" name="BestLogPInGroup" value="-5.254011549702509"/>
    <att type="real" name="BestEnrichmentInGroup" value="13.408333333333333"/>
    <att type="integer" name="FirstInGroupByEnrichment" value="0"/>
    <att type="integer" name="FirstInGroupByLogP" value="0"/>
    <att type="string" name="GeneID" value="111|185|4881|5140"/>
    <att type="integer" name="_RANK_" value="1"/>
    <att type="string" name="_PATTERN_" value="M1"/>
    <att type="string" name="CLUSTER_LABEL" value=" "/>
    <att type="integer" name="#COUNT_001" value="4"/>
    <att type="integer" name="_MEMBER_hits" value="1"/>
    <att type="real" name="_LogP_hits" value="-2.6802737705221578"/>
    <att type="string" name="Gene" value="hsa04924"/>
    <att type="integer" name="GiniIndex" value="0"/>
    <att type="integer" name="CategoryID" value="24"/>
    <att type="integer" name="EvidenceCutoff" value="0"/>
    <graphics type="CIRCLE" x="356.5540119317552" y="173.93675102275745"/>
  </node>
  <node label="GO:0019935" id="48">
    <att type="string" name="canonicalName" value="GO:0019935"/>
    <att type="string" name="Description" value="cyclic-nucleotide-mediated signaling"/>
    <att type="string" name="Category" value="GO Biological Processes"/>
    <att type="real" name="LogP" value="-2.664036882214747"/>
    <att type="real" name="Log(q-value)" value="-0.7107815731932163"/>
    <att type="integer" name="GROUP_ID" value="9"/>
    <att type="string" name="Hits" value="ADCY5|ADRA1A|CD36|HTR2C|NPR1|PDE3B|PTGER3"/>
    <att type="real" name="Enrichment" value="3.928953488372094"/>
    <att type="real" name="Z-score" value="3.943338451432103"/>
    <att type="integer" name="#GeneInGOAndHitList" value="7"/>
    <att type="integer" name="#GeneInGO" value="215"/>
    <att type="integer" name="#GeneInHitList" value="200"/>
    <att type="integer" name="#TotalGeneInLibrary" value="24135"/>
    <att type="real" name="%InGO" value="3.5"/>
    <att type="real" name="STDV %InGO" value="1.2995191418367027"/>
    <att type="real" name="BestLogPInGroup" value="-5.254011549702509"/>
    <att type="real" name="BestEnrichmentInGroup" value="13.408333333333333"/>
    <att type="integer" name="FirstInGroupByEnrichment" value="0"/>
    <att type="integer" name="FirstInGroupByLogP" value="0"/>
    <att type="string" name="GeneID" value="111|148|948|3358|4881|5140|5733"/>
    <att type="integer" name="_RANK_" value="1"/>
    <att type="string" name="_PATTERN_" value="M1"/>
    <att type="string" name="CLUSTER_LABEL" value=" "/>
    <att type="integer" name="#COUNT_001" value="7"/>
    <att type="integer" name="_MEMBER_hits" value="1"/>
    <att type="real" name="_LogP_hits" value="-2.664036882214747"/>
    <att type="string" name="Gene" value="GO:0019935"/>
    <att type="integer" name="GiniIndex" value="0"/>
    <att type="integer" name="CategoryID" value="19"/>
    <att type="integer" name="EvidenceCutoff" value="0"/>
    <graphics type="CIRCLE" x="340.25734618227017" y="282.963330936125"/>
  </node>
  <node label="GO:0007588" id="49">
    <att type="string" name="canonicalName" value="GO:0007588"/>
    <att type="string" name="Description" value="excretion"/>
    <att type="string" name="Category" value="GO Biological Processes"/>
    <att type="real" name="LogP" value="-2.655909213744394"/>
    <att type="real" name="Log(q-value)" value="-0.7045380485974149"/>
    <att type="integer" name="GROUP_ID" value="9"/>
    <att type="string" name="Hits" value="ADRA1A|AGTR1|AQP7|NPR1"/>
    <att type="real" name="Enrichment" value="7.3136363636363635"/>
    <att type="real" name="Z-score" value="4.694998364833069"/>
    <att type="integer" name="#GeneInGOAndHitList" value="4"/>
    <att type="integer" name="#GeneInGO" value="66"/>
    <att type="integer" name="#GeneInHitList" value="200"/>
    <att type="integer" name="#TotalGeneInLibrary" value="24135"/>
    <att type="real" name="%InGO" value="2.0"/>
    <att type="real" name="STDV %InGO" value="0.9899494936611665"/>
    <att type="real" name="BestLogPInGroup" value="-5.254011549702509"/>
    <att type="real" name="BestEnrichmentInGroup" value="13.408333333333333"/>
    <att type="integer" name="FirstInGroupByEnrichment" value="0"/>
    <att type="integer" name="FirstInGroupByLogP" value="0"/>
    <att type="string" name="GeneID" value="148|185|364|4881"/>
    <att type="integer" name="_RANK_" value="1"/>
    <att type="string" name="_PATTERN_" value="M1"/>
    <att type="string" name="CLUSTER_LABEL" value=" "/>
    <att type="integer" name="#COUNT_001" value="4"/>
    <att type="integer" name="_MEMBER_hits" value="1"/>
    <att type="real" name="_LogP_hits" value="-2.655909213744394"/>
    <att type="string" name="Gene" value="GO:0007588"/>
    <att type="integer" name="GiniIndex" value="0"/>
    <att type="integer" name="CategoryID" value="19"/>
    <att type="integer" name="EvidenceCutoff" value="0"/>
    <graphics type="CIRCLE" x="341.2516689056142" y="436.38513235904315"/>
  </node>
  <node label="hsa04080" id="50">
    <att type="string" name="canonicalName" value="hsa04080"/>
    <att type="string" name="Description" value="Neuroactive ligand-receptor interaction"/>
    <att type="string" name="Category" value="KEGG Pathway"/>
    <att type="real" name="LogP" value="-2.636612328120149"/>
    <att type="real" name="Log(q-value)" value="-0.6908450404911681"/>
    <att type="integer" name="GROUP_ID" value="9"/>
    <att type="string" name="Hits" value="ADRA1A|AGTR1|GABRA2|GABRA3|GHR|HTR2C|LEP|PTGER3"/>
    <att type="real" name="Enrichment" value="3.472661870503597"/>
    <att type="real" name="Z-score" value="3.7904620310656365"/>
    <att type="integer" name="#GeneInGOAndHitList" value="8"/>
    <att type="integer" name="#GeneInGO" value="278"/>
    <att type="integer" name="#GeneInHitList" value="200"/>
    <att type="integer" name="#TotalGeneInLibrary" value="24135"/>
    <att type="real" name="%InGO" value="4.0"/>
    <att type="real" name="STDV %InGO" value="1.3856406460551018"/>
    <att type="real" name="BestLogPInGroup" value="-5.254011549702509"/>
    <att type="real" name="BestEnrichmentInGroup" value="13.408333333333333"/>
    <att type="integer" name="FirstInGroupByEnrichment" value="0"/>
    <att type="integer" name="FirstInGroupByLogP" value="0"/>
    <att type="string" name="GeneID" value="148|185|2555|2556|2690|3358|3952|5733"/>
    <att type="integer" name="_RANK_" value="1"/>
    <att type="string" name="_PATTERN_" value="M1"/>
    <att type="string" name="CLUSTER_LABEL" value=" "/>
    <att type="integer" name="#COUNT_001" value="8"/>
    <att type="integer" name="_MEMBER_hits" value="1"/>
    <att type="real" name="_LogP_hits" value="-2.636612328120149"/>
    <att type="string" name="Gene" value="hsa04080"/>
    <att type="integer" name="GiniIndex" value="0"/>
    <att type="integer" name="CategoryID" value="24"/>
    <att type="integer" name="EvidenceCutoff" value="0"/>
    <graphics type="CIRCLE" x="339.67135688837715" y="289.3415647879666"/>
  </node>
  <node label="hsa04022" id="51">
    <att type="string" name="canonicalName" value="hsa04022"/>
    <att type="string" name="Description" value="cGMP-PKG signaling pathway"/>
    <att type="string" name="Category" value="KEGG Pathway"/>
    <att type="real" name="LogP" value="-2.6140356300389254"/>
    <att type="real" name="Log(q-value)" value="-0.6767776664481577"/>
    <att type="integer" name="GROUP_ID" value="9"/>
    <att type="string" name="Hits" value="ADCY5|ADRA1A|AGTR1|ATP1A2|NPR1|PDE3B"/>
    <att type="real" name="Enrichment" value="4.4420245398773"/>
    <att type="real" name="Z-score" value="4.030589471460563"/>
    <att type="integer" name="#GeneInGOAndHitList" value="6"/>
    <att type="integer" name="#GeneInGO" value="163"/>
    <att type="integer" name="#GeneInHitList" value="200"/>
    <att type="integer" name="#TotalGeneInLibrary" value="24135"/>
    <att type="real" name="%InGO" value="3.0"/>
    <att type="real" name="STDV %InGO" value="1.2062338081814818"/>
    <att type="real" name="BestLogPInGroup" value="-5.254011549702509"/>
    <att type="real" name="BestEnrichmentInGroup" value="13.408333333333333"/>
    <att type="integer" name="FirstInGroupByEnrichment" value="0"/>
    <att type="integer" name="FirstInGroupByLogP" value="0"/>
    <att type="string" name="GeneID" value="111|148|185|477|4881|5140"/>
    <att type="integer" name="_RANK_" value="1"/>
    <att type="string" name="_PATTERN_" value="M1"/>
    <att type="string" name="CLUSTER_LABEL" value=" "/>
    <att type="integer" name="#COUNT_001" value="6"/>
    <att type="integer" name="_MEMBER_hits" value="1"/>
    <att type="real" name="_LogP_hits" value="-2.6140356300389254"/>
    <att type="string" name="Gene" value="hsa04022"/>
    <att type="integer" name="GiniIndex" value="0"/>
    <att type="integer" name="CategoryID" value="24"/>
    <att type="integer" name="EvidenceCutoff" value="0"/>
    <graphics type="CIRCLE" x="408.19691673804107" y="268.78064538322917"/>
  </node>
  <node label="GO:0055080" id="52">
    <att type="string" name="canonicalName" value="GO:0055080"/>
    <att type="string" name="Description" value="cation homeostasis"/>
    <att type="string" name="Category" value="GO Biological Processes"/>
    <att type="real" name="LogP" value="-2.5926073111964336"/>
    <att type="real" name="Log(q-value)" value="-0.6685592732606892"/>
    <att type="integer" name="GROUP_ID" value="9"/>
    <att type="string" name="Hits" value="ADCY5|ADRA1A|AGTR1|ATP1A2|CAV3|CD36|EPB42|HTR2C|NPR1|PDK4|PTGER3|CCL11|CCL14|SCARA5"/>
    <att type="real" name="Enrichment" value="2.3728230337078657"/>
    <att type="real" name="Z-score" value="3.398961387977655"/>
    <att type="integer" name="#GeneInGOAndHitList" value="14"/>
    <att type="integer" name="#GeneInGO" value="712"/>
    <att type="integer" name="#GeneInHitList" value="200"/>
    <att type="integer" name="#TotalGeneInLibrary" value="24135"/>
    <att type="real" name="%InGO" value="7.0"/>
    <att type="real" name="STDV %InGO" value="1.804161855266872"/>
    <att type="real" name="BestLogPInGroup" value="-5.254011549702509"/>
    <att type="real" name="BestEnrichmentInGroup" value="13.408333333333333"/>
    <att type="integer" name="FirstInGroupByEnrichment" value="0"/>
    <att type="integer" name="FirstInGroupByLogP" value="0"/>
    <att type="string" name="GeneID" value="111|148|185|477|859|948|2038|3358|4881|5166|5733|6356|6358|286133"/>
    <att type="integer" name="_RANK_" value="1"/>
    <att type="string" name="_PATTERN_" value="M1"/>
    <att type="string" name="CLUSTER_LABEL" value=" "/>
    <att type="integer" name="#COUNT_001" value="14"/>
    <att type="integer" name="_MEMBER_hits" value="1"/>
    <att type="real" name="_LogP_hits" value="-2.5926073111964336"/>
    <att type="string" name="Gene" value="GO:0055080"/>
    <att type="integer" name="GiniIndex" value="0"/>
    <att type="integer" name="CategoryID" value="19"/>
    <att type="integer" name="EvidenceCutoff" value="0"/>
    <graphics type="CIRCLE" x="182.9563415851552" y="447.73366189203824"/>
  </node>
  <node label="GO:0008585" id="53">
    <att type="string" name="canonicalName" value="GO:0008585"/>
    <att type="string" name="Description" value="female gonad development"/>
    <att type="string" name="Category" value="GO Biological Processes"/>
    <att type="real" name="LogP" value="-3.77489343419228"/>
    <att type="real" name="Log(q-value)" value="-1.4514272890931788"/>
    <att type="integer" name="GROUP_ID" value="10"/>
    <att type="string" name="Hits" value="COL9A3|INHBA|LEP|WT1|LHX9|UMODL1"/>
    <att type="real" name="Enrichment" value="7.388265306122449"/>
    <att type="real" name="Z-score" value="5.792536598337962"/>
    <att type="integer" name="#GeneInGOAndHitList" value="6"/>
    <att type="integer" name="#GeneInGO" value="98"/>
    <att type="integer" name="#GeneInHitList" value="200"/>
    <att type="integer" name="#TotalGeneInLibrary" value="24135"/>
    <att type="real" name="%InGO" value="3.0"/>
    <att type="real" name="STDV %InGO" value="1.2062338081814818"/>
    <att type="real" name="BestLogPInGroup" value="-5.187869200147479"/>
    <att type="real" name="BestEnrichmentInGroup" value="8.18135593220339"/>
    <att type="integer" name="FirstInGroupByEnrichment" value="0"/>
    <att type="integer" name="FirstInGroupByLogP" value="0"/>
    <att type="string" name="GeneID" value="1299|3624|3952|7490|56956|89766"/>
    <att type="integer" name="_RANK_" value="1"/>
    <att type="string" name="_PATTERN_" value="M1"/>
    <att type="string" name="CLUSTER_LABEL" value=" "/>
    <att type="integer" name="#COUNT_001" value="6"/>
    <att type="integer" name="_MEMBER_hits" value="1"/>
    <att type="real" name="_LogP_hits" value="-3.77489343419228"/>
    <att type="string" name="Gene" value="GO:0008585"/>
    <att type="integer" name="GiniIndex" value="0"/>
    <att type="integer" name="CategoryID" value="19"/>
    <att type="integer" name="EvidenceCutoff" value="0"/>
    <graphics type="CIRCLE" x="258.63481923349536" y="351.9639402258263"/>
  </node>
  <node label="GO:0046545" id="54">
    <att type="string" name="canonicalName" value="GO:0046545"/>
    <att type="string" name="Description" value="development of primary female sexual characteristics"/>
    <att type="string" name="Category" value="GO Biological Processes"/>
    <att type="real" name="LogP" value="-3.656725438884236"/>
    <att type="real" name="Log(q-value)" value="-1.379168791785736"/>
    <att type="integer" name="GROUP_ID" value="10"/>
    <att type="string" name="Hits" value="COL9A3|INHBA|LEP|WT1|LHX9|UMODL1"/>
    <att type="real" name="Enrichment" value="7.029611650485436"/>
    <att type="real" name="Z-score" value="5.605649406276249"/>
    <att type="integer" name="#GeneInGOAndHitList" value="6"/>
    <att type="integer" name="#GeneInGO" value="103"/>
    <att type="integer" name="#GeneInHitList" value="200"/>
    <att type="integer" name="#TotalGeneInLibrary" value="24135"/>
    <att type="real" name="%InGO" value="3.0"/>
    <att type="real" name="STDV %InGO" value="1.2062338081814818"/>
    <att type="real" name="BestLogPInGroup" value="-5.187869200147479"/>
    <att type="real" name="BestEnrichmentInGroup" value="8.18135593220339"/>
    <att type="integer" name="FirstInGroupByEnrichment" value="0"/>
    <att type="integer" name="FirstInGroupByLogP" value="0"/>
    <att type="string" name="GeneID" value="1299|3624|3952|7490|56956|89766"/>
    <att type="integer" name="_RANK_" value="1"/>
    <att type="string" name="_PATTERN_" value="M1"/>
    <att type="string" name="CLUSTER_LABEL" value=" "/>
    <att type="integer" name="#COUNT_001" value="6"/>
    <att type="integer" name="_MEMBER_hits" value="1"/>
    <att type="real" name="_LogP_hits" value="-3.656725438884236"/>
    <att type="string" name="Gene" value="GO:0046545"/>
    <att type="integer" name="GiniIndex" value="0"/>
    <att type="integer" name="CategoryID" value="19"/>
    <att type="integer" name="EvidenceCutoff" value="0"/>
    <graphics type="CIRCLE" x="236.39204553785726" y="199.8331196026467"/>
  </node>
  <node label="GO:0007548" id="55">
    <att type="string" name="canonicalName" value="GO:0007548"/>
    <att type="string" name="Description" value="sex differentiation"/>
    <att type="string" name="Category" value="GO Biological Processes"/>
    <att type="real" name="LogP" value="-2.7352914908578283"/>
    <att type="real" name="Log(q-value)" value="-0.7627794340937271"/>
    <att type="integer" name="GROUP_ID" value="10"/>
    <att type="string" name="Hits" value="COL9A3|FGF10|INHBA|LEP|RBP4|WT1|LHX9|UMODL1"/>
    <att type="real" name="Enrichment" value="3.602238805970149"/>
    <att type="real" name="Z-score" value="3.915872705297538"/>
    <att type="integer" name="#GeneInGOAndHitList" value="8"/>
    <att type="integer" name="#GeneInGO" value="268"/>
    <att type="integer" name="#GeneInHitList" value="200"/>
    <att type="integer" name="#TotalGeneInLibrary" value="24135"/>
    <att type="real" name="%InGO" value="4.0"/>
    <att type="real" name="STDV %InGO" value="1.3856406460551018"/>
    <att type="real" name="BestLogPInGroup" value="-5.187869200147479"/>
    <att type="real" name="BestEnrichmentInGroup" value="8.18135593220339"/>
    <att type="integer" name="FirstInGroupByEnrichment" value="0"/>
    <att type="integer" name="FirstInGroupByLogP" value="0"/>
    <att type="string" name="GeneID" value="1299|2255|3624|3952|5950|7490|56956|89766"/>
    <att type="integer" name="_RANK_" value="1"/>
    <att type="string" name="_PATTERN_" value="M1"/>
    <att type="string" name="CLUSTER_LABEL" value=" "/>
    <att type="integer" name="#COUNT_001" value="8"/>
    <att type="integer" name="_MEMBER_hits" value="1"/>
    <att type="real" name="_LogP_hits" value="-2.7352914908578283"/>
    <att type="string" name="Gene" value="GO:0007548"/>
    <att type="integer" name="GiniIndex" value="0"/>
    <att type="integer" name="CategoryID" value="19"/>
    <att type="integer" name="EvidenceCutoff" value="0"/>
    <graphics type="CIRCLE" x="339.33891114459675" y="173.53783856425568"/>
  </node>
  <node label="GO:0003006" id="56">
    <att type="string" name="canonicalName" value="GO:0003006"/>
    <att type="string" name="Description" value="developmental process involved in reproduction"/>
    <att type="string" name="Category" value="GO Biological Processes"/>
    <att type="real" name="LogP" value="-2.3944882660195397"/>
    <att type="real" name="Log(q-value)" value="-0.5266631523226355"/>
    <att type="integer" name="GROUP_ID" value="10"/>
    <att type="string" name="Hits" value="CCNB1|COL9A3|FGF10|INHBA|LEP|RBP4|WT1|ZBTB16|PLAC1|LHX9|KNL1|LIN28A|UMODL1"/>
    <att type="real" name="Enrichment" value="2.341455223880597"/>
    <att type="real" name="Z-score" value="3.2189648860973734"/>
    <att type="integer" name="#GeneInGOAndHitList" value="13"/>
    <att type="integer" name="#GeneInGO" value="670"/>
    <att type="integer" name="#GeneInHitList" value="200"/>
    <att type="integer" name="#TotalGeneInLibrary" value="24135"/>
    <att type="real" name="%InGO" value="6.5"/>
    <att type="real" name="STDV %InGO" value="1.7432010784760317"/>
    <att type="real" name="BestLogPInGroup" value="-5.187869200147479"/>
    <att type="real" name="BestEnrichmentInGroup" value="8.18135593220339"/>
    <att type="integer" name="FirstInGroupByEnrichment" value="0"/>
    <att type="integer" name="FirstInGroupByLogP" value="0"/>
    <att type="string" name="GeneID" value="891|1299|2255|3624|3952|5950|7490|7704|10761|56956|57082|79727|89766"/>
    <att type="integer" name="_RANK_" value="1"/>
    <att type="string" name="_PATTERN_" value="M1"/>
    <att type="string" name="CLUSTER_LABEL" value=" "/>
    <att type="integer" name="#COUNT_001" value="13"/>
    <att type="integer" name="_MEMBER_hits" value="1"/>
    <att type="real" name="_LogP_hits" value="-2.3944882660195397"/>
    <att type="string" name="Gene" value="GO:0003006"/>
    <att type="integer" name="GiniIndex" value="0"/>
    <att type="integer" name="CategoryID" value="19"/>
    <att type="integer" name="EvidenceCutoff" value="0"/>
    <graphics type="CIRCLE" x="304.4871292649202" y="168.4933493906684"/>
  </node>
  <node label="GO:0048806" id="57">
    <att type="string" name="canonicalName" value="GO:0048806"/>
    <att type="string" name="Description" value="genitalia development"/>
    <att type="string" name="Category" value="GO Biological Processes"/>
    <att type="real" name="LogP" value="-2.183823436933302"/>
    <att type="real" name="Log(q-value)" value="-0.4178435539199662"/>
    <att type="integer" name="GROUP_ID" value="10"/>
    <att type="string" name="Hits" value="FGF10|RBP4|WT1"/>
    <att type="real" name="Enrichment" value="7.870108695652173"/>
    <att type="real" name="Z-score" value="4.263301769940585"/>
    <att type="integer" name="#GeneInGOAndHitList" value="3"/>
    <att type="integer" name="#GeneInGO" value="46"/>
    <att type="integer" name="#GeneInHitList" value="200"/>
    <att type="integer" name="#TotalGeneInLibrary" value="24135"/>
    <att type="real" name="%InGO" value="1.5"/>
    <att type="real" name="STDV %InGO" value="0.8595056718835542"/>
    <att type="real" name="BestLogPInGroup" value="-5.187869200147479"/>
    <att type="real" name="BestEnrichmentInGroup" value="8.18135593220339"/>
    <att type="integer" name="FirstInGroupByEnrichment" value="0"/>
    <att type="integer" name="FirstInGroupByLogP" value="0"/>
    <att type="string" name="GeneID" value="2255|5950|7490"/>
    <att type="integer" name="_RANK_" value="1"/>
    <att type="string" name="_PATTERN_" value="M1"/>
    <att type="string" name="CLUSTER_LABEL" value=" "/>
    <att type="integer" name="#COUNT_001" value="3"/>
    <att type="integer" name="_MEMBER_hits" value="1"/>
    <att type="real" name="_LogP_hits" value="-2.183823436933302"/>
    <att type="string" name="Gene" value="GO:0048806"/>
    <att type="integer" name="GiniIndex" value="0"/>
    <att type="integer" name="CategoryID" value="19"/>
    <att type="integer" name="EvidenceCutoff" value="0"/>
    <graphics type="CIRCLE" x="390.3753718873178" y="411.4154875740162"/>
  </node>
  <node label="GO:0008406" id="58">
    <att type="string" name="canonicalName" value="GO:0008406"/>
    <att type="string" name="Description" value="gonad development"/>
    <att type="string" name="Category" value="GO Biological Processes"/>
    <att type="real" name="LogP" value="-2.0258278147598645"/>
    <att type="real" name="Log(q-value)" value="-0.3236285264404765"/>
    <att type="integer" name="GROUP_ID" value="10"/>
    <att type="string" name="Hits" value="COL9A3|INHBA|LEP|WT1|LHX9|UMODL1"/>
    <att type="real" name="Enrichment" value="3.3520833333333333"/>
    <att type="real" name="Z-score" value="3.17410293632299"/>
    <att type="integer" name="#GeneInGOAndHitList" value="6"/>
    <att type="integer" name="#GeneInGO" value="216"/>
    <att type="integer" name="#GeneInHitList" value="200"/>
    <att type="integer" name="#TotalGeneInLibrary" value="24135"/>
    <att type="real" name="%InGO" value="3.0"/>
    <att type="real" name="STDV %InGO" value="1.2062338081814818"/>
    <att type="real" name="BestLogPInGroup" value="-5.187869200147479"/>
    <att type="real" name="BestEnrichmentInGroup" value="8.18135593220339"/>
    <att type="integer" name="FirstInGroupByEnrichment" value="0"/>
    <att type="integer" name="FirstInGroupByLogP" value="0"/>
    <att type="string" name="GeneID" value="1299|3624|3952|7490|56956|89766"/>
    <att type="integer" name="_RANK_" value="1"/>
    <att type="string" name="_PATTERN_" value="M1"/>
    <att type="string" name="CLUSTER_LABEL" value=" "/>
    <att type="integer" name="#COUNT_001" value="6"/>
    <att type="integer" name="_MEMBER_hits" value="1"/>
    <att type="real" name="_LogP_hits" value="-2.0258278147598645"/>
    <att type="string" name="Gene" value="GO:0008406"/>
    <att type="integer" name="GiniIndex" value="0"/>
    <att type="integer" name="CategoryID" value="19"/>
    <att type="integer" name="EvidenceCutoff" value="0"/>
    <graphics type="CIRCLE" x="298.7636256876493" y="196.93684592752467"/>
  </node>
  <node label="GO:0048608" id="59">
    <att type="string" name="canonicalName" value="GO:0048608"/>
    <att type="string" name="Description" value="reproductive structure development"/>
    <att type="string" name="Category" value="GO Biological Processes"/>
    <att type="real" name="LogP" value="-2.0083157931486424"/>
    <att type="real" name="Log(q-value)" value="-0.3124259787362616"/>
    <att type="integer" name="GROUP_ID" value="10"/>
    <att type="string" name="Hits" value="COL9A3|FGF10|INHBA|LEP|RBP4|WT1|PLAC1|LHX9|UMODL1"/>
    <att type="real" name="Enrichment" value="2.531643356643357"/>
    <att type="real" name="Z-score" value="2.9259715141135314"/>
    <att type="integer" name="#GeneInGOAndHitList" value="9"/>
    <att type="integer" name="#GeneInGO" value="429"/>
    <att type="integer" name="#GeneInHitList" value="200"/>
    <att type="integer" name="#TotalGeneInLibrary" value="24135"/>
    <att type="real" name="%InGO" value="4.5"/>
    <att type="real" name="STDV %InGO" value="1.4658615214269048"/>
    <att type="real" name="BestLogPInGroup" value="-5.187869200147479"/>
    <att type="real" name="BestEnrichmentInGroup" value="8.18135593220339"/>
    <att type="integer" name="FirstInGroupByEnrichment" value="0"/>
    <att type="integer" name="FirstInGroupByLogP" value="0"/>
    <att type="string" name="GeneID" value="1299|2255|3624|3952|5950|7490|10761|56956|89766"/>
    <att type="integer" name="_RANK_" value="1"/>
    <att type="string" name="_PATTERN_" value="M1"/>
    <att type="string" name="CLUSTER_LABEL" value=" "/>
    <att type="integer" name="#COUNT_001" value="9"/>
    <att type="integer" name="_MEMBER_hits" value="1"/>
    <att type="real" name="_LogP_hits" value="-2.0083157931486424"/>
    <att type="string" name="Gene" value="GO:0048608"/>
    <att type="integer" name="GiniIndex" value="0"/>
    <att type="integer" name="CategoryID" value="19"/>
    <att type="integer" name="EvidenceCutoff" value="0"/>
    <graphics type="CIRCLE" x="319.58032118791795" y="171.54364670615348"/>
  </node>
  <node label="GO:0046883" id="60">
    <att type="string" name="canonicalName" value="GO:0046883"/>
    <att type="string" name="Description" value="regulation of hormone secretion"/>
    <att type="string" name="Category" value="GO Biological Processes"/>
    <att type="real" name="LogP" value="-4.123079397942689"/>
    <att type="real" name="Log(q-value)" value="-1.6831575162952657"/>
    <att type="integer" name="GROUP_ID" value="11"/>
    <att type="string" name="Hits" value="ADCY5|AGTR1|CRHBP|HTR2C|INHBA|LEP|NNAT|RBP4|STXBP5L|ACVR1C"/>
    <att type="real" name="Enrichment" value="4.5710227272727275"/>
    <att type="real" name="Z-score" value="5.33300765873484"/>
    <att type="integer" name="#GeneInGOAndHitList" value="10"/>
    <att type="integer" name="#GeneInGO" value="264"/>
    <att type="integer" name="#GeneInHitList" value="200"/>
    <att type="integer" name="#TotalGeneInLibrary" value="24135"/>
    <att type="real" name="%InGO" value="5.0"/>
    <att type="real" name="STDV %InGO" value="1.5411035007422442"/>
    <att type="real" name="BestLogPInGroup" value="-5.0873438466266165"/>
    <att type="real" name="BestEnrichmentInGroup" value="10.726666666666667"/>
    <att type="integer" name="FirstInGroupByEnrichment" value="0"/>
    <att type="integer" name="FirstInGroupByLogP" value="0"/>
    <att type="string" name="GeneID" value="111|185|1393|3358|3624|3952|4826|5950|9515|130399"/>
    <att type="integer" name="_RANK_" value="1"/>
    <att type="string" name="_PATTERN_" value="M1"/>
    <att type="string" name="CLUSTER_LABEL" value=" "/>
    <att type="integer" name="#COUNT_001" value="10"/>
    <att type="integer" name="_MEMBER_hits" value="1"/>
    <att type="real" name="_LogP_hits" value="-4.123079397942689"/>
    <att type="string" name="Gene" value="GO:0046883"/>
    <att type="integer" name="GiniIndex" value="0"/>
    <att type="integer" name="CategoryID" value="19"/>
    <att type="integer" name="EvidenceCutoff" value="0"/>
    <graphics type="CIRCLE" x="359.0734011017281" y="164.13562384221012"/>
  </node>
  <node label="GO:1903530" id="61">
    <att type="string" name="canonicalName" value="GO:1903530"/>
    <att type="string" name="Description" value="regulation of secretion by cell"/>
    <att type="string" name="Category" value="GO Biological Processes"/>
    <att type="real" name="LogP" value="-3.9456710465007716"/>
    <att type="real" name="Log(q-value)" value="-1.5549671875235298"/>
    <att type="integer" name="GROUP_ID" value="11"/>
    <att type="string" name="Hits" value="ADCY5|ADRA1A|AGTR1|CIDEA|CRHBP|HTR2C|INHBA|LEP|NNAT|RBP4|TTN|AIM2|STXBP5L|UNC13A|CLEC5A|ACVR1C|PYDC1"/>
    <att type="real" name="Enrichment" value="2.845319001386963"/>
    <att type="real" name="Z-score" value="4.598479081320252"/>
    <att type="integer" name="#GeneInGOAndHitList" value="17"/>
    <att type="integer" name="#GeneInGO" value="721"/>
    <att type="integer" name="#GeneInHitList" value="200"/>
    <att type="integer" name="#TotalGeneInLibrary" value="24135"/>
    <att type="real" name="%InGO" value="8.5"/>
    <att type="real" name="STDV %InGO" value="1.971991379291502"/>
    <att type="real" name="BestLogPInGroup" value="-5.0873438466266165"/>
    <att type="real" name="BestEnrichmentInGroup" value="10.726666666666667"/>
    <att type="integer" name="FirstInGroupByEnrichment" value="0"/>
    <att type="integer" name="FirstInGroupByLogP" value="0"/>
    <att type="string" name="GeneID" value="111|148|185|1149|1393|3358|3624|3952|4826|5950|7273|9447|9515|23025|23601|130399|260434"/>
    <att type="integer" name="_RANK_" value="1"/>
    <att type="string" name="_PATTERN_" value="M1"/>
    <att type="string" name="CLUSTER_LABEL" value=" "/>
    <att type="integer" name="#COUNT_001" value="17"/>
    <att type="integer" name="_MEMBER_hits" value="1"/>
    <att type="real" name="_LogP_hits" value="-3.9456710465007716"/>
    <att type="string" name="Gene" value="GO:1903530"/>
    <att type="integer" name="GiniIndex" value="0"/>
    <att type="integer" name="CategoryID" value="19"/>
    <att type="integer" name="EvidenceCutoff" value="0"/>
    <graphics type="CIRCLE" x="156.82353081102633" y="264.6263367371029"/>
  </node>
  <node label="GO:0023061" id="62">
    <att type="string" name="canonicalName" value="GO:0023061"/>
    <att type="string" name="Description" value="signal release"/>
    <att type="string" name="Category" value="GO Biological Processes"/>
    <att type="real" name="LogP" value="-3.9332895267775214"/>
    <att type="real" name="Log(q-value)" value="-1.5528048329819657"/>
    <att type="integer" name="GROUP_ID" value="11"/>
    <att type="string" name="Hits" value="ADCY5|ADRA1A|AGTR1|CRHBP|HTR2C|INHBA|LEP|NNAT|RBP4|SLC18A3|STXBP5L|UNC13A|ACVR1C"/>
    <att type="real" name="Enrichment" value="3.447857142857143"/>
    <att type="real" name="Z-score" value="4.81852208861379"/>
    <att type="integer" name="#GeneInGOAndHitList" value="13"/>
    <att type="integer" name="#GeneInGO" value="455"/>
    <att type="integer" name="#GeneInHitList" value="200"/>
    <att type="integer" name="#TotalGeneInLibrary" value="24135"/>
    <att type="real" name="%InGO" value="6.5"/>
    <att type="real" name="STDV %InGO" value="1.7432010784760317"/>
    <att type="real" name="BestLogPInGroup" value="-5.0873438466266165"/>
    <att type="real" name="BestEnrichmentInGroup" value="10.726666666666667"/>
    <att type="integer" name="FirstInGroupByEnrichment" value="0"/>
    <att type="integer" name="FirstInGroupByLogP" value="0"/>
    <att type="string" name="GeneID" value="111|148|185|1393|3358|3624|3952|4826|5950|6572|9515|23025|130399"/>
    <att type="integer" name="_RANK_" value="1"/>
    <att type="string" name="_PATTERN_" value="M1"/>
    <att type="string" name="CLUSTER_LABEL" value=" "/>
    <att type="integer" name="#COUNT_001" value="13"/>
    <att type="integer" name="_MEMBER_hits" value="1"/>
    <att type="real" name="_LogP_hits" value="-3.9332895267775214"/>
    <att type="string" name="Gene" value="GO:0023061"/>
    <att type="integer" name="GiniIndex" value="0"/>
    <att type="integer" name="CategoryID" value="19"/>
    <att type="integer" name="EvidenceCutoff" value="0"/>
    <graphics type="CIRCLE" x="330.0415376072325" y="334.8306574071774"/>
  </node>
  <node label="GO:0002791" id="63">
    <att type="string" name="canonicalName" value="GO:0002791"/>
    <att type="string" name="Description" value="regulation of peptide secretion"/>
    <att type="string" name="Category" value="GO Biological Processes"/>
    <att type="real" name="LogP" value="-3.8218784130942978"/>
    <att type="real" name="Log(q-value)" value="-1.4650360708184829"/>
    <att type="integer" name="GROUP_ID" value="11"/>
    <att type="string" name="Hits" value="ADCY5|CIDEA|CRHBP|HTR2C|LEP|NNAT|RBP4|TTN|AIM2|STXBP5L|CLEC5A|ACVR1C|PYDC1"/>
    <att type="real" name="Enrichment" value="3.3592612419700214"/>
    <att type="real" name="Z-score" value="4.706159360928463"/>
    <att type="integer" name="#GeneInGOAndHitList" value="13"/>
    <att type="integer" name="#GeneInGO" value="467"/>
    <att type="integer" name="#GeneInHitList" value="200"/>
    <att type="integer" name="#TotalGeneInLibrary" value="24135"/>
    <att type="real" name="%InGO" value="6.5"/>
    <att type="real" name="STDV %InGO" value="1.7432010784760317"/>
    <att type="real" name="BestLogPInGroup" value="-5.0873438466266165"/>
    <att type="real" name="BestEnrichmentInGroup" value="10.726666666666667"/>
    <att type="integer" name="FirstInGroupByEnrichment" value="0"/>
    <att type="integer" name="FirstInGroupByLogP" value="0"/>
    <att type="string" name="GeneID" value="111|1149|1393|3358|3952|4826|5950|7273|9447|9515|23601|130399|260434"/>
    <att type="integer" name="_RANK_" value="1"/>
    <att type="string" name="_PATTERN_" value="M1"/>
    <att type="string" name="CLUSTER_LABEL" value=" "/>
    <att type="integer" name="#COUNT_001" value="13"/>
    <att type="integer" name="_MEMBER_hits" value="1"/>
    <att type="real" name="_LogP_hits" value="-3.8218784130942978"/>
    <att type="string" name="Gene" value="GO:0002791"/>
    <att type="integer" name="GiniIndex" value="0"/>
    <att type="integer" name="CategoryID" value="19"/>
    <att type="integer" name="EvidenceCutoff" value="0"/>
    <graphics type="CIRCLE" x="361.0712494181098" y="411.4024471930499"/>
  </node>
  <node label="GO:0046888" id="64">
    <att type="string" name="canonicalName" value="GO:0046888"/>
    <att type="string" name="Description" value="negative regulation of hormone secretion"/>
    <att type="string" name="Category" value="GO Biological Processes"/>
    <att type="real" name="LogP" value="-3.6880319246357547"/>
    <att type="real" name="Log(q-value)" value="-1.3983546448614015"/>
    <att type="integer" name="GROUP_ID" value="11"/>
    <att type="string" name="Hits" value="CRHBP|INHBA|LEP|STXBP5L|ACVR1C"/>
    <att type="real" name="Enrichment" value="9.282692307692308"/>
    <att type="real" name="Z-score" value="6.112277982227635"/>
    <att type="integer" name="#GeneInGOAndHitList" value="5"/>
    <att type="integer" name="#GeneInGO" value="65"/>
    <att type="integer" name="#GeneInHitList" value="200"/>
    <att type="integer" name="#TotalGeneInLibrary" value="24135"/>
    <att type="real" name="%InGO" value="2.5"/>
    <att type="real" name="STDV %InGO" value="1.1039701082909807"/>
    <att type="real" name="BestLogPInGroup" value="-5.0873438466266165"/>
    <att type="real" name="BestEnrichmentInGroup" value="10.726666666666667"/>
    <att type="integer" name="FirstInGroupByEnrichment" value="0"/>
    <att type="integer" name="FirstInGroupByLogP" value="0"/>
    <att type="string" name="GeneID" value="1393|3624|3952|9515|130399"/>
    <att type="integer" name="_RANK_" value="1"/>
    <att type="string" name="_PATTERN_" value="M1"/>
    <att type="string" name="CLUSTER_LABEL" value=" "/>
    <att type="integer" name="#COUNT_001" value="5"/>
    <att type="integer" name="_MEMBER_hits" value="1"/>
    <att type="real" name="_LogP_hits" value="-3.6880319246357547"/>
    <att type="string" name="Gene" value="GO:0046888"/>
    <att type="integer" name="GiniIndex" value="0"/>
    <att type="integer" name="CategoryID" value="19"/>
    <att type="integer" name="EvidenceCutoff" value="0"/>
    <graphics type="CIRCLE" x="153.00254237782613" y="265.3014450742264"/>
  </node>
  <node label="GO:0046879" id="65">
    <att type="string" name="canonicalName" value="GO:0046879"/>
    <att type="string" name="Description" value="hormone secretion"/>
    <att type="string" name="Category" value="GO Biological Processes"/>
    <att type="real" name="LogP" value="-3.5676467921564603"/>
    <att type="real" name="Log(q-value)" value="-1.3163424746335037"/>
    <att type="integer" name="GROUP_ID" value="11"/>
    <att type="string" name="Hits" value="ADCY5|AGTR1|CRHBP|HTR2C|INHBA|LEP|NNAT|RBP4|STXBP5L|ACVR1C"/>
    <att type="real" name="Enrichment" value="3.9053398058252426"/>
    <att type="real" name="Z-score" value="4.698546631970786"/>
    <att type="integer" name="#GeneInGOAndHitList" value="10"/>
    <att type="integer" name="#GeneInGO" value="309"/>
    <att type="integer" name="#GeneInHitList" value="200"/>
    <att type="integer" name="#TotalGeneInLibrary" value="24135"/>
    <att type="real" name="%InGO" value="5.0"/>
    <att type="real" name="STDV %InGO" value="1.5411035007422442"/>
    <att type="real" name="BestLogPInGroup" value="-5.0873438466266165"/>
    <att type="real" name="BestEnrichmentInGroup" value="10.726666666666667"/>
    <att type="integer" name="FirstInGroupByEnrichment" value="0"/>
    <att type="integer" name="FirstInGroupByLogP" value="0"/>
    <att type="string" name="GeneID" value="111|185|1393|3358|3624|3952|4826|5950|9515|130399"/>
    <att type="integer" name="_RANK_" value="1"/>
    <att type="string" name="_PATTERN_" value="M1"/>
    <att type="string" name="CLUSTER_LABEL" value=" "/>
    <att type="integer" name="#COUNT_001" value="10"/>
    <att type="integer" name="_MEMBER_hits" value="1"/>
    <att type="real" name="_LogP_hits" value="-3.5676467921564603"/>
    <att type="string" name="Gene" value="GO:0046879"/>
    <att type="integer" name="GiniIndex" value="0"/>
    <att type="integer" name="CategoryID" value="19"/>
    <att type="integer" name="EvidenceCutoff" value="0"/>
    <graphics type="CIRCLE" x="437.1929679448851" y="364.4579965117339"/>
  </node>
  <node label="GO:0090276" id="66">
    <att type="string" name="canonicalName" value="GO:0090276"/>
    <att type="string" name="Description" value="regulation of peptide hormone secretion"/>
    <att type="string" name="Category" value="GO Biological Processes"/>
    <att type="real" name="LogP" value="-3.5178976406767486"/>
    <att type="real" name="Log(q-value)" value="-1.2831361982946143"/>
    <att type="integer" name="GROUP_ID" value="11"/>
    <att type="string" name="Hits" value="ADCY5|CRHBP|HTR2C|LEP|NNAT|RBP4|STXBP5L|ACVR1C"/>
    <att type="real" name="Enrichment" value="4.755665024630542"/>
    <att type="real" name="Z-score" value="4.91199942970103"/>
    <att type="integer" name="#GeneInGOAndHitList" value="8"/>
    <att type="integer" name="#GeneInGO" value="203"/>
    <att type="integer" name="#GeneInHitList" value="200"/>
    <att type="integer" name="#TotalGeneInLibrary" value="24135"/>
    <att type="real" name="%InGO" value="4.0"/>
    <att type="real" name="STDV %InGO" value="1.3856406460551018"/>
    <att type="real" name="BestLogPInGroup" value="-5.0873438466266165"/>
    <att type="real" name="BestEnrichmentInGroup" value="10.726666666666667"/>
    <att type="integer" name="FirstInGroupByEnrichment" value="0"/>
    <att type="integer" name="FirstInGroupByLogP" value="0"/>
    <att type="string" name="GeneID" value="111|1393|3358|3952|4826|5950|9515|130399"/>
    <att type="integer" name="_RANK_" value="1"/>
    <att type="string" name="_PATTERN_" value="M1"/>
    <att type="string" name="CLUSTER_LABEL" value=" "/>
    <att type="integer" name="#COUNT_001" value="8"/>
    <att type="integer" name="_MEMBER_hits" value="1"/>
    <att type="real" name="_LogP_hits" value="-3.5178976406767486"/>
    <att type="string" name="Gene" value="GO:0090276"/>
    <att type="integer" name="GiniIndex" value="0"/>
    <att type="integer" name="CategoryID" value="19"/>
    <att type="integer" name="EvidenceCutoff" value="0"/>
    <graphics type="CIRCLE" x="370.45152068049947" y="324.2661494317384"/>
  </node>
  <node label="GO:0009914" id="67">
    <att type="string" name="canonicalName" value="GO:0009914"/>
    <att type="string" name="Description" value="hormone transport"/>
    <att type="string" name="Category" value="GO Biological Processes"/>
    <att type="real" name="LogP" value="-3.4581809093565274"/>
    <att type="real" name="Log(q-value)" value="-1.2616694347750848"/>
    <att type="integer" name="GROUP_ID" value="11"/>
    <att type="string" name="Hits" value="ADCY5|AGTR1|CRHBP|HTR2C|INHBA|LEP|NNAT|RBP4|STXBP5L|ACVR1C"/>
    <att type="real" name="Enrichment" value="3.7829153605015673"/>
    <att type="real" name="Z-score" value="4.573765189033565"/>
    <att type="integer" name="#GeneInGOAndHitList" value="10"/>
    <att type="integer" name="#GeneInGO" value="319"/>
    <att type="integer" name="#GeneInHitList" value="200"/>
    <att type="integer" name="#TotalGeneInLibrary" value="24135"/>
    <att type="real" name="%InGO" value="5.0"/>
    <att type="real" name="STDV %InGO" value="1.5411035007422442"/>
    <att type="real" name="BestLogPInGroup" value="-5.0873438466266165"/>
    <att type="real" name="BestEnrichmentInGroup" value="10.726666666666667"/>
    <att type="integer" name="FirstInGroupByEnrichment" value="0"/>
    <att type="integer" name="FirstInGroupByLogP" value="0"/>
    <att type="string" name="GeneID" value="111|185|1393|3358|3624|3952|4826|5950|9515|130399"/>
    <att type="integer" name="_RANK_" value="1"/>
    <att type="string" name="_PATTERN_" value="M1"/>
    <att type="string" name="CLUSTER_LABEL" value=" "/>
    <att type="integer" name="#COUNT_001" value="10"/>
    <att type="integer" name="_MEMBER_hits" value="1"/>
    <att type="real" name="_LogP_hits" value="-3.4581809093565274"/>
    <att type="string" name="Gene" value="GO:0009914"/>
    <att type="integer" name="GiniIndex" value="0"/>
    <att type="integer" name="CategoryID" value="19"/>
    <att type="integer" name="EvidenceCutoff" value="0"/>
    <graphics type="CIRCLE" x="181.69138354692907" y="363.76964660029296"/>
  </node>
  <node label="GO:0002790" id="68">
    <att type="string" name="canonicalName" value="GO:0002790"/>
    <att type="string" name="Description" value="peptide secretion"/>
    <att type="string" name="Category" value="GO Biological Processes"/>
    <att type="real" name="LogP" value="-3.40992463539886"/>
    <att type="real" name="Log(q-value)" value="-1.2252752588547426"/>
    <att type="integer" name="GROUP_ID" value="11"/>
    <att type="string" name="Hits" value="ADCY5|CD36|CIDEA|CRHBP|HTR2C|LEP|NNAT|RBP4|TTN|AIM2|STXBP5L|CLEC5A|ACVR1C|PYDC1"/>
    <att type="real" name="Enrichment" value="2.8928938356164386"/>
    <att type="real" name="Z-score" value="4.232928574661373"/>
    <att type="integer" name="#GeneInGOAndHitList" value="14"/>
    <att type="integer" name="#GeneInGO" value="584"/>
    <att type="integer" name="#GeneInHitList" value="200"/>
    <att type="integer" name="#TotalGeneInLibrary" value="24135"/>
    <att type="real" name="%InGO" value="7.0"/>
    <att type="real" name="STDV %InGO" value="1.804161855266872"/>
    <att type="real" name="BestLogPInGroup" value="-5.0873438466266165"/>
    <att type="real" name="BestEnrichmentInGroup" value="10.726666666666667"/>
    <att type="integer" name="FirstInGroupByEnrichment" value="0"/>
    <att type="integer" name="FirstInGroupByLogP" value="0"/>
    <att type="string" name="GeneID" value="111|948|1149|1393|3358|3952|4826|5950|7273|9447|9515|23601|130399|260434"/>
    <att type="integer" name="_RANK_" value="1"/>
    <att type="string" name="_PATTERN_" value="M1"/>
    <att type="string" name="CLUSTER_LABEL" value=" "/>
    <att type="integer" name="#COUNT_001" value="14"/>
    <att type="integer" name="_MEMBER_hits" value="1"/>
    <att type="real" name="_LogP_hits" value="-3.40992463539886"/>
    <att type="string" name="Gene" value="GO:0002790"/>
    <att type="integer" name="GiniIndex" value="0"/>
    <att type="integer" name="CategoryID" value="19"/>
    <att type="integer" name="EvidenceCutoff" value="0"/>
    <graphics type="CIRCLE" x="429.94140924947527" y="164.8666411282115"/>
  </node>
  <node label="M3005" id="69">
    <att type="string" name="canonicalName" value="M3005"/>
    <att type="string" name="Description" value="NABA COLLAGENS"/>
    <att type="string" name="Category" value="Canonical Pathways"/>
    <att type="real" name="LogP" value="-4.508048511863086"/>
    <att type="real" name="Log(q-value)" value="-1.9455177294178085"/>
    <att type="integer" name="GROUP_ID" value="12"/>
    <att type="string" name="Hits" value="COL9A3|COL11A1|COL6A6|COL22A1|COL6A5"/>
    <att type="real" name="Enrichment" value="13.713068181818182"/>
    <att type="real" name="Z-score" value="7.715467331442142"/>
    <att type="integer" name="#GeneInGOAndHitList" value="5"/>
    <att type="integer" name="#GeneInGO" value="44"/>
    <att type="integer" name="#GeneInHitList" value="200"/>
    <att type="integer" name="#TotalGeneInLibrary" value="24135"/>
    <att type="real" name="%InGO" value="2.5"/>
    <att type="real" name="STDV %InGO" value="1.1039701082909807"/>
    <att type="real" name="BestLogPInGroup" value="-4.9959996939312585"/>
    <att type="real" name="BestEnrichmentInGroup" value="13.713068181818182"/>
    <att type="integer" name="FirstInGroupByEnrichment" value="0"/>
    <att type="integer" name="FirstInGroupByLogP" value="0"/>
    <att type="string" name="GeneID" value="1299|1301|131873|169044|256076"/>
    <att type="integer" name="_RANK_" value="1"/>
    <att type="string" name="_PATTERN_" value="M1"/>
    <att type="string" name="CLUSTER_LABEL" value=" "/>
    <att type="integer" name="#COUNT_001" value="5"/>
    <att type="integer" name="_MEMBER_hits" value="1"/>
    <att type="real" name="_LogP_hits" value="-4.508048511863086"/>
    <att type="string" name="Gene" value="M3005"/>
    <att type="integer" name="GiniIndex" value="0"/>
    <att type="integer" name="CategoryID" value="11"/>
    <att type="integer" name="EvidenceCutoff" value="0"/>
    <graphics type="CIRCLE" x="198.48595356249342" y="237.50838765022306"/>
  </node>
  <node label="R-HSA-8948216" id="70">
    <att type="string" name="canonicalName" value="R-HSA-8948216"/>
    <att type="string" name="Description" value="Collagen chain trimerization"/>
    <att type="string" name="Category" value="Reactome Gene Sets"/>
    <att type="real" name="LogP" value="-4.508048511863086"/>
    <att type="real" name="Log(q-value)" value="-1.9455177294178085"/>
    <att type="integer" name="GROUP_ID" value="12"/>
    <att type="string" name="Hits" value="COL9A3|COL11A1|COL6A6|COL22A1|COL6A5"/>
    <att type="real" name="Enrichment" value="13.713068181818182"/>
    <att type="real" name="Z-score" value="7.715467331442142"/>
    <att type="integer" name="#GeneInGOAndHitList" value="5"/>
    <att type="integer" name="#GeneInGO" value="44"/>
    <att type="integer" name="#GeneInHitList" value="200"/>
    <att type="integer" name="#TotalGeneInLibrary" value="24135"/>
    <att type="real" name="%InGO" value="2.5"/>
    <att type="real" name="STDV %InGO" value="1.1039701082909807"/>
    <att type="real" name="BestLogPInGroup" value="-4.9959996939312585"/>
    <att type="real" name="BestEnrichmentInGroup" value="13.713068181818182"/>
    <att type="integer" name="FirstInGroupByEnrichment" value="0"/>
    <att type="integer" name="FirstInGroupByLogP" value="0"/>
    <att type="string" name="GeneID" value="1299|1301|131873|169044|256076"/>
    <att type="integer" name="_RANK_" value="1"/>
    <att type="string" name="_PATTERN_" value="M1"/>
    <att type="string" name="CLUSTER_LABEL" value=" "/>
    <att type="integer" name="#COUNT_001" value="5"/>
    <att type="integer" name="_MEMBER_hits" value="1"/>
    <att type="real" name="_LogP_hits" value="-4.508048511863086"/>
    <att type="string" name="Gene" value="R-HSA-8948216"/>
    <att type="integer" name="GiniIndex" value="0"/>
    <att type="integer" name="CategoryID" value="6"/>
    <att type="integer" name="EvidenceCutoff" value="0"/>
    <graphics type="CIRCLE" x="367.90725106763136" y="313.90020850207475"/>
  </node>
  <node label="R-HSA-1474290" id="71">
    <att type="string" name="canonicalName" value="R-HSA-1474290"/>
    <att type="string" name="Description" value="Collagen formation"/>
    <att type="string" name="Category" value="Reactome Gene Sets"/>
    <att type="real" name="LogP" value="-3.979167169661681"/>
    <att type="real" name="Log(q-value)" value="-1.5779978770062741"/>
    <att type="integer" name="GROUP_ID" value="12"/>
    <att type="string" name="Hits" value="COL9A3|COL11A1|MMP13|COL6A6|COL22A1|COL6A5"/>
    <att type="real" name="Enrichment" value="8.045"/>
    <att type="real" name="Z-score" value="6.120724016259839"/>
    <att type="integer" name="#GeneInGOAndHitList" value="6"/>
    <att type="integer" name="#GeneInGO" value="90"/>
    <att type="integer" name="#GeneInHitList" value="200"/>
    <att type="integer" name="#TotalGeneInLibrary" value="24135"/>
    <att type="real" name="%InGO" value="3.0"/>
    <att type="real" name="STDV %InGO" value="1.2062338081814818"/>
    <att type="real" name="BestLogPInGroup" value="-4.9959996939312585"/>
    <att type="real" name="BestEnrichmentInGroup" value="13.713068181818182"/>
    <att type="integer" name="FirstInGroupByEnrichment" value="0"/>
    <att type="integer" name="FirstInGroupByLogP" value="0"/>
    <att type="string" name="GeneID" value="1299|1301|4322|131873|169044|256076"/>
    <att type="integer" name="_RANK_" value="1"/>
    <att type="string" name="_PATTERN_" value="M1"/>
    <att type="string" name="CLUSTER_LABEL" value=" "/>
    <att type="integer" name="#COUNT_001" value="6"/>
    <att type="integer" name="_MEMBER_hits" value="1"/>
    <att type="real" name="_LogP_hits" value="-3.979167169661681"/>
    <att type="string" name="Gene" value="R-HSA-1474290"/>
    <att type="integer" name="GiniIndex" value="0"/>
    <att type="integer" name="CategoryID" value="6"/>
    <att type="integer" name="EvidenceCutoff" value="0"/>
    <graphics type="CIRCLE" x="425.33935303260034" y="185.8039321897892"/>
  </node>
  <node label="R-HSA-2022090" id="72">
    <att type="string" name="canonicalName" value="R-HSA-2022090"/>
    <att type="string" name="Description" value="Assembly of collagen fibrils and other multimeric structures"/>
    <att type="string" name="Category" value="Reactome Gene Sets"/>
    <att type="real" name="LogP" value="-3.818926003556241"/>
    <att type="real" name="Log(q-value)" value="-1.4650360708184829"/>
    <att type="integer" name="GROUP_ID" value="12"/>
    <att type="string" name="Hits" value="COL9A3|COL11A1|MMP13|COL6A6|COL6A5"/>
    <att type="real" name="Enrichment" value="9.89139344262295"/>
    <att type="real" name="Z-score" value="6.355848748481038"/>
    <att type="integer" name="#GeneInGOAndHitList" value="5"/>
    <att type="integer" name="#GeneInGO" value="61"/>
    <att type="integer" name="#GeneInHitList" value="200"/>
    <att type="integer" name="#TotalGeneInLibrary" value="24135"/>
    <att type="real" name="%InGO" value="2.5"/>
    <att type="real" name="STDV %InGO" value="1.1039701082909807"/>
    <att type="real" name="BestLogPInGroup" value="-4.9959996939312585"/>
    <att type="real" name="BestEnrichmentInGroup" value="13.713068181818182"/>
    <att type="integer" name="FirstInGroupByEnrichment" value="0"/>
    <att type="integer" name="FirstInGroupByLogP" value="0"/>
    <att type="string" name="GeneID" value="1299|1301|4322|131873|256076"/>
    <att type="integer" name="_RANK_" value="1"/>
    <att type="string" name="_PATTERN_" value="M1"/>
    <att type="string" name="CLUSTER_LABEL" value=" "/>
    <att type="integer" name="#COUNT_001" value="5"/>
    <att type="integer" name="_MEMBER_hits" value="1"/>
    <att type="real" name="_LogP_hits" value="-3.818926003556241"/>
    <att type="string" name="Gene" value="R-HSA-2022090"/>
    <att type="integer" name="GiniIndex" value="0"/>
    <att type="integer" name="CategoryID" value="6"/>
    <att type="integer" name="EvidenceCutoff" value="0"/>
    <graphics type="CIRCLE" x="449.74918443959973" y="249.65393722600055"/>
  </node>
  <node label="R-HSA-1474228" id="73">
    <att type="string" name="canonicalName" value="R-HSA-1474228"/>
    <att type="string" name="Description" value="Degradation of the extracellular matrix"/>
    <att type="string" name="Category" value="Reactome Gene Sets"/>
    <att type="real" name="LogP" value="-3.7662486854760564"/>
    <att type="real" name="Log(q-value)" value="-1.4514272890931788"/>
    <att type="integer" name="GROUP_ID" value="12"/>
    <att type="string" name="Hits" value="ACAN|COL9A3|COL11A1|FBN2|MMP13|COL6A6|COL6A5"/>
    <att type="real" name="Enrichment" value="6.033750000000001"/>
    <att type="real" name="Z-score" value="5.46019583603621"/>
    <att type="integer" name="#GeneInGOAndHitList" value="7"/>
    <att type="integer" name="#GeneInGO" value="140"/>
    <att type="integer" name="#GeneInHitList" value="200"/>
    <att type="integer" name="#TotalGeneInLibrary" value="24135"/>
    <att type="real" name="%InGO" value="3.5"/>
    <att type="real" name="STDV %InGO" value="1.2995191418367027"/>
    <att type="real" name="BestLogPInGroup" value="-4.9959996939312585"/>
    <att type="real" name="BestEnrichmentInGroup" value="13.713068181818182"/>
    <att type="integer" name="FirstInGroupByEnrichment" value="0"/>
    <att type="integer" name="FirstInGroupByLogP" value="0"/>
    <att type="string" name="GeneID" value="176|1299|1301|2201|4322|131873|256076"/>
    <att type="integer" name="_RANK_" value="1"/>
    <att type="string" name="_PATTERN_" value="M1"/>
    <att type="string" name="CLUSTER_LABEL" value=" "/>
    <att type="integer" name="#COUNT_001" value="7"/>
    <att type="integer" name="_MEMBER_hits" value="1"/>
    <att type="real" name="_LogP_hits" value="-3.7662486854760564"/>
    <att type="string" name="Gene" value="R-HSA-1474228"/>
    <att type="integer" name="GiniIndex" value="0"/>
    <att type="integer" name="CategoryID" value="6"/>
    <att type="integer" name="EvidenceCutoff" value="0"/>
    <graphics type="CIRCLE" x="260.21634297419394" y="378.88238716977605"/>
  </node>
  <node label="R-HSA-1442490" id="74">
    <att type="string" name="canonicalName" value="R-HSA-1442490"/>
    <att type="string" name="Description" value="Collagen degradation"/>
    <att type="string" name="Category" value="Reactome Gene Sets"/>
    <att type="real" name="LogP" value="-3.7198884625861472"/>
    <att type="real" name="Log(q-value)" value="-1.4219386568458041"/>
    <att type="integer" name="GROUP_ID" value="12"/>
    <att type="string" name="Hits" value="COL9A3|COL11A1|MMP13|COL6A6|COL6A5"/>
    <att type="real" name="Enrichment" value="9.427734375"/>
    <att type="real" name="Z-score" value="6.171158425754859"/>
    <att type="integer" name="#GeneInGOAndHitList" value="5"/>
    <att type="integer" name="#GeneInGO" value="64"/>
    <att type="integer" name="#GeneInHitList" value="200"/>
    <att type="integer" name="#TotalGeneInLibrary" value="24135"/>
    <att type="real" name="%InGO" value="2.5"/>
    <att type="real" name="STDV %InGO" value="1.1039701082909807"/>
    <att type="real" name="BestLogPInGroup" value="-4.9959996939312585"/>
    <att type="real" name="BestEnrichmentInGroup" value="13.713068181818182"/>
    <att type="integer" name="FirstInGroupByEnrichment" value="0"/>
    <att type="integer" name="FirstInGroupByLogP" value="0"/>
    <att type="string" name="GeneID" value="1299|1301|4322|131873|256076"/>
    <att type="integer" name="_RANK_" value="1"/>
    <att type="string" name="_PATTERN_" value="M1"/>
    <att type="string" name="CLUSTER_LABEL" value=" "/>
    <att type="integer" name="#COUNT_001" value="5"/>
    <att type="integer" name="_MEMBER_hits" value="1"/>
    <att type="real" name="_LogP_hits" value="-3.7198884625861472"/>
    <att type="string" name="Gene" value="R-HSA-1442490"/>
    <att type="integer" name="GiniIndex" value="0"/>
    <att type="integer" name="CategoryID" value="6"/>
    <att type="integer" name="EvidenceCutoff" value="0"/>
    <graphics type="CIRCLE" x="366.5261623952218" y="272.6915224916116"/>
  </node>
  <node label="R-HSA-1650814" id="75">
    <att type="string" name="canonicalName" value="R-HSA-1650814"/>
    <att type="string" name="Description" value="Collagen biosynthesis and modifying enzymes"/>
    <att type="string" name="Category" value="Reactome Gene Sets"/>
    <att type="real" name="LogP" value="-3.6259442886810955"/>
    <att type="real" name="Log(q-value)" value="-1.355607146791916"/>
    <att type="integer" name="GROUP_ID" value="12"/>
    <att type="string" name="Hits" value="COL9A3|COL11A1|COL6A6|COL22A1|COL6A5"/>
    <att type="real" name="Enrichment" value="9.005597014925373"/>
    <att type="real" name="Z-score" value="5.9982430696570095"/>
    <att type="integer" name="#GeneInGOAndHitList" value="5"/>
    <att type="integer" name="#GeneInGO" value="67"/>
    <att type="integer" name="#GeneInHitList" value="200"/>
    <att type="integer" name="#TotalGeneInLibrary" value="24135"/>
    <att type="real" name="%InGO" value="2.5"/>
    <att type="real" name="STDV %InGO" value="1.1039701082909807"/>
    <att type="real" name="BestLogPInGroup" value="-4.9959996939312585"/>
    <att type="real" name="BestEnrichmentInGroup" value="13.713068181818182"/>
    <att type="integer" name="FirstInGroupByEnrichment" value="0"/>
    <att type="integer" name="FirstInGroupByLogP" value="0"/>
    <att type="string" name="GeneID" value="1299|1301|131873|169044|256076"/>
    <att type="integer" name="_RANK_" value="1"/>
    <att type="string" name="_PATTERN_" value="M1"/>
    <att type="string" name="CLUSTER_LABEL" value=" "/>
    <att type="integer" name="#COUNT_001" value="5"/>
    <att type="integer" name="_MEMBER_hits" value="1"/>
    <att type="real" name="_LogP_hits" value="-3.6259442886810955"/>
    <att type="string" name="Gene" value="R-HSA-1650814"/>
    <att type="integer" name="GiniIndex" value="0"/>
    <att type="integer" name="CategoryID" value="6"/>
    <att type="integer" name="EvidenceCutoff" value="0"/>
    <graphics type="CIRCLE" x="309.9338267843948" y="213.50362089771116"/>
  </node>
  <node label="R-HSA-3000178" id="76">
    <att type="string" name="canonicalName" value="R-HSA-3000178"/>
    <att type="string" name="Description" value="ECM proteoglycans"/>
    <att type="string" name="Category" value="Reactome Gene Sets"/>
    <att type="real" name="LogP" value="-3.3703521691300384"/>
    <att type="real" name="Log(q-value)" value="-1.19838382434501"/>
    <att type="integer" name="GROUP_ID" value="12"/>
    <att type="string" name="Hits" value="ACAN|COL9A3|TNXB|COL6A6|COL6A5"/>
    <att type="real" name="Enrichment" value="7.939144736842105"/>
    <att type="real" name="Z-score" value="5.538432821456348"/>
    <att type="integer" name="#GeneInGOAndHitList" value="5"/>
    <att type="integer" name="#GeneInGO" value="76"/>
    <att type="integer" name="#GeneInHitList" value="200"/>
    <att type="integer" name="#TotalGeneInLibrary" value="24135"/>
    <att type="real" name="%InGO" value="2.5"/>
    <att type="real" name="STDV %InGO" value="1.1039701082909807"/>
    <att type="real" name="BestLogPInGroup" value="-4.9959996939312585"/>
    <att type="real" name="BestEnrichmentInGroup" value="13.713068181818182"/>
    <att type="integer" name="FirstInGroupByEnrichment" value="0"/>
    <att type="integer" name="FirstInGroupByLogP" value="0"/>
    <att type="string" name="GeneID" value="176|1299|7148|131873|256076"/>
    <att type="integer" name="_RANK_" value="1"/>
    <att type="string" name="_PATTERN_" value="M1"/>
    <att type="string" name="CLUSTER_LABEL" value=" "/>
    <att type="integer" name="#COUNT_001" value="5"/>
    <att type="integer" name="_MEMBER_hits" value="1"/>
    <att type="real" name="_LogP_hits" value="-3.3703521691300384"/>
    <att type="string" name="Gene" value="R-HSA-3000178"/>
    <att type="integer" name="GiniIndex" value="0"/>
    <att type="integer" name="CategoryID" value="6"/>
    <att type="integer" name="EvidenceCutoff" value="0"/>
    <graphics type="CIRCLE" x="259.6328865942845" y="288.63254514377377"/>
  </node>
  <node label="hsa04151" id="77">
    <att type="string" name="canonicalName" value="hsa04151"/>
    <att type="string" name="Description" value="PI3K-Akt signaling pathway"/>
    <att type="string" name="Category" value="KEGG Pathway"/>
    <att type="real" name="LogP" value="-3.2225905113400297"/>
    <att type="real" name="Log(q-value)" value="-1.0894509542456787"/>
    <att type="integer" name="GROUP_ID" value="12"/>
    <att type="string" name="Hits" value="COL9A3|FGF5|FGF10|GHR|GYS2|PCK1|TNXB|ANGPT4|COL6A6|COL6A5"/>
    <att type="real" name="Enrichment" value="3.5285087719298245"/>
    <att type="real" name="Z-score" value="4.3049275957095485"/>
    <att type="integer" name="#GeneInGOAndHitList" value="10"/>
    <att type="integer" name="#GeneInGO" value="342"/>
    <att type="integer" name="#GeneInHitList" value="200"/>
    <att type="integer" name="#TotalGeneInLibrary" value="24135"/>
    <att type="real" name="%InGO" value="5.0"/>
    <att type="real" name="STDV %InGO" value="1.5411035007422442"/>
    <att type="real" name="BestLogPInGroup" value="-4.9959996939312585"/>
    <att type="real" name="BestEnrichmentInGroup" value="13.713068181818182"/>
    <att type="integer" name="FirstInGroupByEnrichment" value="0"/>
    <att type="integer" name="FirstInGroupByLogP" value="0"/>
    <att type="string" name="GeneID" value="1299|2250|2255|2690|2998|5105|7148|51378|131873|256076"/>
    <att type="integer" name="_RANK_" value="1"/>
    <att type="string" name="_PATTERN_" value="M1"/>
    <att type="string" name="CLUSTER_LABEL" value=" "/>
    <att type="integer" name="#COUNT_001" value="10"/>
    <att type="integer" name="_MEMBER_hits" value="1"/>
    <att type="real" name="_LogP_hits" value="-3.2225905113400297"/>
    <att type="string" name="Gene" value="hsa04151"/>
    <att type="integer" name="GiniIndex" value="0"/>
    <att type="integer" name="CategoryID" value="24"/>
    <att type="integer" name="EvidenceCutoff" value="0"/>
    <graphics type="CIRCLE" x="375.9205150211367" y="189.5174227968559"/>
  </node>
  <node label="GO:0042593" id="78">
    <att type="string" name="canonicalName" value="GO:0042593"/>
    <att type="string" name="Description" value="glucose homeostasis"/>
    <att type="string" name="Category" value="GO Biological Processes"/>
    <att type="real" name="LogP" value="-4.547999973529196"/>
    <att type="real" name="Log(q-value)" value="-1.9455177294178085"/>
    <att type="integer" name="GROUP_ID" value="13"/>
    <att type="string" name="Hits" value="ADCY5|CAV3|LEP|PCK1|PDK4|RBP4|SLC2A4|STXBP5L|MLXIPL|LIN28A"/>
    <att type="real" name="Enrichment" value="5.135106382978724"/>
    <att type="real" name="Z-score" value="5.822836609046056"/>
    <att type="integer" name="#GeneInGOAndHitList" value="10"/>
    <att type="integer" name="#GeneInGO" value="235"/>
    <att type="integer" name="#GeneInHitList" value="200"/>
    <att type="integer" name="#TotalGeneInLibrary" value="24135"/>
    <att type="real" name="%InGO" value="5.0"/>
    <att type="real" name="STDV %InGO" value="1.5411035007422442"/>
    <att type="real" name="BestLogPInGroup" value="-4.632116424674064"/>
    <att type="real" name="BestEnrichmentInGroup" value="10.493478260869564"/>
    <att type="integer" name="FirstInGroupByEnrichment" value="0"/>
    <att type="integer" name="FirstInGroupByLogP" value="0"/>
    <att type="string" name="GeneID" value="111|859|3952|5105|5166|5950|6517|9515|51085|79727"/>
    <att type="integer" name="_RANK_" value="1"/>
    <att type="string" name="_PATTERN_" value="M1"/>
    <att type="string" name="CLUSTER_LABEL" value=" "/>
    <att type="integer" name="#COUNT_001" value="10"/>
    <att type="integer" name="_MEMBER_hits" value="1"/>
    <att type="real" name="_LogP_hits" value="-4.547999973529196"/>
    <att type="string" name="Gene" value="GO:0042593"/>
    <att type="integer" name="GiniIndex" value="0"/>
    <att type="integer" name="CategoryID" value="19"/>
    <att type="integer" name="EvidenceCutoff" value="0"/>
    <graphics type="CIRCLE" x="365.3893799245923" y="374.1574698846308"/>
  </node>
  <node label="GO:0033500" id="79">
    <att type="string" name="canonicalName" value="GO:0033500"/>
    <att type="string" name="Description" value="carbohydrate homeostasis"/>
    <att type="string" name="Category" value="GO Biological Processes"/>
    <att type="real" name="LogP" value="-4.532295291247747"/>
    <att type="real" name="Log(q-value)" value="-1.9455177294178085"/>
    <att type="integer" name="GROUP_ID" value="13"/>
    <att type="string" name="Hits" value="ADCY5|CAV3|LEP|PCK1|PDK4|RBP4|SLC2A4|STXBP5L|MLXIPL|LIN28A"/>
    <att type="real" name="Enrichment" value="5.1133474576271185"/>
    <att type="real" name="Z-score" value="5.804629026532855"/>
    <att type="integer" name="#GeneInGOAndHitList" value="10"/>
    <att type="integer" name="#GeneInGO" value="236"/>
    <att type="integer" name="#GeneInHitList" value="200"/>
    <att type="integer" name="#TotalGeneInLibrary" value="24135"/>
    <att type="real" name="%InGO" value="5.0"/>
    <att type="real" name="STDV %InGO" value="1.5411035007422442"/>
    <att type="real" name="BestLogPInGroup" value="-4.632116424674064"/>
    <att type="real" name="BestEnrichmentInGroup" value="10.493478260869564"/>
    <att type="integer" name="FirstInGroupByEnrichment" value="0"/>
    <att type="integer" name="FirstInGroupByLogP" value="0"/>
    <att type="string" name="GeneID" value="111|859|3952|5105|5166|5950|6517|9515|51085|79727"/>
    <att type="integer" name="_RANK_" value="1"/>
    <att type="string" name="_PATTERN_" value="M1"/>
    <att type="string" name="CLUSTER_LABEL" value=" "/>
    <att type="integer" name="#COUNT_001" value="10"/>
    <att type="integer" name="_MEMBER_hits" value="1"/>
    <att type="real" name="_LogP_hits" value="-4.532295291247747"/>
    <att type="string" name="Gene" value="GO:0033500"/>
    <att type="integer" name="GiniIndex" value="0"/>
    <att type="integer" name="CategoryID" value="19"/>
    <att type="integer" name="EvidenceCutoff" value="0"/>
    <graphics type="CIRCLE" x="203.76975355046136" y="350.1478405908487"/>
  </node>
  <node label="hsa04931" id="80">
    <att type="string" name="canonicalName" value="hsa04931"/>
    <att type="string" name="Description" value="Insulin resistance"/>
    <att type="string" name="Category" value="KEGG Pathway"/>
    <att type="real" name="LogP" value="-4.504626018784441"/>
    <att type="real" name="Log(q-value)" value="-1.9455177294178085"/>
    <att type="integer" name="GROUP_ID" value="13"/>
    <att type="string" name="Hits" value="ACACB|CD36|GYS2|PCK1|PYGM|SLC2A4|MLXIPL"/>
    <att type="real" name="Enrichment" value="7.8946261682243"/>
    <att type="real" name="Z-score" value="6.533663097438764"/>
    <att type="integer" name="#GeneInGOAndHitList" value="7"/>
    <att type="integer" name="#GeneInGO" value="107"/>
    <att type="integer" name="#GeneInHitList" value="200"/>
    <att type="integer" name="#TotalGeneInLibrary" value="24135"/>
    <att type="real" name="%InGO" value="3.5"/>
    <att type="real" name="STDV %InGO" value="1.2995191418367027"/>
    <att type="real" name="BestLogPInGroup" value="-4.632116424674064"/>
    <att type="real" name="BestEnrichmentInGroup" value="10.493478260869564"/>
    <att type="integer" name="FirstInGroupByEnrichment" value="0"/>
    <att type="integer" name="FirstInGroupByLogP" value="0"/>
    <att type="string" name="GeneID" value="32|948|2998|5105|5837|6517|51085"/>
    <att type="integer" name="_RANK_" value="1"/>
    <att type="string" name="_PATTERN_" value="M1"/>
    <att type="string" name="CLUSTER_LABEL" value=" "/>
    <att type="integer" name="#COUNT_001" value="7"/>
    <att type="integer" name="_MEMBER_hits" value="1"/>
    <att type="real" name="_LogP_hits" value="-4.504626018784441"/>
    <att type="string" name="Gene" value="hsa04931"/>
    <att type="integer" name="GiniIndex" value="0"/>
    <att type="integer" name="CategoryID" value="24"/>
    <att type="integer" name="EvidenceCutoff" value="0"/>
    <graphics type="CIRCLE" x="262.73096633662607" y="174.65117170620314"/>
  </node>
  <node label="hsa04152" id="81">
    <att type="string" name="canonicalName" value="hsa04152"/>
    <att type="string" name="Description" value="AMPK signaling pathway"/>
    <att type="string" name="Category" value="KEGG Pathway"/>
    <att type="real" name="LogP" value="-4.162883111879166"/>
    <att type="real" name="Log(q-value)" value="-1.6934748350931517"/>
    <att type="integer" name="GROUP_ID" value="13"/>
    <att type="string" name="Hits" value="ACACB|ADRA1A|CD36|GYS2|LEP|PCK1|SLC2A4"/>
    <att type="real" name="Enrichment" value="6.981198347107439"/>
    <att type="real" name="Z-score" value="6.029226131247424"/>
    <att type="integer" name="#GeneInGOAndHitList" value="7"/>
    <att type="integer" name="#GeneInGO" value="121"/>
    <att type="integer" name="#GeneInHitList" value="200"/>
    <att type="integer" name="#TotalGeneInLibrary" value="24135"/>
    <att type="real" name="%InGO" value="3.5"/>
    <att type="real" name="STDV %InGO" value="1.2995191418367027"/>
    <att type="real" name="BestLogPInGroup" value="-4.632116424674064"/>
    <att type="real" name="BestEnrichmentInGroup" value="10.493478260869564"/>
    <att type="integer" name="FirstInGroupByEnrichment" value="0"/>
    <att type="integer" name="FirstInGroupByLogP" value="0"/>
    <att type="string" name="GeneID" value="32|148|948|2998|3952|5105|6517"/>
    <att type="integer" name="_RANK_" value="1"/>
    <att type="string" name="_PATTERN_" value="M1"/>
    <att type="string" name="CLUSTER_LABEL" value=" "/>
    <att type="integer" name="#COUNT_001" value="7"/>
    <att type="integer" name="_MEMBER_hits" value="1"/>
    <att type="real" name="_LogP_hits" value="-4.162883111879166"/>
    <att type="string" name="Gene" value="hsa04152"/>
    <att type="integer" name="GiniIndex" value="0"/>
    <att type="integer" name="CategoryID" value="24"/>
    <att type="integer" name="EvidenceCutoff" value="0"/>
    <graphics type="CIRCLE" x="375.6557064975566" y="431.6260500011176"/>
  </node>
  <node label="hsa04910" id="82">
    <att type="string" name="canonicalName" value="hsa04910"/>
    <att type="string" name="Description" value="Insulin signaling pathway"/>
    <att type="string" name="Category" value="KEGG Pathway"/>
    <att type="real" name="LogP" value="-3.804934297273266"/>
    <att type="real" name="Log(q-value)" value="-1.4584341007880774"/>
    <att type="integer" name="GROUP_ID" value="13"/>
    <att type="string" name="Hits" value="ACACB|GYS2|PCK1|PDE3B|PYGM|SLC2A4|SORBS1"/>
    <att type="real" name="Enrichment" value="6.121195652173914"/>
    <att type="real" name="Z-score" value="5.514998157416099"/>
    <att type="integer" name="#GeneInGOAndHitList" value="7"/>
    <att type="integer" name="#GeneInGO" value="138"/>
    <att type="integer" name="#GeneInHitList" value="200"/>
    <att type="integer" name="#TotalGeneInLibrary" value="24135"/>
    <att type="real" name="%InGO" value="3.5"/>
    <att type="real" name="STDV %InGO" value="1.2995191418367027"/>
    <att type="real" name="BestLogPInGroup" value="-4.632116424674064"/>
    <att type="real" name="BestEnrichmentInGroup" value="10.493478260869564"/>
    <att type="integer" name="FirstInGroupByEnrichment" value="0"/>
    <att type="integer" name="FirstInGroupByLogP" value="0"/>
    <att type="string" name="GeneID" value="32|2998|5105|5140|5837|6517|10580"/>
    <att type="integer" name="_RANK_" value="1"/>
    <att type="string" name="_PATTERN_" value="M1"/>
    <att type="string" name="CLUSTER_LABEL" value=" "/>
    <att type="integer" name="#COUNT_001" value="7"/>
    <att type="integer" name="_MEMBER_hits" value="1"/>
    <att type="real" name="_LogP_hits" value="-3.804934297273266"/>
    <att type="string" name="Gene" value="hsa04910"/>
    <att type="integer" name="GiniIndex" value="0"/>
    <att type="integer" name="CategoryID" value="24"/>
    <att type="integer" name="EvidenceCutoff" value="0"/>
    <graphics type="CIRCLE" x="299.7275028395323" y="154.96867905313925"/>
  </node>
  <node label="GO:0009743" id="83">
    <att type="string" name="canonicalName" value="GO:0009743"/>
    <att type="string" name="Description" value="response to carbohydrate"/>
    <att type="string" name="Category" value="GO Biological Processes"/>
    <att type="real" name="LogP" value="-3.2340088239821494"/>
    <att type="real" name="Log(q-value)" value="-1.0980026262361955"/>
    <att type="integer" name="GROUP_ID" value="13"/>
    <att type="string" name="Hits" value="ADCY5|APOB|GYS2|LEP|PCK1|MLXIPL|LIN28A|ACVR1C"/>
    <att type="real" name="Enrichment" value="4.3098214285714285"/>
    <att type="real" name="Z-score" value="4.549279698574855"/>
    <att type="integer" name="#GeneInGOAndHitList" value="8"/>
    <att type="integer" name="#GeneInGO" value="224"/>
    <att type="integer" name="#GeneInHitList" value="200"/>
    <att type="integer" name="#TotalGeneInLibrary" value="24135"/>
    <att type="real" name="%InGO" value="4.0"/>
    <att type="real" name="STDV %InGO" value="1.3856406460551018"/>
    <att type="real" name="BestLogPInGroup" value="-4.632116424674064"/>
    <att type="real" name="BestEnrichmentInGroup" value="10.493478260869564"/>
    <att type="integer" name="FirstInGroupByEnrichment" value="0"/>
    <att type="integer" name="FirstInGroupByLogP" value="0"/>
    <att type="string" name="GeneID" value="111|338|2998|3952|5105|51085|79727|130399"/>
    <att type="integer" name="_RANK_" value="1"/>
    <att type="string" name="_PATTERN_" value="M1"/>
    <att type="string" name="CLUSTER_LABEL" value=" "/>
    <att type="integer" name="#COUNT_001" value="8"/>
    <att type="integer" name="_MEMBER_hits" value="1"/>
    <att type="real" name="_LogP_hits" value="-3.2340088239821494"/>
    <att type="string" name="Gene" value="GO:0009743"/>
    <att type="integer" name="GiniIndex" value="0"/>
    <att type="integer" name="CategoryID" value="19"/>
    <att type="integer" name="EvidenceCutoff" value="0"/>
    <graphics type="CIRCLE" x="208.21182026704656" y="374.0398312327801"/>
  </node>
  <node label="R-HSA-381340" id="84">
    <att type="string" name="canonicalName" value="R-HSA-381340"/>
    <att type="string" name="Description" value="Transcriptional regulation of white adipocyte differentiation"/>
    <att type="string" name="Category" value="Reactome Gene Sets"/>
    <att type="real" name="LogP" value="-3.1705471523890463"/>
    <att type="real" name="Log(q-value)" value="-1.0600294536225123"/>
    <att type="integer" name="GROUP_ID" value="13"/>
    <att type="string" name="Hits" value="CD36|LEP|PCK1|PLIN1|SLC2A4"/>
    <att type="real" name="Enrichment" value="7.183035714285714"/>
    <att type="real" name="Z-score" value="5.1890489201736605"/>
    <att type="integer" name="#GeneInGOAndHitList" value="5"/>
    <att type="integer" name="#GeneInGO" value="84"/>
    <att type="integer" name="#GeneInHitList" value="200"/>
    <att type="integer" name="#TotalGeneInLibrary" value="24135"/>
    <att type="real" name="%InGO" value="2.5"/>
    <att type="real" name="STDV %InGO" value="1.1039701082909807"/>
    <att type="real" name="BestLogPInGroup" value="-4.632116424674064"/>
    <att type="real" name="BestEnrichmentInGroup" value="10.493478260869564"/>
    <att type="integer" name="FirstInGroupByEnrichment" value="0"/>
    <att type="integer" name="FirstInGroupByLogP" value="0"/>
    <att type="string" name="GeneID" value="948|3952|5105|5346|6517"/>
    <att type="integer" name="_RANK_" value="1"/>
    <att type="string" name="_PATTERN_" value="M1"/>
    <att type="string" name="CLUSTER_LABEL" value=" "/>
    <att type="integer" name="#COUNT_001" value="5"/>
    <att type="integer" name="_MEMBER_hits" value="1"/>
    <att type="real" name="_LogP_hits" value="-3.1705471523890463"/>
    <att type="string" name="Gene" value="R-HSA-381340"/>
    <att type="integer" name="GiniIndex" value="0"/>
    <att type="integer" name="CategoryID" value="6"/>
    <att type="integer" name="EvidenceCutoff" value="0"/>
    <graphics type="CIRCLE" x="248.18872665026146" y="312.11804076556115"/>
  </node>
  <node label="GO:0034284" id="85">
    <att type="string" name="canonicalName" value="GO:0034284"/>
    <att type="string" name="Description" value="response to monosaccharide"/>
    <att type="string" name="Category" value="GO Biological Processes"/>
    <att type="real" name="LogP" value="-2.8175165594761404"/>
    <att type="real" name="Log(q-value)" value="-0.8142872754927712"/>
    <att type="integer" name="GROUP_ID" value="13"/>
    <att type="string" name="Hits" value="ADCY5|GYS2|LEP|PCK1|MLXIPL|LIN28A|ACVR1C"/>
    <att type="real" name="Enrichment" value="4.18180693069307"/>
    <att type="real" name="Z-score" value="4.151106483136459"/>
    <att type="integer" name="#GeneInGOAndHitList" value="7"/>
    <att type="integer" name="#GeneInGO" value="202"/>
    <att type="integer" name="#GeneInHitList" value="200"/>
    <att type="integer" name="#TotalGeneInLibrary" value="24135"/>
    <att type="real" name="%InGO" value="3.5"/>
    <att type="real" name="STDV %InGO" value="1.2995191418367027"/>
    <att type="real" name="BestLogPInGroup" value="-4.632116424674064"/>
    <att type="real" name="BestEnrichmentInGroup" value="10.493478260869564"/>
    <att type="integer" name="FirstInGroupByEnrichment" value="0"/>
    <att type="integer" name="FirstInGroupByLogP" value="0"/>
    <att type="string" name="GeneID" value="111|2998|3952|5105|51085|79727|130399"/>
    <att type="integer" name="_RANK_" value="1"/>
    <att type="string" name="_PATTERN_" value="M1"/>
    <att type="string" name="CLUSTER_LABEL" value=" "/>
    <att type="integer" name="#COUNT_001" value="7"/>
    <att type="integer" name="_MEMBER_hits" value="1"/>
    <att type="real" name="_LogP_hits" value="-2.8175165594761404"/>
    <att type="string" name="Gene" value="GO:0034284"/>
    <att type="integer" name="GiniIndex" value="0"/>
    <att type="integer" name="CategoryID" value="19"/>
    <att type="integer" name="EvidenceCutoff" value="0"/>
    <graphics type="CIRCLE" x="397.62436400228876" y="333.9955152368801"/>
  </node>
  <node label="GO:0006006" id="86">
    <att type="string" name="canonicalName" value="GO:0006006"/>
    <att type="string" name="Description" value="glucose metabolic process"/>
    <att type="string" name="Category" value="GO Biological Processes"/>
    <att type="real" name="LogP" value="-2.7931037697495196"/>
    <att type="real" name="Log(q-value)" value="-0.804221500652006"/>
    <att type="integer" name="GROUP_ID" value="13"/>
    <att type="string" name="Hits" value="ACACB|GPD1|LEP|PCK1|PDK4|RBP4|SORBS1"/>
    <att type="real" name="Enrichment" value="4.1408088235294125"/>
    <att type="real" name="Z-score" value="4.118026137300543"/>
    <att type="integer" name="#GeneInGOAndHitList" value="7"/>
    <att type="integer" name="#GeneInGO" value="204"/>
    <att type="integer" name="#GeneInHitList" value="200"/>
    <att type="integer" name="#TotalGeneInLibrary" value="24135"/>
    <att type="real" name="%InGO" value="3.5"/>
    <att type="real" name="STDV %InGO" value="1.2995191418367027"/>
    <att type="real" name="BestLogPInGroup" value="-4.632116424674064"/>
    <att type="real" name="BestEnrichmentInGroup" value="10.493478260869564"/>
    <att type="integer" name="FirstInGroupByEnrichment" value="0"/>
    <att type="integer" name="FirstInGroupByLogP" value="0"/>
    <att type="string" name="GeneID" value="32|2819|3952|5105|5166|5950|10580"/>
    <att type="integer" name="_RANK_" value="1"/>
    <att type="string" name="_PATTERN_" value="M1"/>
    <att type="string" name="CLUSTER_LABEL" value=" "/>
    <att type="integer" name="#COUNT_001" value="7"/>
    <att type="integer" name="_MEMBER_hits" value="1"/>
    <att type="real" name="_LogP_hits" value="-2.7931037697495196"/>
    <att type="string" name="Gene" value="GO:0006006"/>
    <att type="integer" name="GiniIndex" value="0"/>
    <att type="integer" name="CategoryID" value="19"/>
    <att type="integer" name="EvidenceCutoff" value="0"/>
    <graphics type="CIRCLE" x="443.99901587008173" y="431.10431863110193"/>
  </node>
  <node label="GO:0044770" id="87">
    <att type="string" name="canonicalName" value="GO:0044770"/>
    <att type="string" name="Description" value="cell cycle phase transition"/>
    <att type="string" name="Category" value="GO Biological Processes"/>
    <att type="real" name="LogP" value="-4.151125483701007"/>
    <att type="real" name="Log(q-value)" value="-1.6934748350931517"/>
    <att type="integer" name="GROUP_ID" value="14"/>
    <att type="string" name="Hits" value="BUB1B|CCNB1|CDKN2A|CENPE|FGF10|FHL1|INHBA|RRM2|TERT|TTK|KIF14|NDC80|GTSE1|MCM10|CDCA5"/>
    <att type="real" name="Enrichment" value="3.238148479427549"/>
    <att type="real" name="Z-score" value="4.894098130136723"/>
    <att type="integer" name="#GeneInGOAndHitList" value="15"/>
    <att type="integer" name="#GeneInGO" value="559"/>
    <att type="integer" name="#GeneInHitList" value="200"/>
    <att type="integer" name="#TotalGeneInLibrary" value="24135"/>
    <att type="real" name="%InGO" value="7.5"/>
    <att type="real" name="STDV %InGO" value="1.8624580532189177"/>
    <att type="real" name="BestLogPInGroup" value="-4.554207465089733"/>
    <att type="real" name="BestEnrichmentInGroup" value="5.678823529411765"/>
    <att type="integer" name="FirstInGroupByEnrichment" value="0"/>
    <att type="integer" name="FirstInGroupByLogP" value="0"/>
    <att type="string" name="GeneID" value="701|891|1029|1062|2255|2273|3624|6241|7015|7272|9928|10403|51512|55388|113130"/>
    <att type="integer" name="_RANK_" value="1"/>
    <att type="string" name="_PATTERN_" value="M1"/>
    <att type="string" name="CLUSTER_LABEL" value=" "/>
    <att type="integer" name="#COUNT_001" value="15"/>
    <att type="integer" name="_MEMBER_hits" value="1"/>
    <att type="real" name="_LogP_hits" value="-4.151125483701007"/>
    <att type="string" name="Gene" value="GO:0044770"/>
    <att type="integer" name="GiniIndex" value="0"/>
    <att type="integer" name="CategoryID" value="19"/>
    <att type="integer" name="EvidenceCutoff" value="0"/>
    <graphics type="CIRCLE" x="197.36329064273696" y="449.21816204769914"/>
  </node>
  <node label="GO:0000082" id="88">
    <att type="string" name="canonicalName" value="GO:0000082"/>
    <att type="string" name="Description" value="G1/S transition of mitotic cell cycle"/>
    <att type="string" name="Category" value="GO Biological Processes"/>
    <att type="real" name="LogP" value="-4.136754395690247"/>
    <att type="real" name="Log(q-value)" value="-1.6910029703820992"/>
    <att type="integer" name="GROUP_ID" value="14"/>
    <att type="string" name="Hits" value="CCNB1|CDKN2A|FGF10|FHL1|INHBA|RRM2|TERT|KIF14|GTSE1|MCM10"/>
    <att type="real" name="Enrichment" value="4.588403041825095"/>
    <att type="real" name="Z-score" value="5.348692412464709"/>
    <att type="integer" name="#GeneInGOAndHitList" value="10"/>
    <att type="integer" name="#GeneInGO" value="263"/>
    <att type="integer" name="#GeneInHitList" value="200"/>
    <att type="integer" name="#TotalGeneInLibrary" value="24135"/>
    <att type="real" name="%InGO" value="5.0"/>
    <att type="real" name="STDV %InGO" value="1.5411035007422442"/>
    <att type="real" name="BestLogPInGroup" value="-4.554207465089733"/>
    <att type="real" name="BestEnrichmentInGroup" value="5.678823529411765"/>
    <att type="integer" name="FirstInGroupByEnrichment" value="0"/>
    <att type="integer" name="FirstInGroupByLogP" value="0"/>
    <att type="string" name="GeneID" value="891|1029|2255|2273|3624|6241|7015|9928|51512|55388"/>
    <att type="integer" name="_RANK_" value="1"/>
    <att type="string" name="_PATTERN_" value="M1"/>
    <att type="string" name="CLUSTER_LABEL" value=" "/>
    <att type="integer" name="#COUNT_001" value="10"/>
    <att type="integer" name="_MEMBER_hits" value="1"/>
    <att type="real" name="_LogP_hits" value="-4.136754395690247"/>
    <att type="string" name="Gene" value="GO:0000082"/>
    <att type="integer" name="GiniIndex" value="0"/>
    <att type="integer" name="CategoryID" value="19"/>
    <att type="integer" name="EvidenceCutoff" value="0"/>
    <graphics type="CIRCLE" x="292.9550924286728" y="231.68217350219905"/>
  </node>
  <node label="GO:0044843" id="89">
    <att type="string" name="canonicalName" value="GO:0044843"/>
    <att type="string" name="Description" value="cell cycle G1/S phase transition"/>
    <att type="string" name="Category" value="GO Biological Processes"/>
    <att type="real" name="LogP" value="-3.887480102783533"/>
    <att type="real" name="Log(q-value)" value="-1.512016210363028"/>
    <att type="integer" name="GROUP_ID" value="14"/>
    <att type="string" name="Hits" value="CCNB1|CDKN2A|FGF10|FHL1|INHBA|RRM2|TERT|KIF14|GTSE1|MCM10"/>
    <att type="real" name="Enrichment" value="4.279255319148936"/>
    <att type="real" name="Z-score" value="5.063388114828589"/>
    <att type="integer" name="#GeneInGOAndHitList" value="10"/>
    <att type="integer" name="#GeneInGO" value="282"/>
    <att type="integer" name="#GeneInHitList" value="200"/>
    <att type="integer" name="#TotalGeneInLibrary" value="24135"/>
    <att type="real" name="%InGO" value="5.0"/>
    <att type="real" name="STDV %InGO" value="1.5411035007422442"/>
    <att type="real" name="BestLogPInGroup" value="-4.554207465089733"/>
    <att type="real" name="BestEnrichmentInGroup" value="5.678823529411765"/>
    <att type="integer" name="FirstInGroupByEnrichment" value="0"/>
    <att type="integer" name="FirstInGroupByLogP" value="0"/>
    <att type="string" name="GeneID" value="891|1029|2255|2273|3624|6241|7015|9928|51512|55388"/>
    <att type="integer" name="_RANK_" value="1"/>
    <att type="string" name="_PATTERN_" value="M1"/>
    <att type="string" name="CLUSTER_LABEL" value=" "/>
    <att type="integer" name="#COUNT_001" value="10"/>
    <att type="integer" name="_MEMBER_hits" value="1"/>
    <att type="real" name="_LogP_hits" value="-3.887480102783533"/>
    <att type="string" name="Gene" value="GO:0044843"/>
    <att type="integer" name="GiniIndex" value="0"/>
    <att type="integer" name="CategoryID" value="19"/>
    <att type="integer" name="EvidenceCutoff" value="0"/>
    <graphics type="CIRCLE" x="181.84320823119754" y="270.4517320954743"/>
  </node>
  <node label="GO:1901990" id="90">
    <att type="string" name="canonicalName" value="GO:1901990"/>
    <att type="string" name="Description" value="regulation of mitotic cell cycle phase transition"/>
    <att type="string" name="Category" value="GO Biological Processes"/>
    <att type="real" name="LogP" value="-3.504744944275469"/>
    <att type="real" name="Log(q-value)" value="-1.2761216299110938"/>
    <att type="integer" name="GROUP_ID" value="14"/>
    <att type="string" name="Hits" value="BUB1B|CCNB1|CENPE|FGF10|FHL1|TERT|TTK|KIF14|NDC80|GTSE1|CDCA5"/>
    <att type="real" name="Enrichment" value="3.5398"/>
    <att type="real" name="Z-score" value="4.531112766720997"/>
    <att type="integer" name="#GeneInGOAndHitList" value="11"/>
    <att type="integer" name="#GeneInGO" value="375"/>
    <att type="integer" name="#GeneInHitList" value="200"/>
    <att type="integer" name="#TotalGeneInLibrary" value="24135"/>
    <att type="real" name="%InGO" value="5.5"/>
    <att type="real" name="STDV %InGO" value="1.6120638945153507"/>
    <att type="real" name="BestLogPInGroup" value="-4.554207465089733"/>
    <att type="real" name="BestEnrichmentInGroup" value="5.678823529411765"/>
    <att type="integer" name="FirstInGroupByEnrichment" value="0"/>
    <att type="integer" name="FirstInGroupByLogP" value="0"/>
    <att type="string" name="GeneID" value="701|891|1062|2255|2273|7015|7272|9928|10403|51512|113130"/>
    <att type="integer" name="_RANK_" value="1"/>
    <att type="string" name="_PATTERN_" value="M1"/>
    <att type="string" name="CLUSTER_LABEL" value=" "/>
    <att type="integer" name="#COUNT_001" value="11"/>
    <att type="integer" name="_MEMBER_hits" value="1"/>
    <att type="real" name="_LogP_hits" value="-3.504744944275469"/>
    <att type="string" name="Gene" value="GO:1901990"/>
    <att type="integer" name="GiniIndex" value="0"/>
    <att type="integer" name="CategoryID" value="19"/>
    <att type="integer" name="EvidenceCutoff" value="0"/>
    <graphics type="CIRCLE" x="285.1125510143987" y="258.4229178783295"/>
  </node>
  <node label="GO:0010564" id="91">
    <att type="string" name="canonicalName" value="GO:0010564"/>
    <att type="string" name="Description" value="regulation of cell cycle process"/>
    <att type="string" name="Category" value="GO Biological Processes"/>
    <att type="real" name="LogP" value="-3.4174578065519765"/>
    <att type="real" name="Log(q-value)" value="-1.2295794598776606"/>
    <att type="integer" name="GROUP_ID" value="14"/>
    <att type="string" name="Hits" value="BUB1B|CCNB1|CENPE|FGF10|FHL1|POU4F1|RRM2|TERT|TTK|KIF23|KIF14|NDC80|MLXIPL|GTSE1|FSD1|CDCA5"/>
    <att type="real" name="Enrichment" value="2.659504132231405"/>
    <att type="real" name="Z-score" value="4.150191664604859"/>
    <att type="integer" name="#GeneInGOAndHitList" value="16"/>
    <att type="integer" name="#GeneInGO" value="726"/>
    <att type="integer" name="#GeneInHitList" value="200"/>
    <att type="integer" name="#TotalGeneInLibrary" value="24135"/>
    <att type="real" name="%InGO" value="8.0"/>
    <att type="real" name="STDV %InGO" value="1.918332609325088"/>
    <att type="real" name="BestLogPInGroup" value="-4.554207465089733"/>
    <att type="real" name="BestEnrichmentInGroup" value="5.678823529411765"/>
    <att type="integer" name="FirstInGroupByEnrichment" value="0"/>
    <att type="integer" name="FirstInGroupByLogP" value="0"/>
    <att type="string" name="GeneID" value="701|891|1062|2255|2273|5457|6241|7015|7272|9493|9928|10403|51085|51512|79187|113130"/>
    <att type="integer" name="_RANK_" value="1"/>
    <att type="string" name="_PATTERN_" value="M1"/>
    <att type="string" name="CLUSTER_LABEL" value=" "/>
    <att type="integer" name="#COUNT_001" value="16"/>
    <att type="integer" name="_MEMBER_hits" value="1"/>
    <att type="real" name="_LogP_hits" value="-3.4174578065519765"/>
    <att type="string" name="Gene" value="GO:0010564"/>
    <att type="integer" name="GiniIndex" value="0"/>
    <att type="integer" name="CategoryID" value="19"/>
    <att type="integer" name="EvidenceCutoff" value="0"/>
    <graphics type="CIRCLE" x="415.24696857072786" y="329.37610718501116"/>
  </node>
  <node label="GO:0045786" id="92">
    <att type="string" name="canonicalName" value="GO:0045786"/>
    <att type="string" name="Description" value="negative regulation of cell cycle"/>
    <att type="string" name="Category" value="GO Biological Processes"/>
    <att type="real" name="LogP" value="-3.380469762873252"/>
    <att type="real" name="Log(q-value)" value="-1.2044462225239163"/>
    <att type="integer" name="GROUP_ID" value="14"/>
    <att type="string" name="Hits" value="BUB1B|CCNB1|CDKN2A|FGF10|FHL1|INHBA|POU4F1|RRM2|TOP2A|TTK|NDC80|MLXIPL|GTSE1|HEPACAM"/>
    <att type="real" name="Enrichment" value="2.8732142857142864"/>
    <att type="real" name="Z-score" value="4.203598887673514"/>
    <att type="integer" name="#GeneInGOAndHitList" value="14"/>
    <att type="integer" name="#GeneInGO" value="588"/>
    <att type="integer" name="#GeneInHitList" value="200"/>
    <att type="integer" name="#TotalGeneInLibrary" value="24135"/>
    <att type="real" name="%InGO" value="7.0"/>
    <att type="real" name="STDV %InGO" value="1.804161855266872"/>
    <att type="real" name="BestLogPInGroup" value="-4.554207465089733"/>
    <att type="real" name="BestEnrichmentInGroup" value="5.678823529411765"/>
    <att type="integer" name="FirstInGroupByEnrichment" value="0"/>
    <att type="integer" name="FirstInGroupByLogP" value="0"/>
    <att type="string" name="GeneID" value="701|891|1029|2255|2273|3624|5457|6241|7153|7272|10403|51085|51512|220296"/>
    <att type="integer" name="_RANK_" value="1"/>
    <att type="string" name="_PATTERN_" value="M1"/>
    <att type="string" name="CLUSTER_LABEL" value=" "/>
    <att type="integer" name="#COUNT_001" value="14"/>
    <att type="integer" name="_MEMBER_hits" value="1"/>
    <att type="real" name="_LogP_hits" value="-3.380469762873252"/>
    <att type="string" name="Gene" value="GO:0045786"/>
    <att type="integer" name="GiniIndex" value="0"/>
    <att type="integer" name="CategoryID" value="19"/>
    <att type="integer" name="EvidenceCutoff" value="0"/>
    <graphics type="CIRCLE" x="270.89546947108204" y="151.48089381355615"/>
  </node>
  <node label="GO:0090068" id="93">
    <att type="string" name="canonicalName" value="GO:0090068"/>
    <att type="string" name="Description" value="positive regulation of cell cycle process"/>
    <att type="string" name="Category" value="GO Biological Processes"/>
    <att type="real" name="LogP" value="-3.1758843747686423"/>
    <att type="real" name="Log(q-value)" value="-1.0606992995086"/>
    <att type="integer" name="GROUP_ID" value="14"/>
    <att type="string" name="Hits" value="CCNB1|FGF10|POU4F1|TERT|KIF23|KIF14|NDC80|GTSE1|CDCA5"/>
    <att type="real" name="Enrichment" value="3.797465034965035"/>
    <att type="real" name="Z-score" value="4.350363364509318"/>
    <att type="integer" name="#GeneInGOAndHitList" value="9"/>
    <att type="integer" name="#GeneInGO" value="286"/>
    <att type="integer" name="#GeneInHitList" value="200"/>
    <att type="integer" name="#TotalGeneInLibrary" value="24135"/>
    <att type="real" name="%InGO" value="4.5"/>
    <att type="real" name="STDV %InGO" value="1.4658615214269048"/>
    <att type="real" name="BestLogPInGroup" value="-4.554207465089733"/>
    <att type="real" name="BestEnrichmentInGroup" value="5.678823529411765"/>
    <att type="integer" name="FirstInGroupByEnrichment" value="0"/>
    <att type="integer" name="FirstInGroupByLogP" value="0"/>
    <att type="string" name="GeneID" value="891|2255|5457|7015|9493|9928|10403|51512|113130"/>
    <att type="integer" name="_RANK_" value="1"/>
    <att type="string" name="_PATTERN_" value="M1"/>
    <att type="string" name="CLUSTER_LABEL" value=" "/>
    <att type="integer" name="#COUNT_001" value="9"/>
    <att type="integer" name="_MEMBER_hits" value="1"/>
    <att type="real" name="_LogP_hits" value="-3.1758843747686423"/>
    <att type="string" name="Gene" value="GO:0090068"/>
    <att type="integer" name="GiniIndex" value="0"/>
    <att type="integer" name="CategoryID" value="19"/>
    <att type="integer" name="EvidenceCutoff" value="0"/>
    <graphics type="CIRCLE" x="394.3567157290823" y="338.8390946539389"/>
  </node>
  <node label="GO:1901987" id="94">
    <att type="string" name="canonicalName" value="GO:1901987"/>
    <att type="string" name="Description" value="regulation of cell cycle phase transition"/>
    <att type="string" name="Category" value="GO Biological Processes"/>
    <att type="real" name="LogP" value="-3.164102974646859"/>
    <att type="real" name="Log(q-value)" value="-1.0586348441503663"/>
    <att type="integer" name="GROUP_ID" value="14"/>
    <att type="string" name="Hits" value="BUB1B|CCNB1|CENPE|FGF10|FHL1|TERT|TTK|KIF14|NDC80|GTSE1|CDCA5"/>
    <att type="real" name="Enrichment" value="3.2219053398058253"/>
    <att type="real" name="Z-score" value="4.158170494167736"/>
    <att type="integer" name="#GeneInGOAndHitList" value="11"/>
    <att type="integer" name="#GeneInGO" value="412"/>
    <att type="integer" name="#GeneInHitList" value="200"/>
    <att type="integer" name="#TotalGeneInLibrary" value="24135"/>
    <att type="real" name="%InGO" value="5.5"/>
    <att type="real" name="STDV %InGO" value="1.6120638945153507"/>
    <att type="real" name="BestLogPInGroup" value="-4.554207465089733"/>
    <att type="real" name="BestEnrichmentInGroup" value="5.678823529411765"/>
    <att type="integer" name="FirstInGroupByEnrichment" value="0"/>
    <att type="integer" name="FirstInGroupByLogP" value="0"/>
    <att type="string" name="GeneID" value="701|891|1062|2255|2273|7015|7272|9928|10403|51512|113130"/>
    <att type="integer" name="_RANK_" value="1"/>
    <att type="string" name="_PATTERN_" value="M1"/>
    <att type="string" name="CLUSTER_LABEL" value=" "/>
    <att type="integer" name="#COUNT_001" value="11"/>
    <att type="integer" name="_MEMBER_hits" value="1"/>
    <att type="real" name="_LogP_hits" value="-3.164102974646859"/>
    <att type="string" name="Gene" value="GO:1901987"/>
    <att type="integer" name="GiniIndex" value="0"/>
    <att type="integer" name="CategoryID" value="19"/>
    <att type="integer" name="EvidenceCutoff" value="0"/>
    <graphics type="CIRCLE" x="302.0978010033794" y="289.02022680395885"/>
  </node>
  <node label="GO:0007050" id="95">
    <att type="string" name="canonicalName" value="GO:0007050"/>
    <att type="string" name="Description" value="cell cycle arrest"/>
    <att type="string" name="Category" value="GO Biological Processes"/>
    <att type="real" name="LogP" value="-3.0160083172591845"/>
    <att type="real" name="Log(q-value)" value="-0.9514451745289549"/>
    <att type="integer" name="GROUP_ID" value="14"/>
    <att type="string" name="Hits" value="CCNB1|CDKN2A|FGF10|INHBA|POU4F1|MLXIPL|GTSE1|HEPACAM"/>
    <att type="real" name="Enrichment" value="3.9892561983471073"/>
    <att type="real" name="Z-score" value="4.272168918065616"/>
    <att type="integer" name="#GeneInGOAndHitList" value="8"/>
    <att type="integer" name="#GeneInGO" value="242"/>
    <att type="integer" name="#GeneInHitList" value="200"/>
    <att type="integer" name="#TotalGeneInLibrary" value="24135"/>
    <att type="real" name="%InGO" value="4.0"/>
    <att type="real" name="STDV %InGO" value="1.3856406460551018"/>
    <att type="real" name="BestLogPInGroup" value="-4.554207465089733"/>
    <att type="real" name="BestEnrichmentInGroup" value="5.678823529411765"/>
    <att type="integer" name="FirstInGroupByEnrichment" value="0"/>
    <att type="integer" name="FirstInGroupByLogP" value="0"/>
    <att type="string" name="GeneID" value="891|1029|2255|3624|5457|51085|51512|220296"/>
    <att type="integer" name="_RANK_" value="1"/>
    <att type="string" name="_PATTERN_" value="M1"/>
    <att type="string" name="CLUSTER_LABEL" value=" "/>
    <att type="integer" name="#COUNT_001" value="8"/>
    <att type="integer" name="_MEMBER_hits" value="1"/>
    <att type="real" name="_LogP_hits" value="-3.0160083172591845"/>
    <att type="string" name="Gene" value="GO:0007050"/>
    <att type="integer" name="GiniIndex" value="0"/>
    <att type="integer" name="CategoryID" value="19"/>
    <att type="integer" name="EvidenceCutoff" value="0"/>
    <graphics type="CIRCLE" x="404.20216107554177" y="272.42446564284705"/>
  </node>
  <node label="GO:0034612" id="96">
    <att type="string" name="canonicalName" value="GO:0034612"/>
    <att type="string" name="Description" value="response to tumor necrosis factor"/>
    <att type="string" name="Category" value="GO Biological Processes"/>
    <att type="real" name="LogP" value="-4.220184838293109"/>
    <att type="real" name="Log(q-value)" value="-1.737710605960222"/>
    <att type="integer" name="GROUP_ID" value="15"/>
    <att type="string" name="Hits" value="APOB|CRHBP|GPD1|PCK1|CCL11|CCL14|CCL20|SLC2A4|AIM2|PYDC1"/>
    <att type="real" name="Enrichment" value="4.695525291828794"/>
    <att type="real" name="Z-score" value="5.44448371030341"/>
    <att type="integer" name="#GeneInGOAndHitList" value="10"/>
    <att type="integer" name="#GeneInGO" value="257"/>
    <att type="integer" name="#GeneInHitList" value="200"/>
    <att type="integer" name="#TotalGeneInLibrary" value="24135"/>
    <att type="real" name="%InGO" value="5.0"/>
    <att type="real" name="STDV %InGO" value="1.5411035007422442"/>
    <att type="real" name="BestLogPInGroup" value="-4.547999973529196"/>
    <att type="real" name="BestEnrichmentInGroup" value="9.10754716981132"/>
    <att type="integer" name="FirstInGroupByEnrichment" value="0"/>
    <att type="integer" name="FirstInGroupByLogP" value="0"/>
    <att type="string" name="GeneID" value="338|1393|2819|5105|6356|6358|6364|6517|9447|260434"/>
    <att type="integer" name="_RANK_" value="1"/>
    <att type="string" name="_PATTERN_" value="M1"/>
    <att type="string" name="CLUSTER_LABEL" value=" "/>
    <att type="integer" name="#COUNT_001" value="10"/>
    <att type="integer" name="_MEMBER_hits" value="1"/>
    <att type="real" name="_LogP_hits" value="-4.220184838293109"/>
    <att type="string" name="Gene" value="GO:0034612"/>
    <att type="integer" name="GiniIndex" value="0"/>
    <att type="integer" name="CategoryID" value="19"/>
    <att type="integer" name="EvidenceCutoff" value="0"/>
    <graphics type="CIRCLE" x="371.6404328155873" y="417.6615210817601"/>
  </node>
  <node label="GO:0071320" id="97">
    <att type="string" name="canonicalName" value="GO:0071320"/>
    <att type="string" name="Description" value="cellular response to cAMP"/>
    <att type="string" name="Category" value="GO Biological Processes"/>
    <att type="real" name="LogP" value="-3.01076946242586"/>
    <att type="real" name="Log(q-value)" value="-0.9510588224900427"/>
    <att type="integer" name="GROUP_ID" value="15"/>
    <att type="string" name="Hits" value="CRHBP|GPD1|PCK1|WT1"/>
    <att type="real" name="Enrichment" value="9.10754716981132"/>
    <att type="real" name="Z-score" value="5.401247508362291"/>
    <att type="integer" name="#GeneInGOAndHitList" value="4"/>
    <att type="integer" name="#GeneInGO" value="53"/>
    <att type="integer" name="#GeneInHitList" value="200"/>
    <att type="integer" name="#TotalGeneInLibrary" value="24135"/>
    <att type="real" name="%InGO" value="2.0"/>
    <att type="real" name="STDV %InGO" value="0.9899494936611665"/>
    <att type="real" name="BestLogPInGroup" value="-4.547999973529196"/>
    <att type="real" name="BestEnrichmentInGroup" value="9.10754716981132"/>
    <att type="integer" name="FirstInGroupByEnrichment" value="0"/>
    <att type="integer" name="FirstInGroupByLogP" value="0"/>
    <att type="string" name="GeneID" value="1393|2819|5105|7490"/>
    <att type="integer" name="_RANK_" value="1"/>
    <att type="string" name="_PATTERN_" value="M1"/>
    <att type="string" name="CLUSTER_LABEL" value=" "/>
    <att type="integer" name="#COUNT_001" value="4"/>
    <att type="integer" name="_MEMBER_hits" value="1"/>
    <att type="real" name="_LogP_hits" value="-3.01076946242586"/>
    <att type="string" name="Gene" value="GO:0071320"/>
    <att type="integer" name="GiniIndex" value="0"/>
    <att type="integer" name="CategoryID" value="19"/>
    <att type="integer" name="EvidenceCutoff" value="0"/>
    <graphics type="CIRCLE" x="440.27171681385374" y="280.80029255839986"/>
  </node>
  <node label="GO:0051591" id="98">
    <att type="string" name="canonicalName" value="GO:0051591"/>
    <att type="string" name="Description" value="response to cAMP"/>
    <att type="string" name="Category" value="GO Biological Processes"/>
    <att type="real" name="LogP" value="-2.029546772002224"/>
    <att type="real" name="Log(q-value)" value="-0.3252237900529807"/>
    <att type="integer" name="GROUP_ID" value="15"/>
    <att type="string" name="Hits" value="CRHBP|GPD1|PCK1|WT1"/>
    <att type="real" name="Enrichment" value="4.875757575757576"/>
    <att type="real" name="Z-score" value="3.5322874666769954"/>
    <att type="integer" name="#GeneInGOAndHitList" value="4"/>
    <att type="integer" name="#GeneInGO" value="99"/>
    <att type="integer" name="#GeneInHitList" value="200"/>
    <att type="integer" name="#TotalGeneInLibrary" value="24135"/>
    <att type="real" name="%InGO" value="2.0"/>
    <att type="real" name="STDV %InGO" value="0.9899494936611665"/>
    <att type="real" name="BestLogPInGroup" value="-4.547999973529196"/>
    <att type="real" name="BestEnrichmentInGroup" value="9.10754716981132"/>
    <att type="integer" name="FirstInGroupByEnrichment" value="0"/>
    <att type="integer" name="FirstInGroupByLogP" value="0"/>
    <att type="string" name="GeneID" value="1393|2819|5105|7490"/>
    <att type="integer" name="_RANK_" value="1"/>
    <att type="string" name="_PATTERN_" value="M1"/>
    <att type="string" name="CLUSTER_LABEL" value=" "/>
    <att type="integer" name="#COUNT_001" value="4"/>
    <att type="integer" name="_MEMBER_hits" value="1"/>
    <att type="real" name="_LogP_hits" value="-2.029546772002224"/>
    <att type="string" name="Gene" value="GO:0051591"/>
    <att type="integer" name="GiniIndex" value="0"/>
    <att type="integer" name="CategoryID" value="19"/>
    <att type="integer" name="EvidenceCutoff" value="0"/>
    <graphics type="CIRCLE" x="334.9249851565114" y="445.3982595838666"/>
  </node>
  <node label="GO:0035265" id="99">
    <att type="string" name="canonicalName" value="GO:0035265"/>
    <att type="string" name="Description" value="organ growth"/>
    <att type="string" name="Category" value="GO Biological Processes"/>
    <att type="real" name="LogP" value="-4.419467457646977"/>
    <att type="real" name="Log(q-value)" value="-1.8971104351437433"/>
    <att type="integer" name="GROUP_ID" value="16"/>
    <att type="string" name="Hits" value="ACACB|ADRA1A|CAV3|CCNB1|FGF10|LEP|MMP13|RBP4|WT1"/>
    <att type="real" name="Enrichment" value="5.569615384615385"/>
    <att type="real" name="Z-score" value="5.856630389538491"/>
    <att type="integer" name="#GeneInGOAndHitList" value="9"/>
    <att type="integer" name="#GeneInGO" value="195"/>
    <att type="integer" name="#GeneInHitList" value="200"/>
    <att type="integer" name="#TotalGeneInLibrary" value="24135"/>
    <att type="real" name="%InGO" value="4.5"/>
    <att type="real" name="STDV %InGO" value="1.4658615214269048"/>
    <att type="real" name="BestLogPInGroup" value="-4.530572011350208"/>
    <att type="real" name="BestEnrichmentInGroup" value="8.829878048780488"/>
    <att type="integer" name="FirstInGroupByEnrichment" value="0"/>
    <att type="integer" name="FirstInGroupByLogP" value="0"/>
    <att type="string" name="GeneID" value="32|148|859|891|2255|3952|4322|5950|7490"/>
    <att type="integer" name="_RANK_" value="1"/>
    <att type="string" name="_PATTERN_" value="M1"/>
    <att type="string" name="CLUSTER_LABEL" value=" "/>
    <att type="integer" name="#COUNT_001" value="9"/>
    <att type="integer" name="_MEMBER_hits" value="1"/>
    <att type="real" name="_LogP_hits" value="-4.419467457646977"/>
    <att type="string" name="Gene" value="GO:0035265"/>
    <att type="integer" name="GiniIndex" value="0"/>
    <att type="integer" name="CategoryID" value="19"/>
    <att type="integer" name="EvidenceCutoff" value="0"/>
    <graphics type="CIRCLE" x="193.55476300852098" y="237.61347747864346"/>
  </node>
  <node label="GO:0048638" id="100">
    <att type="string" name="canonicalName" value="GO:0048638"/>
    <att type="string" name="Description" value="regulation of developmental growth"/>
    <att type="string" name="Category" value="GO Biological Processes"/>
    <att type="real" name="LogP" value="-3.9385545889832647"/>
    <att type="real" name="Log(q-value)" value="-1.552990369658434"/>
    <att type="integer" name="GROUP_ID" value="16"/>
    <att type="string" name="Hits" value="ACACB|CAV3|CCNB1|GHR|LEP|RBP4|WT1|UNC13A|SEMA3G|PLXNA4|BARHL2"/>
    <att type="real" name="Enrichment" value="3.974326347305389"/>
    <att type="real" name="Z-score" value="5.003537805597049"/>
    <att type="integer" name="#GeneInGOAndHitList" value="11"/>
    <att type="integer" name="#GeneInGO" value="334"/>
    <att type="integer" name="#GeneInHitList" value="200"/>
    <att type="integer" name="#TotalGeneInLibrary" value="24135"/>
    <att type="real" name="%InGO" value="5.5"/>
    <att type="real" name="STDV %InGO" value="1.6120638945153507"/>
    <att type="real" name="BestLogPInGroup" value="-4.530572011350208"/>
    <att type="real" name="BestEnrichmentInGroup" value="8.829878048780488"/>
    <att type="integer" name="FirstInGroupByEnrichment" value="0"/>
    <att type="integer" name="FirstInGroupByLogP" value="0"/>
    <att type="string" name="GeneID" value="32|859|891|2690|3952|5950|7490|23025|56920|91584|343472"/>
    <att type="integer" name="_RANK_" value="1"/>
    <att type="string" name="_PATTERN_" value="M1"/>
    <att type="string" name="CLUSTER_LABEL" value=" "/>
    <att type="integer" name="#COUNT_001" value="11"/>
    <att type="integer" name="_MEMBER_hits" value="1"/>
    <att type="real" name="_LogP_hits" value="-3.9385545889832647"/>
    <att type="string" name="Gene" value="GO:0048638"/>
    <att type="integer" name="GiniIndex" value="0"/>
    <att type="integer" name="CategoryID" value="19"/>
    <att type="integer" name="EvidenceCutoff" value="0"/>
    <graphics type="CIRCLE" x="274.0454110486668" y="309.3678568104093"/>
  </node>
  <node label="GO:0060419" id="101">
    <att type="string" name="canonicalName" value="GO:0060419"/>
    <att type="string" name="Description" value="heart growth"/>
    <att type="string" name="Category" value="GO Biological Processes"/>
    <att type="real" name="LogP" value="-3.5668676304457088"/>
    <att type="real" name="Log(q-value)" value="-1.3163424746335037"/>
    <att type="integer" name="GROUP_ID" value="16"/>
    <att type="string" name="Hits" value="ACACB|ADRA1A|CAV3|CCNB1|RBP4|WT1"/>
    <att type="real" name="Enrichment" value="6.766822429906542"/>
    <att type="real" name="Z-score" value="5.464904692500037"/>
    <att type="integer" name="#GeneInGOAndHitList" value="6"/>
    <att type="integer" name="#GeneInGO" value="107"/>
    <att type="integer" name="#GeneInHitList" value="200"/>
    <att type="integer" name="#TotalGeneInLibrary" value="24135"/>
    <att type="real" name="%InGO" value="3.0"/>
    <att type="real" name="STDV %InGO" value="1.2062338081814818"/>
    <att type="real" name="BestLogPInGroup" value="-4.530572011350208"/>
    <att type="real" name="BestEnrichmentInGroup" value="8.829878048780488"/>
    <att type="integer" name="FirstInGroupByEnrichment" value="0"/>
    <att type="integer" name="FirstInGroupByLogP" value="0"/>
    <att type="string" name="GeneID" value="32|148|859|891|5950|7490"/>
    <att type="integer" name="_RANK_" value="1"/>
    <att type="string" name="_PATTERN_" value="M1"/>
    <att type="string" name="CLUSTER_LABEL" value=" "/>
    <att type="integer" name="#COUNT_001" value="6"/>
    <att type="integer" name="_MEMBER_hits" value="1"/>
    <att type="real" name="_LogP_hits" value="-3.5668676304457088"/>
    <att type="string" name="Gene" value="GO:0060419"/>
    <att type="integer" name="GiniIndex" value="0"/>
    <att type="integer" name="CategoryID" value="19"/>
    <att type="integer" name="EvidenceCutoff" value="0"/>
    <graphics type="CIRCLE" x="441.69534756367455" y="357.781120996918"/>
  </node>
  <node label="GO:0060420" id="102">
    <att type="string" name="canonicalName" value="GO:0060420"/>
    <att type="string" name="Description" value="regulation of heart growth"/>
    <att type="string" name="Category" value="GO Biological Processes"/>
    <att type="real" name="LogP" value="-3.2675920143836383"/>
    <att type="real" name="Log(q-value)" value="-1.125795137756789"/>
    <att type="integer" name="GROUP_ID" value="16"/>
    <att type="string" name="Hits" value="ACACB|CAV3|CCNB1|RBP4|WT1"/>
    <att type="real" name="Enrichment" value="7.5421875"/>
    <att type="real" name="Z-score" value="5.357698074441088"/>
    <att type="integer" name="#GeneInGOAndHitList" value="5"/>
    <att type="integer" name="#GeneInGO" value="80"/>
    <att type="integer" name="#GeneInHitList" value="200"/>
    <att type="integer" name="#TotalGeneInLibrary" value="24135"/>
    <att type="real" name="%InGO" value="2.5"/>
    <att type="real" name="STDV %InGO" value="1.1039701082909807"/>
    <att type="real" name="BestLogPInGroup" value="-4.530572011350208"/>
    <att type="real" name="BestEnrichmentInGroup" value="8.829878048780488"/>
    <att type="integer" name="FirstInGroupByEnrichment" value="0"/>
    <att type="integer" name="FirstInGroupByLogP" value="0"/>
    <att type="string" name="GeneID" value="32|859|891|5950|7490"/>
    <att type="integer" name="_RANK_" value="1"/>
    <att type="string" name="_PATTERN_" value="M1"/>
    <att type="string" name="CLUSTER_LABEL" value=" "/>
    <att type="integer" name="#COUNT_001" value="5"/>
    <att type="integer" name="_MEMBER_hits" value="1"/>
    <att type="real" name="_LogP_hits" value="-3.2675920143836383"/>
    <att type="string" name="Gene" value="GO:0060420"/>
    <att type="integer" name="GiniIndex" value="0"/>
    <att type="integer" name="CategoryID" value="19"/>
    <att type="integer" name="EvidenceCutoff" value="0"/>
    <graphics type="CIRCLE" x="389.175072375393" y="212.75652538192014"/>
  </node>
  <node label="GO:0048738" id="103">
    <att type="string" name="canonicalName" value="GO:0048738"/>
    <att type="string" name="Description" value="cardiac muscle tissue development"/>
    <att type="string" name="Category" value="GO Biological Processes"/>
    <att type="real" name="LogP" value="-3.208712050572167"/>
    <att type="real" name="Log(q-value)" value="-1.0840606037033351"/>
    <att type="integer" name="GROUP_ID" value="16"/>
    <att type="string" name="Hits" value="ADRA1A|CAV3|CCNB1|COL11A1|POU4F1|RBP4|TTN|WT1"/>
    <att type="real" name="Enrichment" value="4.271681415929203"/>
    <att type="real" name="Z-score" value="4.5170766149996755"/>
    <att type="integer" name="#GeneInGOAndHitList" value="8"/>
    <att type="integer" name="#GeneInGO" value="226"/>
    <att type="integer" name="#GeneInHitList" value="200"/>
    <att type="integer" name="#TotalGeneInLibrary" value="24135"/>
    <att type="real" name="%InGO" value="4.0"/>
    <att type="real" name="STDV %InGO" value="1.3856406460551018"/>
    <att type="real" name="BestLogPInGroup" value="-4.530572011350208"/>
    <att type="real" name="BestEnrichmentInGroup" value="8.829878048780488"/>
    <att type="integer" name="FirstInGroupByEnrichment" value="0"/>
    <att type="integer" name="FirstInGroupByLogP" value="0"/>
    <att type="string" name="GeneID" value="148|859|891|1301|5457|5950|7273|7490"/>
    <att type="integer" name="_RANK_" value="1"/>
    <att type="string" name="_PATTERN_" value="M1"/>
    <att type="string" name="CLUSTER_LABEL" value=" "/>
    <att type="integer" name="#COUNT_001" value="8"/>
    <att type="integer" name="_MEMBER_hits" value="1"/>
    <att type="real" name="_LogP_hits" value="-3.208712050572167"/>
    <att type="string" name="Gene" value="GO:0048738"/>
    <att type="integer" name="GiniIndex" value="0"/>
    <att type="integer" name="CategoryID" value="19"/>
    <att type="integer" name="EvidenceCutoff" value="0"/>
    <graphics type="CIRCLE" x="331.8830601669464" y="411.6806549099472"/>
  </node>
  <node label="GO:0046620" id="104">
    <att type="string" name="canonicalName" value="GO:0046620"/>
    <att type="string" name="Description" value="regulation of organ growth"/>
    <att type="string" name="Category" value="GO Biological Processes"/>
    <att type="real" name="LogP" value="-2.682286916078186"/>
    <att type="real" name="Log(q-value)" value="-0.723225472483488"/>
    <att type="integer" name="GROUP_ID" value="16"/>
    <att type="string" name="Hits" value="ACACB|CAV3|CCNB1|RBP4|WT1"/>
    <att type="real" name="Enrichment" value="5.586805555555555"/>
    <att type="real" name="Z-score" value="4.367021896746003"/>
    <att type="integer" name="#GeneInGOAndHitList" value="5"/>
    <att type="integer" name="#GeneInGO" value="108"/>
    <att type="integer" name="#GeneInHitList" value="200"/>
    <att type="integer" name="#TotalGeneInLibrary" value="24135"/>
    <att type="real" name="%InGO" value="2.5"/>
    <att type="real" name="STDV %InGO" value="1.1039701082909807"/>
    <att type="real" name="BestLogPInGroup" value="-4.530572011350208"/>
    <att type="real" name="BestEnrichmentInGroup" value="8.829878048780488"/>
    <att type="integer" name="FirstInGroupByEnrichment" value="0"/>
    <att type="integer" name="FirstInGroupByLogP" value="0"/>
    <att type="string" name="GeneID" value="32|859|891|5950|7490"/>
    <att type="integer" name="_RANK_" value="1"/>
    <att type="string" name="_PATTERN_" value="M1"/>
    <att type="string" name="CLUSTER_LABEL" value=" "/>
    <att type="integer" name="#COUNT_001" value="5"/>
    <att type="integer" name="_MEMBER_hits" value="1"/>
    <att type="real" name="_LogP_hits" value="-2.682286916078186"/>
    <att type="string" name="Gene" value="GO:0046620"/>
    <att type="integer" name="GiniIndex" value="0"/>
    <att type="integer" name="CategoryID" value="19"/>
    <att type="integer" name="EvidenceCutoff" value="0"/>
    <graphics type="CIRCLE" x="341.9306019851067" y="151.8931442255298"/>
  </node>
  <node label="GO:0007517" id="105">
    <att type="string" name="canonicalName" value="GO:0007517"/>
    <att type="string" name="Description" value="muscle organ development"/>
    <att type="string" name="Category" value="GO Biological Processes"/>
    <att type="real" name="LogP" value="-2.6809754744415883"/>
    <att type="real" name="Log(q-value)" value="-0.723225472483488"/>
    <att type="integer" name="GROUP_ID" value="16"/>
    <att type="string" name="Hits" value="CAV3|CCNB1|COL11A1|FHL1|POU4F1|RBP4|SGCG|TTN|WT1|SMYD1"/>
    <att type="real" name="Enrichment" value="2.9870049504950495"/>
    <att type="real" name="Z-score" value="3.6816673673488505"/>
    <att type="integer" name="#GeneInGOAndHitList" value="10"/>
    <att type="integer" name="#GeneInGO" value="404"/>
    <att type="integer" name="#GeneInHitList" value="200"/>
    <att type="integer" name="#TotalGeneInLibrary" value="24135"/>
    <att type="real" name="%InGO" value="5.0"/>
    <att type="real" name="STDV %InGO" value="1.5411035007422442"/>
    <att type="real" name="BestLogPInGroup" value="-4.530572011350208"/>
    <att type="real" name="BestEnrichmentInGroup" value="8.829878048780488"/>
    <att type="integer" name="FirstInGroupByEnrichment" value="0"/>
    <att type="integer" name="FirstInGroupByLogP" value="0"/>
    <att type="string" name="GeneID" value="859|891|1301|2273|5457|5950|6445|7273|7490|150572"/>
    <att type="integer" name="_RANK_" value="1"/>
    <att type="string" name="_PATTERN_" value="M1"/>
    <att type="string" name="CLUSTER_LABEL" value=" "/>
    <att type="integer" name="#COUNT_001" value="10"/>
    <att type="integer" name="_MEMBER_hits" value="1"/>
    <att type="real" name="_LogP_hits" value="-2.6809754744415883"/>
    <att type="string" name="Gene" value="GO:0007517"/>
    <att type="integer" name="GiniIndex" value="0"/>
    <att type="integer" name="CategoryID" value="19"/>
    <att type="integer" name="EvidenceCutoff" value="0"/>
    <graphics type="CIRCLE" x="199.9889849411177" y="224.93331655218893"/>
  </node>
  <node label="GO:0061061" id="106">
    <att type="string" name="canonicalName" value="GO:0061061"/>
    <att type="string" name="Description" value="muscle structure development"/>
    <att type="string" name="Category" value="GO Biological Processes"/>
    <att type="real" name="LogP" value="-2.4657191287642926"/>
    <att type="real" name="Log(q-value)" value="-0.5868986307659251"/>
    <att type="integer" name="GROUP_ID" value="16"/>
    <att type="string" name="Hits" value="ADRA1A|CAV3|CCNB1|COL11A1|CTNNA2|FGF10|FHL1|POU4F1|RBP4|SGCG|TTN|WT1|SMYD1"/>
    <att type="real" name="Enrichment" value="2.387785388127854"/>
    <att type="real" name="Z-score" value="3.2967603802301295"/>
    <att type="integer" name="#GeneInGOAndHitList" value="13"/>
    <att type="integer" name="#GeneInGO" value="657"/>
    <att type="integer" name="#GeneInHitList" value="200"/>
    <att type="integer" name="#TotalGeneInLibrary" value="24135"/>
    <att type="real" name="%InGO" value="6.5"/>
    <att type="real" name="STDV %InGO" value="1.7432010784760317"/>
    <att type="real" name="BestLogPInGroup" value="-4.530572011350208"/>
    <att type="real" name="BestEnrichmentInGroup" value="8.829878048780488"/>
    <att type="integer" name="FirstInGroupByEnrichment" value="0"/>
    <att type="integer" name="FirstInGroupByLogP" value="0"/>
    <att type="string" name="GeneID" value="148|859|891|1301|1496|2255|2273|5457|5950|6445|7273|7490|150572"/>
    <att type="integer" name="_RANK_" value="1"/>
    <att type="string" name="_PATTERN_" value="M1"/>
    <att type="string" name="CLUSTER_LABEL" value=" "/>
    <att type="integer" name="#COUNT_001" value="13"/>
    <att type="integer" name="_MEMBER_hits" value="1"/>
    <att type="real" name="_LogP_hits" value="-2.4657191287642926"/>
    <att type="string" name="Gene" value="GO:0061061"/>
    <att type="integer" name="GiniIndex" value="0"/>
    <att type="integer" name="CategoryID" value="19"/>
    <att type="integer" name="EvidenceCutoff" value="0"/>
    <graphics type="CIRCLE" x="390.44332172720226" y="414.1240217777125"/>
  </node>
  <node label="GO:0048639" id="107">
    <att type="string" name="canonicalName" value="GO:0048639"/>
    <att type="string" name="Description" value="positive regulation of developmental growth"/>
    <att type="string" name="Category" value="GO Biological Processes"/>
    <att type="real" name="LogP" value="-2.4016513288623575"/>
    <att type="real" name="Log(q-value)" value="-0.5322723870968316"/>
    <att type="integer" name="GROUP_ID" value="16"/>
    <att type="string" name="Hits" value="ACACB|CCNB1|GHR|LEP|WT1|UNC13A"/>
    <att type="real" name="Enrichment" value="4.0225"/>
    <att type="real" name="Z-score" value="3.7206379423850198"/>
    <att type="integer" name="#GeneInGOAndHitList" value="6"/>
    <att type="integer" name="#GeneInGO" value="180"/>
    <att type="integer" name="#GeneInHitList" value="200"/>
    <att type="integer" name="#TotalGeneInLibrary" value="24135"/>
    <att type="real" name="%InGO" value="3.0"/>
    <att type="real" name="STDV %InGO" value="1.2062338081814818"/>
    <att type="real" name="BestLogPInGroup" value="-4.530572011350208"/>
    <att type="real" name="BestEnrichmentInGroup" value="8.829878048780488"/>
    <att type="integer" name="FirstInGroupByEnrichment" value="0"/>
    <att type="integer" name="FirstInGroupByLogP" value="0"/>
    <att type="string" name="GeneID" value="32|891|2690|3952|7490|23025"/>
    <att type="integer" name="_RANK_" value="1"/>
    <att type="string" name="_PATTERN_" value="M1"/>
    <att type="string" name="CLUSTER_LABEL" value=" "/>
    <att type="integer" name="#COUNT_001" value="6"/>
    <att type="integer" name="_MEMBER_hits" value="1"/>
    <att type="real" name="_LogP_hits" value="-2.4016513288623575"/>
    <att type="string" name="Gene" value="GO:0048639"/>
    <att type="integer" name="GiniIndex" value="0"/>
    <att type="integer" name="CategoryID" value="19"/>
    <att type="integer" name="EvidenceCutoff" value="0"/>
    <graphics type="CIRCLE" x="361.30031254859307" y="376.0659310605707"/>
  </node>
  <node label="R-HSA-1369062" id="108">
    <att type="string" name="canonicalName" value="R-HSA-1369062"/>
    <att type="string" name="Description" value="ABC transporters in lipid homeostasis"/>
    <att type="string" name="Category" value="Reactome Gene Sets"/>
    <att type="real" name="LogP" value="-3.3795502811618032"/>
    <att type="real" name="Log(q-value)" value="-1.2044462225239163"/>
    <att type="integer" name="GROUP_ID" value="17"/>
    <att type="string" name="Hits" value="ABCD2|ABCA10|ABCA9"/>
    <att type="real" name="Enrichment" value="20.112499999999997"/>
    <att type="real" name="Z-score" value="7.41489568127007"/>
    <att type="integer" name="#GeneInGOAndHitList" value="3"/>
    <att type="integer" name="#GeneInGO" value="18"/>
    <att type="integer" name="#GeneInHitList" value="200"/>
    <att type="integer" name="#TotalGeneInLibrary" value="24135"/>
    <att type="real" name="%InGO" value="1.5"/>
    <att type="real" name="STDV %InGO" value="0.8595056718835542"/>
    <att type="real" name="BestLogPInGroup" value="-4.459811747935661"/>
    <att type="real" name="BestEnrichmentInGroup" value="20.112499999999997"/>
    <att type="integer" name="FirstInGroupByEnrichment" value="0"/>
    <att type="integer" name="FirstInGroupByLogP" value="0"/>
    <att type="string" name="GeneID" value="225|10349|10350"/>
    <att type="integer" name="_RANK_" value="1"/>
    <att type="string" name="_PATTERN_" value="M1"/>
    <att type="string" name="CLUSTER_LABEL" value=" "/>
    <att type="integer" name="#COUNT_001" value="3"/>
    <att type="integer" name="_MEMBER_hits" value="1"/>
    <att type="real" name="_LogP_hits" value="-3.3795502811618032"/>
    <att type="string" name="Gene" value="R-HSA-1369062"/>
    <att type="integer" name="GiniIndex" value="0"/>
    <att type="integer" name="CategoryID" value="6"/>
    <att type="integer" name="EvidenceCutoff" value="0"/>
    <graphics type="CIRCLE" x="316.5777954179692" y="272.43405349886336"/>
  </node>
  <node label="R-HSA-382556" id="109">
    <att type="string" name="canonicalName" value="R-HSA-382556"/>
    <att type="string" name="Description" value="ABC-family proteins mediated transport"/>
    <att type="string" name="Category" value="Reactome Gene Sets"/>
    <att type="real" name="LogP" value="-2.7728115092694083"/>
    <att type="real" name="Log(q-value)" value="-0.7902668241458901"/>
    <att type="integer" name="GROUP_ID" value="17"/>
    <att type="string" name="Hits" value="ABCD2|ABCA10|ABCA9|ABCA8|ABCB5"/>
    <att type="real" name="Enrichment" value="5.858009708737864"/>
    <att type="real" name="Z-score" value="4.51642673160853"/>
    <att type="integer" name="#GeneInGOAndHitList" value="5"/>
    <att type="integer" name="#GeneInGO" value="103"/>
    <att type="integer" name="#GeneInHitList" value="200"/>
    <att type="integer" name="#TotalGeneInLibrary" value="24135"/>
    <att type="real" name="%InGO" value="2.5"/>
    <att type="real" name="STDV %InGO" value="1.1039701082909807"/>
    <att type="real" name="BestLogPInGroup" value="-4.459811747935661"/>
    <att type="real" name="BestEnrichmentInGroup" value="20.112499999999997"/>
    <att type="integer" name="FirstInGroupByEnrichment" value="0"/>
    <att type="integer" name="FirstInGroupByLogP" value="0"/>
    <att type="string" name="GeneID" value="225|10349|10350|10351|340273"/>
    <att type="integer" name="_RANK_" value="1"/>
    <att type="string" name="_PATTERN_" value="M1"/>
    <att type="string" name="CLUSTER_LABEL" value=" "/>
    <att type="integer" name="#COUNT_001" value="5"/>
    <att type="integer" name="_MEMBER_hits" value="1"/>
    <att type="real" name="_LogP_hits" value="-2.7728115092694083"/>
    <att type="string" name="Gene" value="R-HSA-382556"/>
    <att type="integer" name="GiniIndex" value="0"/>
    <att type="integer" name="CategoryID" value="6"/>
    <att type="integer" name="EvidenceCutoff" value="0"/>
    <graphics type="CIRCLE" x="208.81234713472836" y="198.14005230474416"/>
  </node>
  <node label="R-HSA-382551" id="110">
    <att type="string" name="canonicalName" value="R-HSA-382551"/>
    <att type="string" name="Description" value="Transport of small molecules"/>
    <att type="string" name="Category" value="Reactome Gene Sets"/>
    <att type="real" name="LogP" value="-2.5328491866130785"/>
    <att type="real" name="Log(q-value)" value="-0.6261204960835083"/>
    <att type="integer" name="GROUP_ID" value="17"/>
    <att type="string" name="Hits" value="ADCY5|ABCD2|APOB|AQP7|ATP1A2|CA4|SLC2A4|SLC14A2|ABCA10|ABCA9|ABCA8|SLCO1B3|ANGPTL8|ABCB5"/>
    <att type="real" name="Enrichment" value="2.3367219917012454"/>
    <att type="real" name="Z-score" value="3.3358300773241707"/>
    <att type="integer" name="#GeneInGOAndHitList" value="14"/>
    <att type="integer" name="#GeneInGO" value="723"/>
    <att type="integer" name="#GeneInHitList" value="200"/>
    <att type="integer" name="#TotalGeneInLibrary" value="24135"/>
    <att type="real" name="%InGO" value="7.0"/>
    <att type="real" name="STDV %InGO" value="1.804161855266872"/>
    <att type="real" name="BestLogPInGroup" value="-4.459811747935661"/>
    <att type="real" name="BestEnrichmentInGroup" value="20.112499999999997"/>
    <att type="integer" name="FirstInGroupByEnrichment" value="0"/>
    <att type="integer" name="FirstInGroupByLogP" value="0"/>
    <att type="string" name="GeneID" value="111|225|338|364|477|762|6517|8170|10349|10350|10351|28234|55908|340273"/>
    <att type="integer" name="_RANK_" value="1"/>
    <att type="string" name="_PATTERN_" value="M1"/>
    <att type="string" name="CLUSTER_LABEL" value=" "/>
    <att type="integer" name="#COUNT_001" value="14"/>
    <att type="integer" name="_MEMBER_hits" value="1"/>
    <att type="real" name="_LogP_hits" value="-2.5328491866130785"/>
    <att type="string" name="Gene" value="R-HSA-382551"/>
    <att type="integer" name="GiniIndex" value="0"/>
    <att type="integer" name="CategoryID" value="6"/>
    <att type="integer" name="EvidenceCutoff" value="0"/>
    <graphics type="CIRCLE" x="248.68775141849503" y="442.7375524836834"/>
  </node>
  <node label="GO:0016042" id="111">
    <att type="string" name="canonicalName" value="GO:0016042"/>
    <att type="string" name="Description" value="lipid catabolic process"/>
    <att type="string" name="Category" value="GO Biological Processes"/>
    <att type="real" name="LogP" value="-3.4262076541056135"/>
    <att type="real" name="Log(q-value)" value="-1.2350761500335758"/>
    <att type="integer" name="GROUP_ID" value="18"/>
    <att type="string" name="Hits" value="ACACB|ABCD2|APOB|CIDEA|LEP|PCK1|PDE3B|PLIN1|PNLIP|LGALS12"/>
    <att type="real" name="Enrichment" value="3.747670807453416"/>
    <att type="real" name="Z-score" value="4.537310661008354"/>
    <att type="integer" name="#GeneInGOAndHitList" value="10"/>
    <att type="integer" name="#GeneInGO" value="322"/>
    <att type="integer" name="#GeneInHitList" value="200"/>
    <att type="integer" name="#TotalGeneInLibrary" value="24135"/>
    <att type="real" name="%InGO" value="5.0"/>
    <att type="real" name="STDV %InGO" value="1.5411035007422442"/>
    <att type="real" name="BestLogPInGroup" value="-4.1523939366431835"/>
    <att type="real" name="BestEnrichmentInGroup" value="16.455681818181816"/>
    <att type="integer" name="FirstInGroupByEnrichment" value="0"/>
    <att type="integer" name="FirstInGroupByLogP" value="0"/>
    <att type="string" name="GeneID" value="32|225|338|1149|3952|5105|5140|5346|5406|85329"/>
    <att type="integer" name="_RANK_" value="1"/>
    <att type="string" name="_PATTERN_" value="M1"/>
    <att type="string" name="CLUSTER_LABEL" value=" "/>
    <att type="integer" name="#COUNT_001" value="10"/>
    <att type="integer" name="_MEMBER_hits" value="1"/>
    <att type="real" name="_LogP_hits" value="-3.4262076541056135"/>
    <att type="string" name="Gene" value="GO:0016042"/>
    <att type="integer" name="GiniIndex" value="0"/>
    <att type="integer" name="CategoryID" value="19"/>
    <att type="integer" name="EvidenceCutoff" value="0"/>
    <graphics type="CIRCLE" x="237.58755348192625" y="447.24503082891204"/>
  </node>
  <node label="GO:0050995" id="112">
    <att type="string" name="canonicalName" value="GO:0050995"/>
    <att type="string" name="Description" value="negative regulation of lipid catabolic process"/>
    <att type="string" name="Category" value="GO Biological Processes"/>
    <att type="real" name="LogP" value="-3.1143208797519883"/>
    <att type="real" name="Log(q-value)" value="-1.0141815827605627"/>
    <att type="integer" name="GROUP_ID" value="18"/>
    <att type="string" name="Hits" value="ACACB|CIDEA|PDE3B"/>
    <att type="real" name="Enrichment" value="16.455681818181816"/>
    <att type="real" name="Z-score" value="6.629592307670285"/>
    <att type="integer" name="#GeneInGOAndHitList" value="3"/>
    <att type="integer" name="#GeneInGO" value="22"/>
    <att type="integer" name="#GeneInHitList" value="200"/>
    <att type="integer" name="#TotalGeneInLibrary" value="24135"/>
    <att type="real" name="%InGO" value="1.5"/>
    <att type="real" name="STDV %InGO" value="0.8595056718835542"/>
    <att type="real" name="BestLogPInGroup" value="-4.1523939366431835"/>
    <att type="real" name="BestEnrichmentInGroup" value="16.455681818181816"/>
    <att type="integer" name="FirstInGroupByEnrichment" value="0"/>
    <att type="integer" name="FirstInGroupByLogP" value="0"/>
    <att type="string" name="GeneID" value="32|1149|5140"/>
    <att type="integer" name="_RANK_" value="1"/>
    <att type="string" name="_PATTERN_" value="M1"/>
    <att type="string" name="CLUSTER_LABEL" value=" "/>
    <att type="integer" name="#COUNT_001" value="3"/>
    <att type="integer" name="_MEMBER_hits" value="1"/>
    <att type="real" name="_LogP_hits" value="-3.1143208797519883"/>
    <att type="string" name="Gene" value="GO:0050995"/>
    <att type="integer" name="GiniIndex" value="0"/>
    <att type="integer" name="CategoryID" value="19"/>
    <att type="integer" name="EvidenceCutoff" value="0"/>
    <graphics type="CIRCLE" x="354.5700416205649" y="440.7703430727794"/>
  </node>
  <node label="GO:0015893" id="113">
    <att type="string" name="canonicalName" value="GO:0015893"/>
    <att type="string" name="Description" value="drug transport"/>
    <att type="string" name="Category" value="GO Biological Processes"/>
    <att type="real" name="LogP" value="-2.6302878405340144"/>
    <att type="real" name="Log(q-value)" value="-0.6871446642874974"/>
    <att type="integer" name="GROUP_ID" value="19"/>
    <att type="string" name="Hits" value="ATP1A2|INHBA|SLC18A3|ABCA8|SLC19A3|ABCB5|SLC16A12"/>
    <att type="real" name="Enrichment" value="3.874885321100918"/>
    <att type="real" name="Z-score" value="3.8976995286313776"/>
    <att type="integer" name="#GeneInGOAndHitList" value="7"/>
    <att type="integer" name="#GeneInGO" value="218"/>
    <att type="integer" name="#GeneInHitList" value="200"/>
    <att type="integer" name="#TotalGeneInLibrary" value="24135"/>
    <att type="real" name="%InGO" value="3.5"/>
    <att type="real" name="STDV %InGO" value="1.2995191418367027"/>
    <att type="real" name="BestLogPInGroup" value="-4.061188086313665"/>
    <att type="real" name="BestEnrichmentInGroup" value="8.322413793103447"/>
    <att type="integer" name="FirstInGroupByEnrichment" value="0"/>
    <att type="integer" name="FirstInGroupByLogP" value="0"/>
    <att type="string" name="GeneID" value="477|3624|6572|10351|80704|340273|387700"/>
    <att type="integer" name="_RANK_" value="1"/>
    <att type="string" name="_PATTERN_" value="M1"/>
    <att type="string" name="CLUSTER_LABEL" value=" "/>
    <att type="integer" name="#COUNT_001" value="7"/>
    <att type="integer" name="_MEMBER_hits" value="1"/>
    <att type="real" name="_LogP_hits" value="-2.6302878405340144"/>
    <att type="string" name="Gene" value="GO:0015893"/>
    <att type="integer" name="GiniIndex" value="0"/>
    <att type="integer" name="CategoryID" value="19"/>
    <att type="integer" name="EvidenceCutoff" value="0"/>
    <graphics type="CIRCLE" x="381.7075665873099" y="215.53035290597046"/>
  </node>
  <node label="GO:0030198" id="114">
    <att type="string" name="canonicalName" value="GO:0030198"/>
    <att type="string" name="Description" value="extracellular matrix organization"/>
    <att type="string" name="Category" value="GO Biological Processes"/>
    <att type="real" name="LogP" value="-2.57200794077739"/>
    <att type="real" name="Log(q-value)" value="-0.6584253365198105"/>
    <att type="integer" name="GROUP_ID" value="20"/>
    <att type="string" name="Hits" value="ACAN|COL9A3|COL11A1|ECM2|FBN2|MMP13|TNXB|WT1|COL22A1"/>
    <att type="real" name="Enrichment" value="3.1030714285714285"/>
    <att type="real" name="Z-score" value="3.62284208158434"/>
    <att type="integer" name="#GeneInGOAndHitList" value="9"/>
    <att type="integer" name="#GeneInGO" value="350"/>
    <att type="integer" name="#GeneInHitList" value="200"/>
    <att type="integer" name="#TotalGeneInLibrary" value="24135"/>
    <att type="real" name="%InGO" value="4.5"/>
    <att type="real" name="STDV %InGO" value="1.4658615214269048"/>
    <att type="real" name="BestLogPInGroup" value="-3.816231388512051"/>
    <att type="real" name="BestEnrichmentInGroup" value="6.96201923076923"/>
    <att type="integer" name="FirstInGroupByEnrichment" value="0"/>
    <att type="integer" name="FirstInGroupByLogP" value="0"/>
    <att type="string" name="GeneID" value="176|1299|1301|1842|2201|4322|7148|7490|169044"/>
    <att type="integer" name="_RANK_" value="1"/>
    <att type="string" name="_PATTERN_" value="M1"/>
    <att type="string" name="CLUSTER_LABEL" value=" "/>
    <att type="integer" name="#COUNT_001" value="9"/>
    <att type="integer" name="_MEMBER_hits" value="1"/>
    <att type="real" name="_LogP_hits" value="-2.57200794077739"/>
    <att type="string" name="Gene" value="GO:0030198"/>
    <att type="integer" name="GiniIndex" value="0"/>
    <att type="integer" name="CategoryID" value="19"/>
    <att type="integer" name="EvidenceCutoff" value="0"/>
    <graphics type="CIRCLE" x="277.9694873525833" y="321.17462847034585"/>
  </node>
  <node label="GO:0061448" id="115">
    <att type="string" name="canonicalName" value="GO:0061448"/>
    <att type="string" name="Description" value="connective tissue development"/>
    <att type="string" name="Category" value="GO Biological Processes"/>
    <att type="real" name="LogP" value="-2.1693637147863023"/>
    <att type="real" name="Log(q-value)" value="-0.40826359639105314"/>
    <att type="integer" name="GROUP_ID" value="20"/>
    <att type="string" name="Hits" value="ACAN|COL11A1|LEP|MMP13|WT1|ZBTB16|UMODL1"/>
    <att type="real" name="Enrichment" value="3.1876415094339627"/>
    <att type="real" name="Z-score" value="3.2733000633102423"/>
    <att type="integer" name="#GeneInGOAndHitList" value="7"/>
    <att type="integer" name="#GeneInGO" value="265"/>
    <att type="integer" name="#GeneInHitList" value="200"/>
    <att type="integer" name="#TotalGeneInLibrary" value="24135"/>
    <att type="real" name="%InGO" value="3.5"/>
    <att type="real" name="STDV %InGO" value="1.2995191418367027"/>
    <att type="real" name="BestLogPInGroup" value="-3.816231388512051"/>
    <att type="real" name="BestEnrichmentInGroup" value="6.96201923076923"/>
    <att type="integer" name="FirstInGroupByEnrichment" value="0"/>
    <att type="integer" name="FirstInGroupByLogP" value="0"/>
    <att type="string" name="GeneID" value="176|1301|3952|4322|7490|7704|89766"/>
    <att type="integer" name="_RANK_" value="1"/>
    <att type="string" name="_PATTERN_" value="M1"/>
    <att type="string" name="CLUSTER_LABEL" value=" "/>
    <att type="integer" name="#COUNT_001" value="7"/>
    <att type="integer" name="_MEMBER_hits" value="1"/>
    <att type="real" name="_LogP_hits" value="-2.1693637147863023"/>
    <att type="string" name="Gene" value="GO:0061448"/>
    <att type="integer" name="GiniIndex" value="0"/>
    <att type="integer" name="CategoryID" value="19"/>
    <att type="integer" name="EvidenceCutoff" value="0"/>
    <graphics type="CIRCLE" x="245.72512463064504" y="262.35136984850135"/>
  </node>
  <node label="GO:0030199" id="116">
    <att type="string" name="canonicalName" value="GO:0030199"/>
    <att type="string" name="Description" value="collagen fibril organization"/>
    <att type="string" name="Category" value="GO Biological Processes"/>
    <att type="real" name="LogP" value="-2.03641996780258"/>
    <att type="real" name="Log(q-value)" value="-0.33103123198867634"/>
    <att type="integer" name="GROUP_ID" value="20"/>
    <att type="string" name="Hits" value="ACAN|COL11A1|TNXB"/>
    <att type="real" name="Enrichment" value="6.96201923076923"/>
    <att type="real" name="Z-score" value="3.9341660620452807"/>
    <att type="integer" name="#GeneInGOAndHitList" value="3"/>
    <att type="integer" name="#GeneInGO" value="52"/>
    <att type="integer" name="#GeneInHitList" value="200"/>
    <att type="integer" name="#TotalGeneInLibrary" value="24135"/>
    <att type="real" name="%InGO" value="1.5"/>
    <att type="real" name="STDV %InGO" value="0.8595056718835542"/>
    <att type="real" name="BestLogPInGroup" value="-3.816231388512051"/>
    <att type="real" name="BestEnrichmentInGroup" value="6.96201923076923"/>
    <att type="integer" name="FirstInGroupByEnrichment" value="0"/>
    <att type="integer" name="FirstInGroupByLogP" value="0"/>
    <att type="string" name="GeneID" value="176|1301|7148"/>
    <att type="integer" name="_RANK_" value="1"/>
    <att type="string" name="_PATTERN_" value="M1"/>
    <att type="string" name="CLUSTER_LABEL" value=" "/>
    <att type="integer" name="#COUNT_001" value="3"/>
    <att type="integer" name="_MEMBER_hits" value="1"/>
    <att type="real" name="_LogP_hits" value="-2.03641996780258"/>
    <att type="string" name="Gene" value="GO:0030199"/>
    <att type="integer" name="GiniIndex" value="0"/>
    <att type="integer" name="CategoryID" value="19"/>
    <att type="integer" name="EvidenceCutoff" value="0"/>
    <graphics type="CIRCLE" x="249.7355466597803" y="291.6523112795407"/>
  </node>
  <node label="GO:0001501" id="117">
    <att type="string" name="canonicalName" value="GO:0001501"/>
    <att type="string" name="Description" value="skeletal system development"/>
    <att type="string" name="Category" value="GO Biological Processes"/>
    <att type="real" name="LogP" value="-2.005812403850946"/>
    <att type="real" name="Log(q-value)" value="-0.3109653137855802"/>
    <att type="integer" name="GROUP_ID" value="20"/>
    <att type="string" name="Hits" value="ACAN|COL11A1|FBN2|GDF10|LEP|MMP13|RBP4|ZBTB16|PAPPA2|FREM1"/>
    <att type="real" name="Enrichment" value="2.3848814229249014"/>
    <att type="real" name="Z-score" value="2.8779159953234155"/>
    <att type="integer" name="#GeneInGOAndHitList" value="10"/>
    <att type="integer" name="#GeneInGO" value="506"/>
    <att type="integer" name="#GeneInHitList" value="200"/>
    <att type="integer" name="#TotalGeneInLibrary" value="24135"/>
    <att type="real" name="%InGO" value="5.0"/>
    <att type="real" name="STDV %InGO" value="1.5411035007422442"/>
    <att type="real" name="BestLogPInGroup" value="-3.816231388512051"/>
    <att type="real" name="BestEnrichmentInGroup" value="6.96201923076923"/>
    <att type="integer" name="FirstInGroupByEnrichment" value="0"/>
    <att type="integer" name="FirstInGroupByLogP" value="0"/>
    <att type="string" name="GeneID" value="176|1301|2201|2662|3952|4322|5950|7704|60676|158326"/>
    <att type="integer" name="_RANK_" value="1"/>
    <att type="string" name="_PATTERN_" value="M1"/>
    <att type="string" name="CLUSTER_LABEL" value=" "/>
    <att type="integer" name="#COUNT_001" value="10"/>
    <att type="integer" name="_MEMBER_hits" value="1"/>
    <att type="real" name="_LogP_hits" value="-2.005812403850946"/>
    <att type="string" name="Gene" value="GO:0001501"/>
    <att type="integer" name="GiniIndex" value="0"/>
    <att type="integer" name="CategoryID" value="19"/>
    <att type="integer" name="EvidenceCutoff" value="0"/>
    <graphics type="CIRCLE" x="388.79069850175085" y="259.08042210197965"/>
  </node>
  <node label="hsa02010" id="118">
    <att type="string" name="canonicalName" value="hsa02010"/>
    <att type="string" name="Description" value="ABC transporters"/>
    <att type="string" name="Category" value="KEGG Pathway"/>
    <att type="real" name="LogP" value="-4.459811747935661"/>
    <att type="real" name="Log(q-value)" value="-1.9301584379073047"/>
    <att type="integer" name="GROUP_ID" value="17"/>
    <att type="string" name="Hits" value="ABCD2|ABCA10|ABCA9|ABCA8|ABCB5"/>
    <att type="real" name="Enrichment" value="13.408333333333333"/>
    <att type="real" name="Z-score" value="7.615777453610563"/>
    <att type="integer" name="#GeneInGOAndHitList" value="5"/>
    <att type="integer" name="#GeneInGO" value="45"/>
    <att type="integer" name="#GeneInHitList" value="200"/>
    <att type="integer" name="#TotalGeneInLibrary" value="24135"/>
    <att type="real" name="%InGO" value="2.5"/>
    <att type="real" name="STDV %InGO" value="1.1039701082909807"/>
    <att type="real" name="BestLogPInGroup" value="-4.459811747935661"/>
    <att type="real" name="BestEnrichmentInGroup" value="20.112499999999997"/>
    <att type="integer" name="FirstInGroupByEnrichment" value="1"/>
    <att type="integer" name="FirstInGroupByLogP" value="1"/>
    <att type="string" name="GeneID" value="225|10349|10350|10351|340273"/>
    <att type="integer" name="_RANK_" value="1"/>
    <att type="string" name="_PATTERN_" value="M1"/>
    <att type="string" name="CLUSTER_LABEL" value="ABC transporters"/>
    <att type="integer" name="#COUNT_001" value="5"/>
    <att type="integer" name="_MEMBER_hits" value="1"/>
    <att type="real" name="_LogP_hits" value="-4.459811747935661"/>
    <att type="string" name="Gene" value="hsa02010"/>
    <att type="integer" name="GiniIndex" value="0"/>
    <att type="integer" name="CategoryID" value="24"/>
    <att type="integer" name="EvidenceCutoff" value="0"/>
    <graphics type="CIRCLE" x="421.3423450907925" y="423.004011783601"/>
  </node>
  <node label="hsa04920" id="119">
    <att type="string" name="canonicalName" value="hsa04920"/>
    <att type="string" name="Description" value="Adipocytokine signaling pathway"/>
    <att type="string" name="Category" value="KEGG Pathway"/>
    <att type="real" name="LogP" value="-4.632116424674064"/>
    <att type="real" name="Log(q-value)" value="-1.9798911113165143"/>
    <att type="integer" name="GROUP_ID" value="13"/>
    <att type="string" name="Hits" value="ACACB|CD36|LEP|PCK1|RXRG|SLC2A4"/>
    <att type="real" name="Enrichment" value="10.493478260869564"/>
    <att type="real" name="Z-score" value="7.2187314496945545"/>
    <att type="integer" name="#GeneInGOAndHitList" value="6"/>
    <att type="integer" name="#GeneInGO" value="69"/>
    <att type="integer" name="#GeneInHitList" value="200"/>
    <att type="integer" name="#TotalGeneInLibrary" value="24135"/>
    <att type="real" name="%InGO" value="3.0"/>
    <att type="real" name="STDV %InGO" value="1.2062338081814818"/>
    <att type="real" name="BestLogPInGroup" value="-4.632116424674064"/>
    <att type="real" name="BestEnrichmentInGroup" value="10.493478260869564"/>
    <att type="integer" name="FirstInGroupByEnrichment" value="1"/>
    <att type="integer" name="FirstInGroupByLogP" value="1"/>
    <att type="string" name="GeneID" value="32|948|3952|5105|6258|6517"/>
    <att type="integer" name="_RANK_" value="1"/>
    <att type="string" name="_PATTERN_" value="M1"/>
    <att type="string" name="CLUSTER_LABEL" value="Adipocytokine signaling pathway"/>
    <att type="integer" name="#COUNT_001" value="6"/>
    <att type="integer" name="_MEMBER_hits" value="1"/>
    <att type="real" name="_LogP_hits" value="-4.632116424674064"/>
    <att type="string" name="Gene" value="hsa04920"/>
    <att type="integer" name="GiniIndex" value="0"/>
    <att type="integer" name="CategoryID" value="24"/>
    <att type="integer" name="EvidenceCutoff" value="0"/>
    <graphics type="CIRCLE" x="339.23463936367153" y="375.5897660421466"/>
  </node>
  <node label="M5884" id="120">
    <att type="string" name="canonicalName" value="M5884"/>
    <att type="string" name="Description" value="NABA CORE MATRISOME"/>
    <att type="string" name="Category" value="Canonical Pathways"/>
    <att type="real" name="LogP" value="-7.098220321906242"/>
    <att type="real" name="Log(q-value)" value="-3.645357146907066"/>
    <att type="integer" name="GROUP_ID" value="3"/>
    <att type="string" name="Hits" value="ACAN|COL9A3|COL11A1|ECM2|FBN2|IGFBP1|OGN|TNXB|ZP2|CCN4|SVEP1|COL6A6|COL22A1|COL6A5"/>
    <att type="real" name="Enrichment" value="6.143454545454547"/>
    <att type="real" name="Z-score" value="7.8414967995959115"/>
    <att type="integer" name="#GeneInGOAndHitList" value="14"/>
    <att type="integer" name="#GeneInGO" value="275"/>
    <att type="integer" name="#GeneInHitList" value="200"/>
    <att type="integer" name="#TotalGeneInLibrary" value="24135"/>
    <att type="real" name="%InGO" value="7.0"/>
    <att type="real" name="STDV %InGO" value="1.804161855266872"/>
    <att type="real" name="BestLogPInGroup" value="-7.098220321906242"/>
    <att type="real" name="BestEnrichmentInGroup" value="6.143454545454547"/>
    <att type="integer" name="FirstInGroupByEnrichment" value="1"/>
    <att type="integer" name="FirstInGroupByLogP" value="1"/>
    <att type="string" name="GeneID" value="176|1299|1301|1842|2201|3484|4969|7148|7783|8840|79987|131873|169044|256076"/>
    <att type="integer" name="_RANK_" value="1"/>
    <att type="string" name="_PATTERN_" value="M1"/>
    <att type="string" name="CLUSTER_LABEL" value="NABA CORE MATRISOME"/>
    <att type="integer" name="#COUNT_001" value="14"/>
    <att type="integer" name="_MEMBER_hits" value="1"/>
    <att type="real" name="_LogP_hits" value="-7.098220321906242"/>
    <att type="string" name="Gene" value="M5884"/>
    <att type="integer" name="GiniIndex" value="0"/>
    <att type="integer" name="CategoryID" value="11"/>
    <att type="integer" name="EvidenceCutoff" value="0"/>
    <graphics type="CIRCLE" x="433.2103514965455" y="252.9576828000855"/>
  </node>
  <node label="M5885" id="121">
    <att type="string" name="canonicalName" value="M5885"/>
    <att type="string" name="Description" value="NABA MATRISOME ASSOCIATED"/>
    <att type="string" name="Category" value="Canonical Pathways"/>
    <att type="real" name="LogP" value="-7.096620360909359"/>
    <att type="real" name="Log(q-value)" value="-3.645357146907066"/>
    <att type="integer" name="GROUP_ID" value="4"/>
    <att type="string" name="Hits" value="CRHBP|FGF5|FGF10|GDF10|INHBA|LEP|MMP13|CCL11|CCL14|CCL20|TIMP4|CLEC5A|ADAMDEC1|ANGPT4|SEMA3G|PAPPA2|ITIH5|LGALS12|PLXNA4|CHRDL1|TCHHL1|FREM1|ANGPTL5"/>
    <att type="real" name="Enrichment" value="3.685956175298805"/>
    <att type="real" name="Z-score" value="6.844922234735079"/>
    <att type="integer" name="#GeneInGOAndHitList" value="23"/>
    <att type="integer" name="#GeneInGO" value="753"/>
    <att type="integer" name="#GeneInHitList" value="200"/>
    <att type="integer" name="#TotalGeneInLibrary" value="24135"/>
    <att type="real" name="%InGO" value="11.5"/>
    <att type="real" name="STDV %InGO" value="2.255825791146116"/>
    <att type="real" name="BestLogPInGroup" value="-7.096620360909359"/>
    <att type="real" name="BestEnrichmentInGroup" value="4.560392441860466"/>
    <att type="integer" name="FirstInGroupByEnrichment" value="1"/>
    <att type="integer" name="FirstInGroupByLogP" value="1"/>
    <att type="string" name="GeneID" value="1393|2250|2255|2662|3624|3952|4322|6356|6358|6364|7079|23601|27299|51378|56920|60676|80760|85329|91584|91851|126637|158326|253935"/>
    <att type="integer" name="_RANK_" value="1"/>
    <att type="string" name="_PATTERN_" value="M1"/>
    <att type="string" name="CLUSTER_LABEL" value="NABA MATRISOME ASSOCIATED"/>
    <att type="integer" name="#COUNT_001" value="23"/>
    <att type="integer" name="_MEMBER_hits" value="1"/>
    <att type="real" name="_LogP_hits" value="-7.096620360909359"/>
    <att type="string" name="Gene" value="M5885"/>
    <att type="integer" name="GiniIndex" value="0"/>
    <att type="integer" name="CategoryID" value="11"/>
    <att type="integer" name="EvidenceCutoff" value="0"/>
    <graphics type="CIRCLE" x="270.91308482628483" y="340.058979531698"/>
  </node>
  <node label="hsa03320" id="122">
    <att type="string" name="canonicalName" value="hsa03320"/>
    <att type="string" name="Description" value="PPAR signaling pathway"/>
    <att type="string" name="Category" value="KEGG Pathway"/>
    <att type="real" name="LogP" value="-5.646586164276097"/>
    <att type="real" name="Log(q-value)" value="-2.6768687908567514"/>
    <att type="integer" name="GROUP_ID" value="8"/>
    <att type="string" name="Hits" value="AQP7|CD36|PCK1|PLIN1|RXRG|SORBS1|PLIN4"/>
    <att type="real" name="Enrichment" value="11.732291666666669"/>
    <att type="real" name="Z-score" value="8.336749758051893"/>
    <att type="integer" name="#GeneInGOAndHitList" value="7"/>
    <att type="integer" name="#GeneInGO" value="72"/>
    <att type="integer" name="#GeneInHitList" value="200"/>
    <att type="integer" name="#TotalGeneInLibrary" value="24135"/>
    <att type="real" name="%InGO" value="3.5"/>
    <att type="real" name="STDV %InGO" value="1.2995191418367027"/>
    <att type="real" name="BestLogPInGroup" value="-5.646586164276097"/>
    <att type="real" name="BestEnrichmentInGroup" value="11.732291666666669"/>
    <att type="integer" name="FirstInGroupByEnrichment" value="1"/>
    <att type="integer" name="FirstInGroupByLogP" value="1"/>
    <att type="string" name="GeneID" value="364|948|5105|5346|6258|10580|729359"/>
    <att type="integer" name="_RANK_" value="1"/>
    <att type="string" name="_PATTERN_" value="M1"/>
    <att type="string" name="CLUSTER_LABEL" value="PPAR signaling pathway"/>
    <att type="integer" name="#COUNT_001" value="7"/>
    <att type="integer" name="_MEMBER_hits" value="1"/>
    <att type="real" name="_LogP_hits" value="-5.646586164276097"/>
    <att type="string" name="Gene" value="hsa03320"/>
    <att type="integer" name="GiniIndex" value="0"/>
    <att type="integer" name="CategoryID" value="24"/>
    <att type="integer" name="EvidenceCutoff" value="0"/>
    <graphics type="CIRCLE" x="182.16745010043707" y="400.2242454332644"/>
  </node>
  <node label="hsa04974" id="123">
    <att type="string" name="canonicalName" value="hsa04974"/>
    <att type="string" name="Description" value="Protein digestion and absorption"/>
    <att type="string" name="Category" value="KEGG Pathway"/>
    <att type="real" name="LogP" value="-4.9959996939312585"/>
    <att type="real" name="Log(q-value)" value="-2.267255302742124"/>
    <att type="integer" name="GROUP_ID" value="12"/>
    <att type="string" name="Hits" value="ATP1A2|COL9A3|COL11A1|CPA1|COL6A6|COL22A1|COL6A5"/>
    <att type="real" name="Enrichment" value="9.385833333333334"/>
    <att type="real" name="Z-score" value="7.2856453484294725"/>
    <att type="integer" name="#GeneInGOAndHitList" value="7"/>
    <att type="integer" name="#GeneInGO" value="90"/>
    <att type="integer" name="#GeneInHitList" value="200"/>
    <att type="integer" name="#TotalGeneInLibrary" value="24135"/>
    <att type="real" name="%InGO" value="3.5"/>
    <att type="real" name="STDV %InGO" value="1.2995191418367027"/>
    <att type="real" name="BestLogPInGroup" value="-4.9959996939312585"/>
    <att type="real" name="BestEnrichmentInGroup" value="13.713068181818182"/>
    <att type="integer" name="FirstInGroupByEnrichment" value="1"/>
    <att type="integer" name="FirstInGroupByLogP" value="1"/>
    <att type="string" name="GeneID" value="477|1299|1301|1357|131873|169044|256076"/>
    <att type="integer" name="_RANK_" value="1"/>
    <att type="string" name="_PATTERN_" value="M1"/>
    <att type="string" name="CLUSTER_LABEL" value="Protein digestion and absorption"/>
    <att type="integer" name="#COUNT_001" value="7"/>
    <att type="integer" name="_MEMBER_hits" value="1"/>
    <att type="real" name="_LogP_hits" value="-4.9959996939312585"/>
    <att type="string" name="Gene" value="hsa04974"/>
    <att type="integer" name="GiniIndex" value="0"/>
    <att type="integer" name="CategoryID" value="24"/>
    <att type="integer" name="EvidenceCutoff" value="0"/>
    <graphics type="CIRCLE" x="300.5982974043269" y="364.36197936443676"/>
  </node>
  <node label="hsa04923" id="124">
    <att type="string" name="canonicalName" value="hsa04923"/>
    <att type="string" name="Description" value="Regulation of lipolysis in adipocytes"/>
    <att type="string" name="Category" value="KEGG Pathway"/>
    <att type="real" name="LogP" value="-5.254011549702509"/>
    <att type="real" name="Log(q-value)" value="-2.4389111033491346"/>
    <att type="integer" name="GROUP_ID" value="9"/>
    <att type="string" name="Hits" value="ADCY5|AQP7|NPR1|PDE3B|PLIN1|PTGER3"/>
    <att type="real" name="Enrichment" value="13.408333333333333"/>
    <att type="real" name="Z-score" value="8.344225051255687"/>
    <att type="integer" name="#GeneInGOAndHitList" value="6"/>
    <att type="integer" name="#GeneInGO" value="54"/>
    <att type="integer" name="#GeneInHitList" value="200"/>
    <att type="integer" name="#TotalGeneInLibrary" value="24135"/>
    <att type="real" name="%InGO" value="3.0"/>
    <att type="real" name="STDV %InGO" value="1.2062338081814818"/>
    <att type="real" name="BestLogPInGroup" value="-5.254011549702509"/>
    <att type="real" name="BestEnrichmentInGroup" value="13.408333333333333"/>
    <att type="integer" name="FirstInGroupByEnrichment" value="1"/>
    <att type="integer" name="FirstInGroupByLogP" value="1"/>
    <att type="string" name="GeneID" value="111|364|4881|5140|5346|5733"/>
    <att type="integer" name="_RANK_" value="1"/>
    <att type="string" name="_PATTERN_" value="M1"/>
    <att type="string" name="CLUSTER_LABEL" value="Regulation of lipolysis in adipocytes"/>
    <att type="integer" name="#COUNT_001" value="6"/>
    <att type="integer" name="_MEMBER_hits" value="1"/>
    <att type="real" name="_LogP_hits" value="-5.254011549702509"/>
    <att type="string" name="Gene" value="hsa04923"/>
    <att type="integer" name="GiniIndex" value="0"/>
    <att type="integer" name="CategoryID" value="24"/>
    <att type="integer" name="EvidenceCutoff" value="0"/>
    <graphics type="CIRCLE" x="336.50956801236543" y="367.59970582372927"/>
  </node>
  <node label="GO:0071375" id="125">
    <att type="string" name="canonicalName" value="GO:0071375"/>
    <att type="string" name="Description" value="cellular response to peptide hormone stimulus"/>
    <att type="string" name="Category" value="GO Biological Processes"/>
    <att type="real" name="LogP" value="-5.7125211277168155"/>
    <att type="real" name="Log(q-value)" value="-2.713770207923768"/>
    <att type="integer" name="GROUP_ID" value="7"/>
    <att type="string" name="Hits" value="ADCY5|AGTR1|CRHBP|GHR|IGFBP1|LEP|PCK1|PDE3B|PDK4|SLC2A4|SORBS1|UMODL1|TRARG1"/>
    <att type="real" name="Enrichment" value="5.093425324675325"/>
    <att type="real" name="Z-score" value="6.609072013456651"/>
    <att type="integer" name="#GeneInGOAndHitList" value="13"/>
    <att type="integer" name="#GeneInGO" value="308"/>
    <att type="integer" name="#GeneInHitList" value="200"/>
    <att type="integer" name="#TotalGeneInLibrary" value="24135"/>
    <att type="real" name="%InGO" value="6.5"/>
    <att type="real" name="STDV %InGO" value="1.7432010784760317"/>
    <att type="real" name="BestLogPInGroup" value="-5.7125211277168155"/>
    <att type="real" name="BestEnrichmentInGroup" value="9.577380952380953"/>
    <att type="integer" name="FirstInGroupByEnrichment" value="1"/>
    <att type="integer" name="FirstInGroupByLogP" value="1"/>
    <att type="string" name="GeneID" value="111|185|1393|2690|3484|3952|5105|5140|5166|6517|10580|89766|286753"/>
    <att type="integer" name="_RANK_" value="1"/>
    <att type="string" name="_PATTERN_" value="M1"/>
    <att type="string" name="CLUSTER_LABEL" value="cellular response to peptide hormone stimulus"/>
    <att type="integer" name="#COUNT_001" value="13"/>
    <att type="integer" name="_MEMBER_hits" value="1"/>
    <att type="real" name="_LogP_hits" value="-5.7125211277168155"/>
    <att type="string" name="Gene" value="GO:0071375"/>
    <att type="integer" name="GiniIndex" value="0"/>
    <att type="integer" name="CategoryID" value="19"/>
    <att type="integer" name="EvidenceCutoff" value="0"/>
    <graphics type="CIRCLE" x="230.07758994181683" y="283.0130796887638"/>
  </node>
  <node label="GO:0071356" id="126">
    <att type="string" name="canonicalName" value="GO:0071356"/>
    <att type="string" name="Description" value="cellular response to tumor necrosis factor"/>
    <att type="string" name="Category" value="GO Biological Processes"/>
    <att type="real" name="LogP" value="-4.547999973529196"/>
    <att type="real" name="Log(q-value)" value="-1.9455177294178085"/>
    <att type="integer" name="GROUP_ID" value="15"/>
    <att type="string" name="Hits" value="APOB|CRHBP|GPD1|PCK1|CCL11|CCL14|CCL20|SLC2A4|AIM2|PYDC1"/>
    <att type="real" name="Enrichment" value="5.135106382978724"/>
    <att type="real" name="Z-score" value="5.822836609046056"/>
    <att type="integer" name="#GeneInGOAndHitList" value="10"/>
    <att type="integer" name="#GeneInGO" value="235"/>
    <att type="integer" name="#GeneInHitList" value="200"/>
    <att type="integer" name="#TotalGeneInLibrary" value="24135"/>
    <att type="real" name="%InGO" value="5.0"/>
    <att type="real" name="STDV %InGO" value="1.5411035007422442"/>
    <att type="real" name="BestLogPInGroup" value="-4.547999973529196"/>
    <att type="real" name="BestEnrichmentInGroup" value="9.10754716981132"/>
    <att type="integer" name="FirstInGroupByEnrichment" value="1"/>
    <att type="integer" name="FirstInGroupByLogP" value="1"/>
    <att type="string" name="GeneID" value="338|1393|2819|5105|6356|6358|6364|6517|9447|260434"/>
    <att type="integer" name="_RANK_" value="1"/>
    <att type="string" name="_PATTERN_" value="M1"/>
    <att type="string" name="CLUSTER_LABEL" value="cellular response to tumor necrosis factor"/>
    <att type="integer" name="#COUNT_001" value="10"/>
    <att type="integer" name="_MEMBER_hits" value="1"/>
    <att type="real" name="_LogP_hits" value="-4.547999973529196"/>
    <att type="string" name="Gene" value="GO:0071356"/>
    <att type="integer" name="GiniIndex" value="0"/>
    <att type="integer" name="CategoryID" value="19"/>
    <att type="integer" name="EvidenceCutoff" value="0"/>
    <graphics type="CIRCLE" x="346.2068539819154" y="404.82295767932817"/>
  </node>
  <node label="GO:0048589" id="127">
    <att type="string" name="canonicalName" value="GO:0048589"/>
    <att type="string" name="Description" value="developmental growth"/>
    <att type="string" name="Category" value="GO Biological Processes"/>
    <att type="real" name="LogP" value="-4.530572011350208"/>
    <att type="real" name="Log(q-value)" value="-1.9455177294178085"/>
    <att type="integer" name="GROUP_ID" value="16"/>
    <att type="string" name="Hits" value="ACACB|ADRA1A|CAV3|CCNB1|FGF10|GHR|IGFBP1|LEP|MMP13|RBP4|CCL11|WT1|GINS1|UNC13A|SEMA3G|PLXNA4|BARHL2"/>
    <att type="real" name="Enrichment" value="3.1756578947368426"/>
    <att type="real" name="Z-score" value="5.1237453612351755"/>
    <att type="integer" name="#GeneInGOAndHitList" value="17"/>
    <att type="integer" name="#GeneInGO" value="646"/>
    <att type="integer" name="#GeneInHitList" value="200"/>
    <att type="integer" name="#TotalGeneInLibrary" value="24135"/>
    <att type="real" name="%InGO" value="8.5"/>
    <att type="real" name="STDV %InGO" value="1.971991379291502"/>
    <att type="real" name="BestLogPInGroup" value="-4.530572011350208"/>
    <att type="real" name="BestEnrichmentInGroup" value="8.829878048780488"/>
    <att type="integer" name="FirstInGroupByEnrichment" value="1"/>
    <att type="integer" name="FirstInGroupByLogP" value="1"/>
    <att type="string" name="GeneID" value="32|148|859|891|2255|2690|3484|3952|4322|5950|6356|7490|9837|23025|56920|91584|343472"/>
    <att type="integer" name="_RANK_" value="1"/>
    <att type="string" name="_PATTERN_" value="M1"/>
    <att type="string" name="CLUSTER_LABEL" value="developmental growth"/>
    <att type="integer" name="#COUNT_001" value="17"/>
    <att type="integer" name="_MEMBER_hits" value="1"/>
    <att type="real" name="_LogP_hits" value="-4.530572011350208"/>
    <att type="string" name="Gene" value="GO:0048589"/>
    <att type="integer" name="GiniIndex" value="0"/>
    <att type="integer" name="CategoryID" value="19"/>
    <att type="integer" name="EvidenceCutoff" value="0"/>
    <graphics type="CIRCLE" x="183.17594180459616" y="263.1669019799521"/>
  </node>
  <node label="GO:0006855" id="128">
    <att type="string" name="canonicalName" value="GO:0006855"/>
    <att type="string" name="Description" value="drug transmembrane transport"/>
    <att type="string" name="Category" value="GO Biological Processes"/>
    <att type="real" name="LogP" value="-4.061188086313665"/>
    <att type="real" name="Log(q-value)" value="-1.638299543965022"/>
    <att type="integer" name="GROUP_ID" value="19"/>
    <att type="string" name="Hits" value="ATP1A2|SLC18A3|ABCA8|SLC19A3|ABCB5|SLC16A12"/>
    <att type="real" name="Enrichment" value="8.322413793103447"/>
    <att type="real" name="Z-score" value="6.254424412375916"/>
    <att type="integer" name="#GeneInGOAndHitList" value="6"/>
    <att type="integer" name="#GeneInGO" value="87"/>
    <att type="integer" name="#GeneInHitList" value="200"/>
    <att type="integer" name="#TotalGeneInLibrary" value="24135"/>
    <att type="real" name="%InGO" value="3.0"/>
    <att type="real" name="STDV %InGO" value="1.2062338081814818"/>
    <att type="real" name="BestLogPInGroup" value="-4.061188086313665"/>
    <att type="real" name="BestEnrichmentInGroup" value="8.322413793103447"/>
    <att type="integer" name="FirstInGroupByEnrichment" value="1"/>
    <att type="integer" name="FirstInGroupByLogP" value="1"/>
    <att type="string" name="GeneID" value="477|6572|10351|80704|340273|387700"/>
    <att type="integer" name="_RANK_" value="1"/>
    <att type="string" name="_PATTERN_" value="M1"/>
    <att type="string" name="CLUSTER_LABEL" value="drug transmembrane transport"/>
    <att type="integer" name="#COUNT_001" value="6"/>
    <att type="integer" name="_MEMBER_hits" value="1"/>
    <att type="real" name="_LogP_hits" value="-4.061188086313665"/>
    <att type="string" name="Gene" value="GO:0006855"/>
    <att type="integer" name="GiniIndex" value="0"/>
    <att type="integer" name="CategoryID" value="19"/>
    <att type="integer" name="EvidenceCutoff" value="0"/>
    <graphics type="CIRCLE" x="348.42163481907477" y="431.99603275976915"/>
  </node>
  <node label="GO:0043062" id="129">
    <att type="string" name="canonicalName" value="GO:0043062"/>
    <att type="string" name="Description" value="extracellular structure organization"/>
    <att type="string" name="Category" value="GO Biological Processes"/>
    <att type="real" name="LogP" value="-3.816231388512051"/>
    <att type="real" name="Log(q-value)" value="-1.4650360708184829"/>
    <att type="integer" name="GROUP_ID" value="20"/>
    <att type="string" name="Hits" value="ACAN|AGTR1|APOB|CD36|COL9A3|COL11A1|ECM2|FBN2|MMP13|TNXB|WT1|COL22A1"/>
    <att type="real" name="Enrichment" value="3.5755555555555554"/>
    <att type="real" name="Z-score" value="4.778179941375695"/>
    <att type="integer" name="#GeneInGOAndHitList" value="12"/>
    <att type="integer" name="#GeneInGO" value="405"/>
    <att type="integer" name="#GeneInHitList" value="200"/>
    <att type="integer" name="#TotalGeneInLibrary" value="24135"/>
    <att type="real" name="%InGO" value="6.0"/>
    <att type="real" name="STDV %InGO" value="1.6792855623746665"/>
    <att type="real" name="BestLogPInGroup" value="-3.816231388512051"/>
    <att type="real" name="BestEnrichmentInGroup" value="6.96201923076923"/>
    <att type="integer" name="FirstInGroupByEnrichment" value="1"/>
    <att type="integer" name="FirstInGroupByLogP" value="1"/>
    <att type="string" name="GeneID" value="176|185|338|948|1299|1301|1842|2201|4322|7148|7490|169044"/>
    <att type="integer" name="_RANK_" value="1"/>
    <att type="string" name="_PATTERN_" value="M1"/>
    <att type="string" name="CLUSTER_LABEL" value="extracellular structure organization"/>
    <att type="integer" name="#COUNT_001" value="12"/>
    <att type="integer" name="_MEMBER_hits" value="1"/>
    <att type="real" name="_LogP_hits" value="-3.816231388512051"/>
    <att type="string" name="Gene" value="GO:0043062"/>
    <att type="integer" name="GiniIndex" value="0"/>
    <att type="integer" name="CategoryID" value="19"/>
    <att type="integer" name="EvidenceCutoff" value="0"/>
    <graphics type="CIRCLE" x="301.0100274804143" y="151.02392503487496"/>
  </node>
  <node label="GO:0046660" id="130">
    <att type="string" name="canonicalName" value="GO:0046660"/>
    <att type="string" name="Description" value="female sex differentiation"/>
    <att type="string" name="Category" value="GO Biological Processes"/>
    <att type="real" name="LogP" value="-5.187869200147479"/>
    <att type="real" name="Log(q-value)" value="-2.4226957301767524"/>
    <att type="integer" name="GROUP_ID" value="10"/>
    <att type="string" name="Hits" value="COL9A3|FGF10|INHBA|LEP|RBP4|WT1|LHX9|UMODL1"/>
    <att type="real" name="Enrichment" value="8.18135593220339"/>
    <att type="real" name="Z-score" value="7.148271070759766"/>
    <att type="integer" name="#GeneInGOAndHitList" value="8"/>
    <att type="integer" name="#GeneInGO" value="118"/>
    <att type="integer" name="#GeneInHitList" value="200"/>
    <att type="integer" name="#TotalGeneInLibrary" value="24135"/>
    <att type="real" name="%InGO" value="4.0"/>
    <att type="real" name="STDV %InGO" value="1.3856406460551018"/>
    <att type="real" name="BestLogPInGroup" value="-5.187869200147479"/>
    <att type="real" name="BestEnrichmentInGroup" value="8.18135593220339"/>
    <att type="integer" name="FirstInGroupByEnrichment" value="1"/>
    <att type="integer" name="FirstInGroupByLogP" value="1"/>
    <att type="string" name="GeneID" value="1299|2255|3624|3952|5950|7490|56956|89766"/>
    <att type="integer" name="_RANK_" value="1"/>
    <att type="string" name="_PATTERN_" value="M1"/>
    <att type="string" name="CLUSTER_LABEL" value="female sex differentiation"/>
    <att type="integer" name="#COUNT_001" value="8"/>
    <att type="integer" name="_MEMBER_hits" value="1"/>
    <att type="real" name="_LogP_hits" value="-5.187869200147479"/>
    <att type="string" name="Gene" value="GO:0046660"/>
    <att type="integer" name="GiniIndex" value="0"/>
    <att type="integer" name="CategoryID" value="19"/>
    <att type="integer" name="EvidenceCutoff" value="0"/>
    <graphics type="CIRCLE" x="441.90299982529206" y="220.51744299014354"/>
  </node>
  <node label="GO:0010876" id="131">
    <att type="string" name="canonicalName" value="GO:0010876"/>
    <att type="string" name="Description" value="lipid localization"/>
    <att type="string" name="Category" value="GO Biological Processes"/>
    <att type="real" name="LogP" value="-5.960485627885793"/>
    <att type="real" name="Log(q-value)" value="-2.849622465502595"/>
    <att type="integer" name="GROUP_ID" value="6"/>
    <att type="string" name="Hits" value="ACACB|AGTR1|ABCD2|APOB|CD36|CIDEA|INHBA|LEP|PNLIP|RBP4|ABCA10|ABCA9|ABCA8|SLCO1B3|ACVR1C"/>
    <att type="real" name="Enrichment" value="4.605916030534351"/>
    <att type="real" name="Z-score" value="6.588190830498283"/>
    <att type="integer" name="#GeneInGOAndHitList" value="15"/>
    <att type="integer" name="#GeneInGO" value="393"/>
    <att type="integer" name="#GeneInHitList" value="200"/>
    <att type="integer" name="#TotalGeneInLibrary" value="24135"/>
    <att type="real" name="%InGO" value="7.5"/>
    <att type="real" name="STDV %InGO" value="1.8624580532189177"/>
    <att type="real" name="BestLogPInGroup" value="-5.960485627885793"/>
    <att type="real" name="BestEnrichmentInGroup" value="24.134999999999998"/>
    <att type="integer" name="FirstInGroupByEnrichment" value="1"/>
    <att type="integer" name="FirstInGroupByLogP" value="1"/>
    <att type="string" name="GeneID" value="32|185|225|338|948|1149|3624|3952|5406|5950|10349|10350|10351|28234|130399"/>
    <att type="integer" name="_RANK_" value="1"/>
    <att type="string" name="_PATTERN_" value="M1"/>
    <att type="string" name="CLUSTER_LABEL" value="lipid localization"/>
    <att type="integer" name="#COUNT_001" value="15"/>
    <att type="integer" name="_MEMBER_hits" value="1"/>
    <att type="real" name="_LogP_hits" value="-5.960485627885793"/>
    <att type="string" name="Gene" value="GO:0010876"/>
    <att type="integer" name="GiniIndex" value="0"/>
    <att type="integer" name="CategoryID" value="19"/>
    <att type="integer" name="EvidenceCutoff" value="0"/>
    <graphics type="CIRCLE" x="394.8432176562229" y="414.39795971976514"/>
  </node>
  <node label="GO:0044772" id="132">
    <att type="string" name="canonicalName" value="GO:0044772"/>
    <att type="string" name="Description" value="mitotic cell cycle phase transition"/>
    <att type="string" name="Category" value="GO Biological Processes"/>
    <att type="real" name="LogP" value="-4.554207465089733"/>
    <att type="real" name="Log(q-value)" value="-1.9455177294178085"/>
    <att type="integer" name="GROUP_ID" value="14"/>
    <att type="string" name="Hits" value="BUB1B|CCNB1|CDKN2A|CENPE|FGF10|FHL1|INHBA|RRM2|TERT|TTK|KIF14|NDC80|GTSE1|MCM10|CDCA5"/>
    <att type="real" name="Enrichment" value="3.5148058252427186"/>
    <att type="real" name="Z-score" value="5.273282787992466"/>
    <att type="integer" name="#GeneInGOAndHitList" value="15"/>
    <att type="integer" name="#GeneInGO" value="515"/>
    <att type="integer" name="#GeneInHitList" value="200"/>
    <att type="integer" name="#TotalGeneInLibrary" value="24135"/>
    <att type="real" name="%InGO" value="7.5"/>
    <att type="real" name="STDV %InGO" value="1.8624580532189177"/>
    <att type="real" name="BestLogPInGroup" value="-4.554207465089733"/>
    <att type="real" name="BestEnrichmentInGroup" value="5.678823529411765"/>
    <att type="integer" name="FirstInGroupByEnrichment" value="1"/>
    <att type="integer" name="FirstInGroupByLogP" value="1"/>
    <att type="string" name="GeneID" value="701|891|1029|1062|2255|2273|3624|6241|7015|7272|9928|10403|51512|55388|113130"/>
    <att type="integer" name="_RANK_" value="1"/>
    <att type="string" name="_PATTERN_" value="M1"/>
    <att type="string" name="CLUSTER_LABEL" value="mitotic cell cycle phase transition"/>
    <att type="integer" name="#COUNT_001" value="15"/>
    <att type="integer" name="_MEMBER_hits" value="1"/>
    <att type="real" name="_LogP_hits" value="-4.554207465089733"/>
    <att type="string" name="Gene" value="GO:0044772"/>
    <att type="integer" name="GiniIndex" value="0"/>
    <att type="integer" name="CategoryID" value="19"/>
    <att type="integer" name="EvidenceCutoff" value="0"/>
    <graphics type="CIRCLE" x="287.5330080362338" y="257.97682635677376"/>
  </node>
  <node label="GO:0040008" id="133">
    <att type="string" name="canonicalName" value="GO:0040008"/>
    <att type="string" name="Description" value="regulation of growth"/>
    <att type="string" name="Category" value="GO Biological Processes"/>
    <att type="real" name="LogP" value="-8.40562341097951"/>
    <att type="real" name="Log(q-value)" value="-4.567761520660049"/>
    <att type="integer" name="GROUP_ID" value="2"/>
    <att type="string" name="Hits" value="ACACB|AGTR1|CAV3|CCNB1|CD36|CDKN2A|FHL1|GHR|IGFBP1|INHBA|LEP|NPR1|RBP4|ROS1|WT1|CCN4|KIF14|UNC13A|PRAME|SEMA3G|PAPPA2|PLXNA4|HEPACAM|BARHL2"/>
    <att type="real" name="Enrichment" value="4.167194244604317"/>
    <att type="real" name="Z-score" value="7.744639988752645"/>
    <att type="integer" name="#GeneInGOAndHitList" value="24"/>
    <att type="integer" name="#GeneInGO" value="695"/>
    <att type="integer" name="#GeneInHitList" value="200"/>
    <att type="integer" name="#TotalGeneInLibrary" value="24135"/>
    <att type="real" name="%InGO" value="12.0"/>
    <att type="real" name="STDV %InGO" value="2.2978250586152114"/>
    <att type="real" name="BestLogPInGroup" value="-8.40562341097951"/>
    <att type="real" name="BestEnrichmentInGroup" value="4.608114558472554"/>
    <att type="integer" name="FirstInGroupByEnrichment" value="1"/>
    <att type="integer" name="FirstInGroupByLogP" value="1"/>
    <att type="string" name="GeneID" value="32|185|859|891|948|1029|2273|2690|3484|3624|3952|4881|5950|6098|7490|8840|9928|23025|23532|56920|60676|91584|220296|343472"/>
    <att type="integer" name="_RANK_" value="1"/>
    <att type="string" name="_PATTERN_" value="M1"/>
    <att type="string" name="CLUSTER_LABEL" value="regulation of growth"/>
    <att type="integer" name="#COUNT_001" value="24"/>
    <att type="integer" name="_MEMBER_hits" value="1"/>
    <att type="real" name="_LogP_hits" value="-8.40562341097951"/>
    <att type="string" name="Gene" value="GO:0040008"/>
    <att type="integer" name="GiniIndex" value="0"/>
    <att type="integer" name="CategoryID" value="19"/>
    <att type="integer" name="EvidenceCutoff" value="0"/>
    <graphics type="CIRCLE" x="379.1178803520696" y="307.20592128754663"/>
  </node>
  <node label="GO:0050994" id="134">
    <att type="string" name="canonicalName" value="GO:0050994"/>
    <att type="string" name="Description" value="regulation of lipid catabolic process"/>
    <att type="string" name="Category" value="GO Biological Processes"/>
    <att type="real" name="LogP" value="-4.1523939366431835"/>
    <att type="real" name="Log(q-value)" value="-1.6934748350931517"/>
    <att type="integer" name="GROUP_ID" value="18"/>
    <att type="string" name="Hits" value="ACACB|ABCD2|CIDEA|PDE3B|LGALS12"/>
    <att type="real" name="Enrichment" value="11.603365384615385"/>
    <att type="real" name="Z-score" value="6.996857712959331"/>
    <att type="integer" name="#GeneInGOAndHitList" value="5"/>
    <att type="integer" name="#GeneInGO" value="52"/>
    <att type="integer" name="#GeneInHitList" value="200"/>
    <att type="integer" name="#TotalGeneInLibrary" value="24135"/>
    <att type="real" name="%InGO" value="2.5"/>
    <att type="real" name="STDV %InGO" value="1.1039701082909807"/>
    <att type="real" name="BestLogPInGroup" value="-4.1523939366431835"/>
    <att type="real" name="BestEnrichmentInGroup" value="16.455681818181816"/>
    <att type="integer" name="FirstInGroupByEnrichment" value="1"/>
    <att type="integer" name="FirstInGroupByLogP" value="1"/>
    <att type="string" name="GeneID" value="32|225|1149|5140|85329"/>
    <att type="integer" name="_RANK_" value="1"/>
    <att type="string" name="_PATTERN_" value="M1"/>
    <att type="string" name="CLUSTER_LABEL" value="regulation of lipid catabolic process"/>
    <att type="integer" name="#COUNT_001" value="5"/>
    <att type="integer" name="_MEMBER_hits" value="1"/>
    <att type="real" name="_LogP_hits" value="-4.1523939366431835"/>
    <att type="string" name="Gene" value="GO:0050994"/>
    <att type="integer" name="GiniIndex" value="0"/>
    <att type="integer" name="CategoryID" value="19"/>
    <att type="integer" name="EvidenceCutoff" value="0"/>
    <graphics type="CIRCLE" x="162.9940557637799" y="361.3628151106668"/>
  </node>
  <node label="GO:0019216" id="135">
    <att type="string" name="canonicalName" value="GO:0019216"/>
    <att type="string" name="Description" value="regulation of lipid metabolic process"/>
    <att type="string" name="Category" value="GO Biological Processes"/>
    <att type="real" name="LogP" value="-6.029730112508232"/>
    <att type="real" name="Log(q-value)" value="-2.8908382265247896"/>
    <att type="integer" name="GROUP_ID" value="5"/>
    <att type="string" name="Hits" value="ACACB|AGTR1|ABCD2|APOB|CD36|CIDEA|HTR2C|LEP|PDE3B|PDK4|SORBS1|MLXIPL|ANGPTL8|LGALS12|HSD17B13"/>
    <att type="real" name="Enrichment" value="4.665270618556701"/>
    <att type="real" name="Z-score" value="6.653198306388812"/>
    <att type="integer" name="#GeneInGOAndHitList" value="15"/>
    <att type="integer" name="#GeneInGO" value="388"/>
    <att type="integer" name="#GeneInHitList" value="200"/>
    <att type="integer" name="#TotalGeneInLibrary" value="24135"/>
    <att type="real" name="%InGO" value="7.5"/>
    <att type="real" name="STDV %InGO" value="1.8624580532189177"/>
    <att type="real" name="BestLogPInGroup" value="-6.029730112508232"/>
    <att type="real" name="BestEnrichmentInGroup" value="12.483620689655172"/>
    <att type="integer" name="FirstInGroupByEnrichment" value="1"/>
    <att type="integer" name="FirstInGroupByLogP" value="1"/>
    <att type="string" name="GeneID" value="32|185|225|338|948|1149|3358|3952|5140|5166|10580|51085|55908|85329|345275"/>
    <att type="integer" name="_RANK_" value="1"/>
    <att type="string" name="_PATTERN_" value="M1"/>
    <att type="string" name="CLUSTER_LABEL" value="regulation of lipid metabolic process"/>
    <att type="integer" name="#COUNT_001" value="15"/>
    <att type="integer" name="_MEMBER_hits" value="1"/>
    <att type="real" name="_LogP_hits" value="-6.029730112508232"/>
    <att type="string" name="Gene" value="GO:0019216"/>
    <att type="integer" name="GiniIndex" value="0"/>
    <att type="integer" name="CategoryID" value="19"/>
    <att type="integer" name="EvidenceCutoff" value="0"/>
    <graphics type="CIRCLE" x="190.7715790653731" y="412.69718319138275"/>
  </node>
  <node label="GO:0051046" id="136">
    <att type="string" name="canonicalName" value="GO:0051046"/>
    <att type="string" name="Description" value="regulation of secretion"/>
    <att type="string" name="Category" value="GO Biological Processes"/>
    <att type="real" name="LogP" value="-5.0873438466266165"/>
    <att type="real" name="Log(q-value)" value="-2.340562425654488"/>
    <att type="integer" name="GROUP_ID" value="11"/>
    <att type="string" name="Hits" value="ADCY5|ADRA1A|AGTR1|CIDEA|CRHBP|FGF10|HTR2C|INHBA|LEP|NNAT|NPR1|PTGER3|RBP4|TTN|AIM2|STXBP5L|UNC13A|CLEC5A|ACVR1C|PYDC1"/>
    <att type="real" name="Enrichment" value="3.0982028241335047"/>
    <att type="real" name="Z-score" value="5.44164115189575"/>
    <att type="integer" name="#GeneInGOAndHitList" value="20"/>
    <att type="integer" name="#GeneInGO" value="779"/>
    <att type="integer" name="#GeneInHitList" value="200"/>
    <att type="integer" name="#TotalGeneInLibrary" value="24135"/>
    <att type="real" name="%InGO" value="10.0"/>
    <att type="real" name="STDV %InGO" value="2.121320343559643"/>
    <att type="real" name="BestLogPInGroup" value="-5.0873438466266165"/>
    <att type="real" name="BestEnrichmentInGroup" value="10.726666666666667"/>
    <att type="integer" name="FirstInGroupByEnrichment" value="1"/>
    <att type="integer" name="FirstInGroupByLogP" value="1"/>
    <att type="string" name="GeneID" value="111|148|185|1149|1393|2255|3358|3624|3952|4826|4881|5733|5950|7273|9447|9515|23025|23601|130399|260434"/>
    <att type="integer" name="_RANK_" value="1"/>
    <att type="string" name="_PATTERN_" value="M1"/>
    <att type="string" name="CLUSTER_LABEL" value="regulation of secretion"/>
    <att type="integer" name="#COUNT_001" value="20"/>
    <att type="integer" name="_MEMBER_hits" value="1"/>
    <att type="real" name="_LogP_hits" value="-5.0873438466266165"/>
    <att type="string" name="Gene" value="GO:0051046"/>
    <att type="integer" name="GiniIndex" value="0"/>
    <att type="integer" name="CategoryID" value="19"/>
    <att type="integer" name="EvidenceCutoff" value="0"/>
    <graphics type="CIRCLE" x="194.15441453123015" y="446.63310768701166"/>
  </node>
  <node label="GO:0000819" id="137">
    <att type="string" name="canonicalName" value="GO:0000819"/>
    <att type="string" name="Description" value="sister chromatid segregation"/>
    <att type="string" name="Category" value="GO Biological Processes"/>
    <att type="real" name="LogP" value="-9.206896163713763"/>
    <att type="real" name="Log(q-value)" value="-5.183348586173224"/>
    <att type="integer" name="GROUP_ID" value="1"/>
    <att type="string" name="Hits" value="BUB1B|CCNB1|CENPE|TOP2A|TTK|TTN|KIF23|KIF14|NDC80|CDCA8|NUF2|CDCA5|SGO1|ESCO2"/>
    <att type="real" name="Enrichment" value="8.986436170212768"/>
    <att type="real" name="Z-score" value="10.048918608603422"/>
    <att type="integer" name="#GeneInGOAndHitList" value="14"/>
    <att type="integer" name="#GeneInGO" value="188"/>
    <att type="integer" name="#GeneInHitList" value="200"/>
    <att type="integer" name="#TotalGeneInLibrary" value="24135"/>
    <att type="real" name="%InGO" value="7.0"/>
    <att type="real" name="STDV %InGO" value="1.804161855266872"/>
    <att type="real" name="BestLogPInGroup" value="-9.206896163713763"/>
    <att type="real" name="BestEnrichmentInGroup" value="27.84807692307692"/>
    <att type="integer" name="FirstInGroupByEnrichment" value="1"/>
    <att type="integer" name="FirstInGroupByLogP" value="1"/>
    <att type="string" name="GeneID" value="701|891|1062|7153|7272|7273|9493|9928|10403|55143|83540|113130|151648|157570"/>
    <att type="integer" name="_RANK_" value="1"/>
    <att type="string" name="_PATTERN_" value="M1"/>
    <att type="string" name="CLUSTER_LABEL" value="sister chromatid segregation"/>
    <att type="integer" name="#COUNT_001" value="14"/>
    <att type="integer" name="_MEMBER_hits" value="1"/>
    <att type="real" name="_LogP_hits" value="-9.206896163713763"/>
    <att type="string" name="Gene" value="GO:0000819"/>
    <att type="integer" name="GiniIndex" value="0"/>
    <att type="integer" name="CategoryID" value="19"/>
    <att type="integer" name="EvidenceCutoff" value="0"/>
    <graphics type="CIRCLE" x="319.98993111207835" y="175.93110970575154"/>
  </node>
  <edge label="GO:0000070 (pp) GO:0000819" source="2" target="137">
    <att type="string" name="canonicalName" value="GO:0000070 (pp) GO:0000819"/>
    <att type="string" name="interaction" value="pp"/>
    <att type="real" name="SCORE" value="0.9164969450105319"/>
  </edge>
  <edge label="GO:0000070 (pp) GO:0007059" source="2" target="3">
    <att type="string" name="canonicalName" value="GO:0000070 (pp) GO:0007059"/>
    <att type="string" name="interaction" value="pp"/>
    <att type="real" name="SCORE" value="0.8441064638789345"/>
  </edge>
  <edge label="GO:0000070 (pp) GO:0007080" source="2" target="5">
    <att type="string" name="canonicalName" value="GO:0000070 (pp) GO:0007080"/>
    <att type="string" name="interaction" value="pp"/>
    <att type="real" name="SCORE" value="0.7218453188617916"/>
  </edge>
  <edge label="GO:0000070 (pp) GO:0008608" source="2" target="6">
    <att type="string" name="canonicalName" value="GO:0000070 (pp) GO:0008608"/>
    <att type="string" name="interaction" value="pp"/>
    <att type="real" name="SCORE" value="0.5327635327662618"/>
  </edge>
  <edge label="GO:0000070 (pp) GO:0010564" source="2" target="91">
    <att type="string" name="canonicalName" value="GO:0000070 (pp) GO:0010564"/>
    <att type="string" name="interaction" value="pp"/>
    <att type="real" name="SCORE" value="0.5323193916368038"/>
  </edge>
  <edge label="GO:0000070 (pp) GO:0044770" source="2" target="87">
    <att type="string" name="canonicalName" value="GO:0000070 (pp) GO:0044770"/>
    <att type="string" name="interaction" value="pp"/>
    <att type="real" name="SCORE" value="0.47590953785855356"/>
  </edge>
  <edge label="GO:0000070 (pp) GO:0044772" source="2" target="132">
    <att type="string" name="canonicalName" value="GO:0000070 (pp) GO:0044772"/>
    <att type="string" name="interaction" value="pp"/>
    <att type="real" name="SCORE" value="0.47590953785855356"/>
  </edge>
  <edge label="GO:0000070 (pp) GO:0051310" source="2" target="8">
    <att type="string" name="canonicalName" value="GO:0000070 (pp) GO:0051310"/>
    <att type="string" name="interaction" value="pp"/>
    <att type="real" name="SCORE" value="0.7218453188617916"/>
  </edge>
  <edge label="GO:0000070 (pp) GO:0090068" source="2" target="93">
    <att type="string" name="canonicalName" value="GO:0000070 (pp) GO:0090068"/>
    <att type="string" name="interaction" value="pp"/>
    <att type="real" name="SCORE" value="0.4411400247859869"/>
  </edge>
  <edge label="GO:0000070 (pp) GO:0098813" source="2" target="1">
    <att type="string" name="canonicalName" value="GO:0000070 (pp) GO:0098813"/>
    <att type="string" name="interaction" value="pp"/>
    <att type="real" name="SCORE" value="0.8441064638789345"/>
  </edge>
  <edge label="GO:0000070 (pp) GO:1901987" source="2" target="94">
    <att type="string" name="canonicalName" value="GO:0000070 (pp) GO:1901987"/>
    <att type="string" name="interaction" value="pp"/>
    <att type="real" name="SCORE" value="0.5792474344375427"/>
  </edge>
  <edge label="GO:0000070 (pp) GO:1901990" source="2" target="90">
    <att type="string" name="canonicalName" value="GO:0000070 (pp) GO:1901990"/>
    <att type="string" name="interaction" value="pp"/>
    <att type="real" name="SCORE" value="0.5792474344375427"/>
  </edge>
  <edge label="GO:0000070 (pp) R-HSA-141424" source="2" target="9">
    <att type="string" name="canonicalName" value="GO:0000070 (pp) R-HSA-141424"/>
    <att type="string" name="interaction" value="pp"/>
    <att type="real" name="SCORE" value="0.5751295336810133"/>
  </edge>
  <edge label="GO:0000070 (pp) R-HSA-2500257" source="2" target="4">
    <att type="string" name="canonicalName" value="GO:0000070 (pp) R-HSA-2500257"/>
    <att type="string" name="interaction" value="pp"/>
    <att type="real" name="SCORE" value="0.7078384798113989"/>
  </edge>
  <edge label="GO:0000070 (pp) R-HSA-69278" source="2" target="7">
    <att type="string" name="canonicalName" value="GO:0000070 (pp) R-HSA-69278"/>
    <att type="string" name="interaction" value="pp"/>
    <att type="real" name="SCORE" value="0.5614973262048111"/>
  </edge>
  <edge label="GO:0000082 (pp) GO:0007050" source="88" target="95">
    <att type="string" name="canonicalName" value="GO:0000082 (pp) GO:0007050"/>
    <att type="string" name="interaction" value="pp"/>
    <att type="real" name="SCORE" value="0.5300859598881473"/>
  </edge>
  <edge label="GO:0000082 (pp) GO:0010564" source="88" target="91">
    <att type="string" name="canonicalName" value="GO:0000082 (pp) GO:0010564"/>
    <att type="string" name="interaction" value="pp"/>
    <att type="real" name="SCORE" value="0.5010141987850366"/>
  </edge>
  <edge label="GO:0000082 (pp) GO:0030308" source="88" target="13">
    <att type="string" name="canonicalName" value="GO:0000082 (pp) GO:0030308"/>
    <att type="string" name="interaction" value="pp"/>
    <att type="real" name="SCORE" value="0.31873111782899316"/>
  </edge>
  <edge label="GO:0000082 (pp) GO:0044770" source="88" target="87">
    <att type="string" name="canonicalName" value="GO:0000082 (pp) GO:0044770"/>
    <att type="string" name="interaction" value="pp"/>
    <att type="real" name="SCORE" value="0.7842105263167206"/>
  </edge>
  <edge label="GO:0000082 (pp) GO:0044772" source="88" target="132">
    <att type="string" name="canonicalName" value="GO:0000082 (pp) GO:0044772"/>
    <att type="string" name="interaction" value="pp"/>
    <att type="real" name="SCORE" value="0.7842105263167206"/>
  </edge>
  <edge label="GO:0000082 (pp) GO:0044843" source="88" target="89">
    <att type="string" name="canonicalName" value="GO:0000082 (pp) GO:0044843"/>
    <att type="string" name="interaction" value="pp"/>
    <att type="real" name="SCORE" value="1.0"/>
  </edge>
  <edge label="GO:0000082 (pp) GO:0045786" source="88" target="92">
    <att type="string" name="canonicalName" value="GO:0000082 (pp) GO:0045786"/>
    <att type="string" name="interaction" value="pp"/>
    <att type="real" name="SCORE" value="0.5514223194768479"/>
  </edge>
  <edge label="GO:0000082 (pp) GO:0090068" source="88" target="93">
    <att type="string" name="canonicalName" value="GO:0000082 (pp) GO:0090068"/>
    <att type="string" name="interaction" value="pp"/>
    <att type="real" name="SCORE" value="0.4972752043624813"/>
  </edge>
  <edge label="GO:0000082 (pp) GO:1901987" source="88" target="94">
    <att type="string" name="canonicalName" value="GO:0000082 (pp) GO:1901987"/>
    <att type="string" name="interaction" value="pp"/>
    <att type="real" name="SCORE" value="0.542183622831113"/>
  </edge>
  <edge label="GO:0000082 (pp) GO:1901990" source="88" target="90">
    <att type="string" name="canonicalName" value="GO:0000082 (pp) GO:1901990"/>
    <att type="string" name="interaction" value="pp"/>
    <att type="real" name="SCORE" value="0.542183622831113"/>
  </edge>
  <edge label="GO:0000082 (pp) R-HSA-69278" source="88" target="7">
    <att type="string" name="canonicalName" value="GO:0000082 (pp) R-HSA-69278"/>
    <att type="string" name="interaction" value="pp"/>
    <att type="real" name="SCORE" value="0.3024574669214179"/>
  </edge>
  <edge label="GO:0000819 (pp) GO:0007059" source="137" target="3">
    <att type="string" name="canonicalName" value="GO:0000819 (pp) GO:0007059"/>
    <att type="string" name="interaction" value="pp"/>
    <att type="real" name="SCORE" value="0.926654740608498"/>
  </edge>
  <edge label="GO:0000819 (pp) GO:0007080" source="137" target="5">
    <att type="string" name="canonicalName" value="GO:0000819 (pp) GO:0007080"/>
    <att type="string" name="interaction" value="pp"/>
    <att type="real" name="SCORE" value="0.6465517241397158"/>
  </edge>
  <edge label="GO:0000819 (pp) GO:0008608" source="137" target="6">
    <att type="string" name="canonicalName" value="GO:0000819 (pp) GO:0008608"/>
    <att type="string" name="interaction" value="pp"/>
    <att type="real" name="SCORE" value="0.4730077120850393"/>
  </edge>
  <edge label="GO:0000819 (pp) GO:0010564" source="137" target="91">
    <att type="string" name="canonicalName" value="GO:0000819 (pp) GO:0010564"/>
    <att type="string" name="interaction" value="pp"/>
    <att type="real" name="SCORE" value="0.48658318425948593"/>
  </edge>
  <edge label="GO:0000819 (pp) GO:0044770" source="137" target="87">
    <att type="string" name="canonicalName" value="GO:0000819 (pp) GO:0044770"/>
    <att type="string" name="interaction" value="pp"/>
    <att type="real" name="SCORE" value="0.43265682657041155"/>
  </edge>
  <edge label="GO:0000819 (pp) GO:0044772" source="137" target="132">
    <att type="string" name="canonicalName" value="GO:0000819 (pp) GO:0044772"/>
    <att type="string" name="interaction" value="pp"/>
    <att type="real" name="SCORE" value="0.43265682657041155"/>
  </edge>
  <edge label="GO:0000819 (pp) GO:0051310" source="137" target="8">
    <att type="string" name="canonicalName" value="GO:0000819 (pp) GO:0051310"/>
    <att type="string" name="interaction" value="pp"/>
    <att type="real" name="SCORE" value="0.6465517241397158"/>
  </edge>
  <edge label="GO:0000819 (pp) GO:0090068" source="137" target="93">
    <att type="string" name="canonicalName" value="GO:0000819 (pp) GO:0090068"/>
    <att type="string" name="interaction" value="pp"/>
    <att type="real" name="SCORE" value="0.3943181818210039"/>
  </edge>
  <edge label="GO:0000819 (pp) GO:0098813" source="137" target="1">
    <att type="string" name="canonicalName" value="GO:0000819 (pp) GO:0098813"/>
    <att type="string" name="interaction" value="pp"/>
    <att type="real" name="SCORE" value="0.926654740608498"/>
  </edge>
  <edge label="GO:0000819 (pp) GO:1901987" source="137" target="94">
    <att type="string" name="canonicalName" value="GO:0000819 (pp) GO:1901987"/>
    <att type="string" name="interaction" value="pp"/>
    <att type="real" name="SCORE" value="0.5242616033775851"/>
  </edge>
  <edge label="GO:0000819 (pp) GO:1901990" source="137" target="90">
    <att type="string" name="canonicalName" value="GO:0000819 (pp) GO:1901990"/>
    <att type="string" name="interaction" value="pp"/>
    <att type="real" name="SCORE" value="0.5242616033775851"/>
  </edge>
  <edge label="GO:0000819 (pp) R-HSA-141424" source="137" target="9">
    <att type="string" name="canonicalName" value="GO:0000819 (pp) R-HSA-141424"/>
    <att type="string" name="interaction" value="pp"/>
    <att type="real" name="SCORE" value="0.5153664302623958"/>
  </edge>
  <edge label="GO:0000819 (pp) R-HSA-2500257" source="137" target="4">
    <att type="string" name="canonicalName" value="GO:0000819 (pp) R-HSA-2500257"/>
    <att type="string" name="interaction" value="pp"/>
    <att type="real" name="SCORE" value="0.6411378555814784"/>
  </edge>
  <edge label="GO:0000819 (pp) R-HSA-69278" source="137" target="7">
    <att type="string" name="canonicalName" value="GO:0000819 (pp) R-HSA-69278"/>
    <att type="string" name="interaction" value="pp"/>
    <att type="real" name="SCORE" value="0.6543001686352593"/>
  </edge>
  <edge label="GO:0001501 (pp) GO:0030198" source="117" target="114">
    <att type="string" name="canonicalName" value="GO:0001501 (pp) GO:0030198"/>
    <att type="string" name="interaction" value="pp"/>
    <att type="real" name="SCORE" value="0.38555858310969937"/>
  </edge>
  <edge label="GO:0001501 (pp) GO:0043062" source="117" target="129">
    <att type="string" name="canonicalName" value="GO:0001501 (pp) GO:0043062"/>
    <att type="string" name="interaction" value="pp"/>
    <att type="real" name="SCORE" value="0.31828978622659726"/>
  </edge>
  <edge label="GO:0001501 (pp) GO:0061448" source="117" target="115">
    <att type="string" name="canonicalName" value="GO:0001501 (pp) GO:0061448"/>
    <att type="string" name="interaction" value="pp"/>
    <att type="real" name="SCORE" value="0.5664652568002684"/>
  </edge>
  <edge label="GO:0001501 (pp) R-HSA-1474228" source="117" target="73">
    <att type="string" name="canonicalName" value="GO:0001501 (pp) R-HSA-1474228"/>
    <att type="string" name="interaction" value="pp"/>
    <att type="real" name="SCORE" value="0.4425981873146308"/>
  </edge>
  <edge label="GO:0001558 (pp) GO:0016049" source="10" target="11">
    <att type="string" name="canonicalName" value="GO:0001558 (pp) GO:0016049"/>
    <att type="string" name="interaction" value="pp"/>
    <att type="real" name="SCORE" value="0.9663105998357749"/>
  </edge>
  <edge label="GO:0001558 (pp) GO:0030308" source="10" target="13">
    <att type="string" name="canonicalName" value="GO:0001558 (pp) GO:0030308"/>
    <att type="string" name="interaction" value="pp"/>
    <att type="real" name="SCORE" value="0.5839909808361956"/>
  </edge>
  <edge label="GO:0001558 (pp) GO:0040008" source="10" target="133">
    <att type="string" name="canonicalName" value="GO:0001558 (pp) GO:0040008"/>
    <att type="string" name="interaction" value="pp"/>
    <att type="real" name="SCORE" value="0.7734806629840667"/>
  </edge>
  <edge label="GO:0001558 (pp) GO:0045926" source="10" target="12">
    <att type="string" name="canonicalName" value="GO:0001558 (pp) GO:0045926"/>
    <att type="string" name="interaction" value="pp"/>
    <att type="real" name="SCORE" value="0.5267576075571253"/>
  </edge>
  <edge label="GO:0001558 (pp) GO:0048589" source="10" target="127">
    <att type="string" name="canonicalName" value="GO:0001558 (pp) GO:0048589"/>
    <att type="string" name="interaction" value="pp"/>
    <att type="real" name="SCORE" value="0.35990139687972433"/>
  </edge>
  <edge label="GO:0001558 (pp) GO:0048638" source="10" target="100">
    <att type="string" name="canonicalName" value="GO:0001558 (pp) GO:0048638"/>
    <att type="string" name="interaction" value="pp"/>
    <att type="real" name="SCORE" value="0.3964671246344203"/>
  </edge>
  <edge label="GO:0002790 (pp) GO:0002791" source="68" target="63">
    <att type="string" name="canonicalName" value="GO:0002790 (pp) GO:0002791"/>
    <att type="string" name="interaction" value="pp"/>
    <att type="real" name="SCORE" value="0.9596456692915014"/>
  </edge>
  <edge label="GO:0002790 (pp) GO:0009914" source="68" target="67">
    <att type="string" name="canonicalName" value="GO:0002790 (pp) GO:0009914"/>
    <att type="string" name="interaction" value="pp"/>
    <att type="real" name="SCORE" value="0.6411378555814784"/>
  </edge>
  <edge label="GO:0002790 (pp) GO:0019915" source="68" target="27">
    <att type="string" name="canonicalName" value="GO:0002790 (pp) GO:0019915"/>
    <att type="string" name="interaction" value="pp"/>
    <att type="real" name="SCORE" value="0.3676092545020471"/>
  </edge>
  <edge label="GO:0002790 (pp) GO:0023061" source="68" target="62">
    <att type="string" name="canonicalName" value="GO:0002790 (pp) GO:0023061"/>
    <att type="string" name="interaction" value="pp"/>
    <att type="real" name="SCORE" value="0.5561023622065158"/>
  </edge>
  <edge label="GO:0002790 (pp) GO:0046879" source="68" target="65">
    <att type="string" name="canonicalName" value="GO:0002790 (pp) GO:0046879"/>
    <att type="string" name="interaction" value="pp"/>
    <att type="real" name="SCORE" value="0.6411378555814784"/>
  </edge>
  <edge label="GO:0002790 (pp) GO:0046883" source="68" target="60">
    <att type="string" name="canonicalName" value="GO:0002790 (pp) GO:0046883"/>
    <att type="string" name="interaction" value="pp"/>
    <att type="real" name="SCORE" value="0.6411378555814784"/>
  </edge>
  <edge label="GO:0002790 (pp) GO:0046888" source="68" target="64">
    <att type="string" name="canonicalName" value="GO:0002790 (pp) GO:0046888"/>
    <att type="string" name="interaction" value="pp"/>
    <att type="real" name="SCORE" value="0.39381720430441614"/>
  </edge>
  <edge label="GO:0002790 (pp) GO:0051046" source="68" target="136">
    <att type="string" name="canonicalName" value="GO:0002790 (pp) GO:0051046"/>
    <att type="string" name="interaction" value="pp"/>
    <att type="real" name="SCORE" value="0.7384370015957515"/>
  </edge>
  <edge label="GO:0002790 (pp) GO:0090276" source="68" target="66">
    <att type="string" name="canonicalName" value="GO:0002790 (pp) GO:0090276"/>
    <att type="string" name="interaction" value="pp"/>
    <att type="real" name="SCORE" value="0.7092198581574375"/>
  </edge>
  <edge label="GO:0002790 (pp) GO:1903530" source="68" target="61">
    <att type="string" name="canonicalName" value="GO:0002790 (pp) GO:1903530"/>
    <att type="string" name="interaction" value="pp"/>
    <att type="real" name="SCORE" value="0.8220486111117444"/>
  </edge>
  <edge label="GO:0002791 (pp) GO:0009914" source="63" target="67">
    <att type="string" name="canonicalName" value="GO:0002791 (pp) GO:0009914"/>
    <att type="string" name="interaction" value="pp"/>
    <att type="real" name="SCORE" value="0.6731207289309113"/>
  </edge>
  <edge label="GO:0002791 (pp) GO:0023061" source="63" target="62">
    <att type="string" name="canonicalName" value="GO:0002791 (pp) GO:0023061"/>
    <att type="string" name="interaction" value="pp"/>
    <att type="real" name="SCORE" value="0.5822720326049035"/>
  </edge>
  <edge label="GO:0002791 (pp) GO:0046879" source="63" target="65">
    <att type="string" name="canonicalName" value="GO:0002791 (pp) GO:0046879"/>
    <att type="string" name="interaction" value="pp"/>
    <att type="real" name="SCORE" value="0.6731207289309113"/>
  </edge>
  <edge label="GO:0002791 (pp) GO:0046883" source="63" target="60">
    <att type="string" name="canonicalName" value="GO:0002791 (pp) GO:0046883"/>
    <att type="string" name="interaction" value="pp"/>
    <att type="real" name="SCORE" value="0.6731207289309113"/>
  </edge>
  <edge label="GO:0002791 (pp) GO:0046888" source="63" target="64">
    <att type="string" name="canonicalName" value="GO:0002791 (pp) GO:0046888"/>
    <att type="string" name="interaction" value="pp"/>
    <att type="real" name="SCORE" value="0.4188518781040156"/>
  </edge>
  <edge label="GO:0002791 (pp) GO:0051046" source="63" target="136">
    <att type="string" name="canonicalName" value="GO:0002791 (pp) GO:0051046"/>
    <att type="string" name="interaction" value="pp"/>
    <att type="real" name="SCORE" value="0.7653311529034851"/>
  </edge>
  <edge label="GO:0002791 (pp) GO:0090276" source="63" target="66">
    <att type="string" name="canonicalName" value="GO:0002791 (pp) GO:0090276"/>
    <att type="string" name="interaction" value="pp"/>
    <att type="real" name="SCORE" value="0.74660074165765"/>
  </edge>
  <edge label="GO:0002791 (pp) GO:1903530" source="63" target="61">
    <att type="string" name="canonicalName" value="GO:0002791 (pp) GO:1903530"/>
    <att type="string" name="interaction" value="pp"/>
    <att type="real" name="SCORE" value="0.8535060294779818"/>
  </edge>
  <edge label="GO:0003006 (pp) GO:0007548" source="56" target="55">
    <att type="string" name="canonicalName" value="GO:0003006 (pp) GO:0007548"/>
    <att type="string" name="interaction" value="pp"/>
    <att type="real" name="SCORE" value="0.74660074165765"/>
  </edge>
  <edge label="GO:0003006 (pp) GO:0008406" source="56" target="58">
    <att type="string" name="canonicalName" value="GO:0003006 (pp) GO:0008406"/>
    <att type="string" name="interaction" value="pp"/>
    <att type="real" name="SCORE" value="0.6121621621643113"/>
  </edge>
  <edge label="GO:0003006 (pp) GO:0008585" source="56" target="53">
    <att type="string" name="canonicalName" value="GO:0003006 (pp) GO:0008585"/>
    <att type="string" name="interaction" value="pp"/>
    <att type="real" name="SCORE" value="0.6121621621643113"/>
  </edge>
  <edge label="GO:0003006 (pp) GO:0035265" source="56" target="99">
    <att type="string" name="canonicalName" value="GO:0003006 (pp) GO:0035265"/>
    <att type="string" name="interaction" value="pp"/>
    <att type="real" name="SCORE" value="0.4167160640218035"/>
  </edge>
  <edge label="GO:0003006 (pp) GO:0046545" source="56" target="54">
    <att type="string" name="canonicalName" value="GO:0003006 (pp) GO:0046545"/>
    <att type="string" name="interaction" value="pp"/>
    <att type="real" name="SCORE" value="0.6121621621643113"/>
  </edge>
  <edge label="GO:0003006 (pp) GO:0046620" source="56" target="104">
    <att type="string" name="canonicalName" value="GO:0003006 (pp) GO:0046620"/>
    <att type="string" name="interaction" value="pp"/>
    <att type="real" name="SCORE" value="0.30262225372481866"/>
  </edge>
  <edge label="GO:0003006 (pp) GO:0046660" source="56" target="130">
    <att type="string" name="canonicalName" value="GO:0003006 (pp) GO:0046660"/>
    <att type="string" name="interaction" value="pp"/>
    <att type="real" name="SCORE" value="0.74660074165765"/>
  </edge>
  <edge label="GO:0003006 (pp) GO:0048608" source="56" target="59">
    <att type="string" name="canonicalName" value="GO:0003006 (pp) GO:0048608"/>
    <att type="string" name="interaction" value="pp"/>
    <att type="real" name="SCORE" value="0.8055720213406011"/>
  </edge>
  <edge label="GO:0003006 (pp) GO:0048806" source="56" target="57">
    <att type="string" name="canonicalName" value="GO:0003006 (pp) GO:0048806"/>
    <att type="string" name="interaction" value="pp"/>
    <att type="real" name="SCORE" value="0.3558523173647151"/>
  </edge>
  <edge label="GO:0003006 (pp) GO:0060420" source="56" target="102">
    <att type="string" name="canonicalName" value="GO:0003006 (pp) GO:0060420"/>
    <att type="string" name="interaction" value="pp"/>
    <att type="real" name="SCORE" value="0.30262225372481866"/>
  </edge>
  <edge label="GO:0003006 (pp) GO:0061448" source="56" target="115">
    <att type="string" name="canonicalName" value="GO:0003006 (pp) GO:0061448"/>
    <att type="string" name="interaction" value="pp"/>
    <att type="real" name="SCORE" value="0.3647514525533947"/>
  </edge>
  <edge label="GO:0006006 (pp) GO:0006631" source="86" target="21">
    <att type="string" name="canonicalName" value="GO:0006006 (pp) GO:0006631"/>
    <att type="string" name="interaction" value="pp"/>
    <att type="real" name="SCORE" value="0.4425981873146308"/>
  </edge>
  <edge label="GO:0006006 (pp) GO:0008610" source="86" target="19">
    <att type="string" name="canonicalName" value="GO:0006006 (pp) GO:0008610"/>
    <att type="string" name="interaction" value="pp"/>
    <att type="real" name="SCORE" value="0.5173631547992688"/>
  </edge>
  <edge label="GO:0006006 (pp) GO:0010883" source="86" target="29">
    <att type="string" name="canonicalName" value="GO:0006006 (pp) GO:0010883"/>
    <att type="string" name="interaction" value="pp"/>
    <att type="real" name="SCORE" value="0.3087460484780482"/>
  </edge>
  <edge label="GO:0006006 (pp) GO:0016042" source="86" target="111">
    <att type="string" name="canonicalName" value="GO:0006006 (pp) GO:0016042"/>
    <att type="string" name="interaction" value="pp"/>
    <att type="real" name="SCORE" value="0.31873111782899316"/>
  </edge>
  <edge label="GO:0006006 (pp) GO:0019216" source="86" target="135">
    <att type="string" name="canonicalName" value="GO:0006006 (pp) GO:0019216"/>
    <att type="string" name="interaction" value="pp"/>
    <att type="real" name="SCORE" value="0.32430841671897626"/>
  </edge>
  <edge label="GO:0006006 (pp) GO:0032787" source="86" target="22">
    <att type="string" name="canonicalName" value="GO:0006006 (pp) GO:0032787"/>
    <att type="string" name="interaction" value="pp"/>
    <att type="real" name="SCORE" value="0.47062621046116226"/>
  </edge>
  <edge label="GO:0006006 (pp) GO:0032868" source="86" target="43">
    <att type="string" name="canonicalName" value="GO:0006006 (pp) GO:0032868"/>
    <att type="string" name="interaction" value="pp"/>
    <att type="real" name="SCORE" value="0.4747798238625351"/>
  </edge>
  <edge label="GO:0006006 (pp) GO:0032869" source="86" target="42">
    <att type="string" name="canonicalName" value="GO:0006006 (pp) GO:0032869"/>
    <att type="string" name="interaction" value="pp"/>
    <att type="real" name="SCORE" value="0.5110732538364643"/>
  </edge>
  <edge label="GO:0006006 (pp) GO:0033500" source="86" target="79">
    <att type="string" name="canonicalName" value="GO:0006006 (pp) GO:0033500"/>
    <att type="string" name="interaction" value="pp"/>
    <att type="real" name="SCORE" value="0.4425981873146308"/>
  </edge>
  <edge label="GO:0006006 (pp) GO:0035265" source="86" target="99">
    <att type="string" name="canonicalName" value="GO:0006006 (pp) GO:0035265"/>
    <att type="string" name="interaction" value="pp"/>
    <att type="real" name="SCORE" value="0.3434747798281688"/>
  </edge>
  <edge label="GO:0006006 (pp) GO:0042593" source="86" target="78">
    <att type="string" name="canonicalName" value="GO:0006006 (pp) GO:0042593"/>
    <att type="string" name="interaction" value="pp"/>
    <att type="real" name="SCORE" value="0.4425981873146308"/>
  </edge>
  <edge label="GO:0006006 (pp) GO:0043434" source="86" target="36">
    <att type="string" name="canonicalName" value="GO:0006006 (pp) GO:0043434"/>
    <att type="string" name="interaction" value="pp"/>
    <att type="real" name="SCORE" value="0.32430841671897626"/>
  </edge>
  <edge label="GO:0006006 (pp) GO:0046320" source="86" target="23">
    <att type="string" name="canonicalName" value="GO:0006006 (pp) GO:0046320"/>
    <att type="string" name="interaction" value="pp"/>
    <att type="real" name="SCORE" value="0.38423028786614466"/>
  </edge>
  <edge label="GO:0006006 (pp) GO:0046323" source="86" target="41">
    <att type="string" name="canonicalName" value="GO:0006006 (pp) GO:0046323"/>
    <att type="string" name="interaction" value="pp"/>
    <att type="real" name="SCORE" value="0.3087460484780482"/>
  </edge>
  <edge label="GO:0006006 (pp) GO:0046620" source="86" target="104">
    <att type="string" name="canonicalName" value="GO:0006006 (pp) GO:0046620"/>
    <att type="string" name="interaction" value="pp"/>
    <att type="real" name="SCORE" value="0.3087460484780482"/>
  </edge>
  <edge label="GO:0006006 (pp) GO:0046890" source="86" target="17">
    <att type="string" name="canonicalName" value="GO:0006006 (pp) GO:0046890"/>
    <att type="string" name="interaction" value="pp"/>
    <att type="real" name="SCORE" value="0.4747798238625351"/>
  </edge>
  <edge label="GO:0006006 (pp) GO:0051591" source="86" target="98">
    <att type="string" name="canonicalName" value="GO:0006006 (pp) GO:0051591"/>
    <att type="string" name="interaction" value="pp"/>
    <att type="real" name="SCORE" value="0.34324942792378177"/>
  </edge>
  <edge label="GO:0006006 (pp) GO:0060420" source="86" target="102">
    <att type="string" name="canonicalName" value="GO:0006006 (pp) GO:0060420"/>
    <att type="string" name="interaction" value="pp"/>
    <att type="real" name="SCORE" value="0.3087460484780482"/>
  </edge>
  <edge label="GO:0006006 (pp) GO:0071320" source="86" target="97">
    <att type="string" name="canonicalName" value="GO:0006006 (pp) GO:0071320"/>
    <att type="string" name="interaction" value="pp"/>
    <att type="real" name="SCORE" value="0.34324942792378177"/>
  </edge>
  <edge label="GO:0006006 (pp) GO:0071375" source="86" target="125">
    <att type="string" name="canonicalName" value="GO:0006006 (pp) GO:0071375"/>
    <att type="string" name="interaction" value="pp"/>
    <att type="real" name="SCORE" value="0.3647514525533947"/>
  </edge>
  <edge label="GO:0006006 (pp) GO:0071417" source="86" target="38">
    <att type="string" name="canonicalName" value="GO:0006006 (pp) GO:0071417"/>
    <att type="string" name="interaction" value="pp"/>
    <att type="real" name="SCORE" value="0.37912385073287824"/>
  </edge>
  <edge label="GO:0006006 (pp) GO:1901652" source="86" target="37">
    <att type="string" name="canonicalName" value="GO:0006006 (pp) GO:1901652"/>
    <att type="string" name="interaction" value="pp"/>
    <att type="real" name="SCORE" value="0.3066516347269927"/>
  </edge>
  <edge label="GO:0006006 (pp) GO:1901653" source="86" target="35">
    <att type="string" name="canonicalName" value="GO:0006006 (pp) GO:1901653"/>
    <att type="string" name="interaction" value="pp"/>
    <att type="real" name="SCORE" value="0.3435960591166151"/>
  </edge>
  <edge label="GO:0006006 (pp) GO:1901699" source="86" target="40">
    <att type="string" name="canonicalName" value="GO:0006006 (pp) GO:1901699"/>
    <att type="string" name="interaction" value="pp"/>
    <att type="real" name="SCORE" value="0.37912385073287824"/>
  </edge>
  <edge label="GO:0006006 (pp) R-HSA-381340" source="86" target="84">
    <att type="string" name="canonicalName" value="GO:0006006 (pp) R-HSA-381340"/>
    <att type="string" name="interaction" value="pp"/>
    <att type="real" name="SCORE" value="0.3087460484780482"/>
  </edge>
  <edge label="GO:0006006 (pp) hsa04152" source="86" target="81">
    <att type="string" name="canonicalName" value="GO:0006006 (pp) hsa04152"/>
    <att type="string" name="interaction" value="pp"/>
    <att type="real" name="SCORE" value="0.403093721569513"/>
  </edge>
  <edge label="GO:0006006 (pp) hsa04910" source="86" target="82">
    <att type="string" name="canonicalName" value="GO:0006006 (pp) hsa04910"/>
    <att type="string" name="interaction" value="pp"/>
    <att type="real" name="SCORE" value="0.403093721569513"/>
  </edge>
  <edge label="GO:0006006 (pp) hsa04920" source="86" target="119">
    <att type="string" name="canonicalName" value="GO:0006006 (pp) hsa04920"/>
    <att type="string" name="interaction" value="pp"/>
    <att type="real" name="SCORE" value="0.43945312500448924"/>
  </edge>
  <edge label="GO:0006631 (pp) GO:0008610" source="21" target="19">
    <att type="string" name="canonicalName" value="GO:0006631 (pp) GO:0008610"/>
    <att type="string" name="interaction" value="pp"/>
    <att type="real" name="SCORE" value="0.5252631578967855"/>
  </edge>
  <edge label="GO:0006631 (pp) GO:0015718" source="21" target="24">
    <att type="string" name="canonicalName" value="GO:0006631 (pp) GO:0015718"/>
    <att type="string" name="interaction" value="pp"/>
    <att type="real" name="SCORE" value="0.3450479233269738"/>
  </edge>
  <edge label="GO:0006631 (pp) GO:0016042" source="21" target="111">
    <att type="string" name="canonicalName" value="GO:0006631 (pp) GO:0016042"/>
    <att type="string" name="interaction" value="pp"/>
    <att type="real" name="SCORE" value="0.3610389610423634"/>
  </edge>
  <edge label="GO:0006631 (pp) GO:0019216" source="21" target="135">
    <att type="string" name="canonicalName" value="GO:0006631 (pp) GO:0019216"/>
    <att type="string" name="interaction" value="pp"/>
    <att type="real" name="SCORE" value="0.352631578950162"/>
  </edge>
  <edge label="GO:0006631 (pp) GO:0032787" source="21" target="22">
    <att type="string" name="canonicalName" value="GO:0006631 (pp) GO:0032787"/>
    <att type="string" name="interaction" value="pp"/>
    <att type="real" name="SCORE" value="0.8599088838275334"/>
  </edge>
  <edge label="GO:0006631 (pp) GO:0033500" source="21" target="79">
    <att type="string" name="canonicalName" value="GO:0006631 (pp) GO:0033500"/>
    <att type="string" name="interaction" value="pp"/>
    <att type="real" name="SCORE" value="0.3610389610423634"/>
  </edge>
  <edge label="GO:0006631 (pp) GO:0034284" source="21" target="85">
    <att type="string" name="canonicalName" value="GO:0006631 (pp) GO:0034284"/>
    <att type="string" name="interaction" value="pp"/>
    <att type="real" name="SCORE" value="0.31873111782899316"/>
  </edge>
  <edge label="GO:0006631 (pp) GO:0042593" source="21" target="78">
    <att type="string" name="canonicalName" value="GO:0006631 (pp) GO:0042593"/>
    <att type="string" name="interaction" value="pp"/>
    <att type="real" name="SCORE" value="0.3610389610423634"/>
  </edge>
  <edge label="GO:0006631 (pp) GO:0046320" source="21" target="23">
    <att type="string" name="canonicalName" value="GO:0006631 (pp) GO:0046320"/>
    <att type="string" name="interaction" value="pp"/>
    <att type="real" name="SCORE" value="0.44594594595033094"/>
  </edge>
  <edge label="GO:0006631 (pp) GO:0046890" source="21" target="17">
    <att type="string" name="canonicalName" value="GO:0006631 (pp) GO:0046890"/>
    <att type="string" name="interaction" value="pp"/>
    <att type="real" name="SCORE" value="0.4972752043624813"/>
  </edge>
  <edge label="GO:0006631 (pp) GO:0048639" source="21" target="107">
    <att type="string" name="canonicalName" value="GO:0006631 (pp) GO:0048639"/>
    <att type="string" name="interaction" value="pp"/>
    <att type="real" name="SCORE" value="0.3450479233269738"/>
  </edge>
  <edge label="GO:0006631 (pp) hsa04152" source="21" target="81">
    <att type="string" name="canonicalName" value="GO:0006631 (pp) hsa04152"/>
    <att type="string" name="interaction" value="pp"/>
    <att type="real" name="SCORE" value="0.31873111782899316"/>
  </edge>
  <edge label="GO:0006631 (pp) hsa04920" source="21" target="119">
    <att type="string" name="canonicalName" value="GO:0006631 (pp) hsa04920"/>
    <att type="string" name="interaction" value="pp"/>
    <att type="real" name="SCORE" value="0.3450479233269738"/>
  </edge>
  <edge label="GO:0006631 (pp) hsa04931" source="21" target="80">
    <att type="string" name="canonicalName" value="GO:0006631 (pp) hsa04931"/>
    <att type="string" name="interaction" value="pp"/>
    <att type="real" name="SCORE" value="0.31873111782899316"/>
  </edge>
  <edge label="GO:0006855 (pp) GO:0015893" source="128" target="113">
    <att type="string" name="canonicalName" value="GO:0006855 (pp) GO:0015893"/>
    <att type="string" name="interaction" value="pp"/>
    <att type="real" name="SCORE" value="0.9199218750006414"/>
  </edge>
  <edge label="GO:0006855 (pp) R-HSA-382556" source="128" target="109">
    <att type="string" name="canonicalName" value="GO:0006855 (pp) R-HSA-382556"/>
    <att type="string" name="interaction" value="pp"/>
    <att type="real" name="SCORE" value="0.34174311927224454"/>
  </edge>
  <edge label="GO:0006855 (pp) hsa02010" source="128" target="118">
    <att type="string" name="canonicalName" value="GO:0006855 (pp) hsa02010"/>
    <att type="string" name="interaction" value="pp"/>
    <att type="real" name="SCORE" value="0.34174311927224454"/>
  </edge>
  <edge label="GO:0006869 (pp) GO:0010744" source="26" target="33">
    <att type="string" name="canonicalName" value="GO:0006869 (pp) GO:0010744"/>
    <att type="string" name="interaction" value="pp"/>
    <att type="real" name="SCORE" value="0.3558523173647151"/>
  </edge>
  <edge label="GO:0006869 (pp) GO:0010876" source="26" target="131">
    <att type="string" name="canonicalName" value="GO:0006869 (pp) GO:0010876"/>
    <att type="string" name="interaction" value="pp"/>
    <att type="real" name="SCORE" value="0.9219419324134412"/>
  </edge>
  <edge label="GO:0006869 (pp) GO:0010883" source="26" target="29">
    <att type="string" name="canonicalName" value="GO:0006869 (pp) GO:0010883"/>
    <att type="string" name="interaction" value="pp"/>
    <att type="real" name="SCORE" value="0.4188518781040156"/>
  </edge>
  <edge label="GO:0006869 (pp) GO:0010884" source="26" target="28">
    <att type="string" name="canonicalName" value="GO:0006869 (pp) GO:0010884"/>
    <att type="string" name="interaction" value="pp"/>
    <att type="real" name="SCORE" value="0.3278688524631237"/>
  </edge>
  <edge label="GO:0006869 (pp) GO:0015718" source="26" target="24">
    <att type="string" name="canonicalName" value="GO:0006869 (pp) GO:0015718"/>
    <att type="string" name="interaction" value="pp"/>
    <att type="real" name="SCORE" value="0.5013513513541146"/>
  </edge>
  <edge label="GO:0006869 (pp) GO:0016042" source="26" target="111">
    <att type="string" name="canonicalName" value="GO:0006869 (pp) GO:0016042"/>
    <att type="string" name="interaction" value="pp"/>
    <att type="real" name="SCORE" value="0.3929384965859781"/>
  </edge>
  <edge label="GO:0006869 (pp) GO:0019216" source="26" target="135">
    <att type="string" name="canonicalName" value="GO:0006869 (pp) GO:0019216"/>
    <att type="string" name="interaction" value="pp"/>
    <att type="real" name="SCORE" value="0.37553545930753013"/>
  </edge>
  <edge label="GO:0006869 (pp) GO:0019915" source="26" target="27">
    <att type="string" name="canonicalName" value="GO:0006869 (pp) GO:0019915"/>
    <att type="string" name="interaction" value="pp"/>
    <att type="real" name="SCORE" value="0.39054054054391774"/>
  </edge>
  <edge label="GO:0006869 (pp) GO:0022600" source="26" target="30">
    <att type="string" name="canonicalName" value="GO:0006869 (pp) GO:0022600"/>
    <att type="string" name="interaction" value="pp"/>
    <att type="real" name="SCORE" value="0.39054054054391774"/>
  </edge>
  <edge label="GO:0006869 (pp) GO:0030299" source="26" target="31">
    <att type="string" name="canonicalName" value="GO:0006869 (pp) GO:0030299"/>
    <att type="string" name="interaction" value="pp"/>
    <att type="real" name="SCORE" value="0.3558523173647151"/>
  </edge>
  <edge label="GO:0006869 (pp) GO:0044241" source="26" target="34">
    <att type="string" name="canonicalName" value="GO:0006869 (pp) GO:0044241"/>
    <att type="string" name="interaction" value="pp"/>
    <att type="real" name="SCORE" value="0.3558523173647151"/>
  </edge>
  <edge label="GO:0006869 (pp) GO:0046890" source="26" target="17">
    <att type="string" name="canonicalName" value="GO:0006869 (pp) GO:0046890"/>
    <att type="string" name="interaction" value="pp"/>
    <att type="real" name="SCORE" value="0.31950207469210407"/>
  </edge>
  <edge label="GO:0006869 (pp) GO:0098856" source="26" target="32">
    <att type="string" name="canonicalName" value="GO:0006869 (pp) GO:0098856"/>
    <att type="string" name="interaction" value="pp"/>
    <att type="real" name="SCORE" value="0.3558523173647151"/>
  </edge>
  <edge label="GO:0006869 (pp) R-HSA-1369062" source="26" target="108">
    <att type="string" name="canonicalName" value="GO:0006869 (pp) R-HSA-1369062"/>
    <att type="string" name="interaction" value="pp"/>
    <att type="real" name="SCORE" value="0.3558523173647151"/>
  </edge>
  <edge label="GO:0006869 (pp) R-HSA-382551" source="26" target="110">
    <att type="string" name="canonicalName" value="GO:0006869 (pp) R-HSA-382551"/>
    <att type="string" name="interaction" value="pp"/>
    <att type="real" name="SCORE" value="0.3946850393725215"/>
  </edge>
  <edge label="GO:0006869 (pp) R-HSA-382556" source="26" target="109">
    <att type="string" name="canonicalName" value="GO:0006869 (pp) R-HSA-382556"/>
    <att type="string" name="interaction" value="pp"/>
    <att type="real" name="SCORE" value="0.4188518781040156"/>
  </edge>
  <edge label="GO:0006869 (pp) hsa02010" source="26" target="118">
    <att type="string" name="canonicalName" value="GO:0006869 (pp) hsa02010"/>
    <att type="string" name="interaction" value="pp"/>
    <att type="real" name="SCORE" value="0.4188518781040156"/>
  </edge>
  <edge label="GO:0007050 (pp) GO:0010564" source="95" target="91">
    <att type="string" name="canonicalName" value="GO:0007050 (pp) GO:0010564"/>
    <att type="string" name="interaction" value="pp"/>
    <att type="real" name="SCORE" value="0.3760869565245196"/>
  </edge>
  <edge label="GO:0007050 (pp) GO:0044770" source="95" target="87">
    <att type="string" name="canonicalName" value="GO:0007050 (pp) GO:0044770"/>
    <att type="string" name="interaction" value="pp"/>
    <att type="real" name="SCORE" value="0.39637599094278003"/>
  </edge>
  <edge label="GO:0007050 (pp) GO:0044772" source="95" target="132">
    <att type="string" name="canonicalName" value="GO:0007050 (pp) GO:0044772"/>
    <att type="string" name="interaction" value="pp"/>
    <att type="real" name="SCORE" value="0.39637599094278003"/>
  </edge>
  <edge label="GO:0007050 (pp) GO:0044843" source="95" target="89">
    <att type="string" name="canonicalName" value="GO:0007050 (pp) GO:0044843"/>
    <att type="string" name="interaction" value="pp"/>
    <att type="real" name="SCORE" value="0.5300859598881473"/>
  </edge>
  <edge label="GO:0007050 (pp) GO:0045786" source="95" target="92">
    <att type="string" name="canonicalName" value="GO:0007050 (pp) GO:0045786"/>
    <att type="string" name="interaction" value="pp"/>
    <att type="real" name="SCORE" value="0.7092198581574375"/>
  </edge>
  <edge label="GO:0007050 (pp) GO:0090068" source="95" target="93">
    <att type="string" name="canonicalName" value="GO:0007050 (pp) GO:0090068"/>
    <att type="string" name="interaction" value="pp"/>
    <att type="real" name="SCORE" value="0.44175491679620105"/>
  </edge>
  <edge label="GO:0007059 (pp) GO:0007080" source="3" target="5">
    <att type="string" name="canonicalName" value="GO:0007059 (pp) GO:0007080"/>
    <att type="string" name="interaction" value="pp"/>
    <att type="real" name="SCORE" value="0.5839909808361956"/>
  </edge>
  <edge label="GO:0007059 (pp) GO:0008608" source="3" target="6">
    <att type="string" name="canonicalName" value="GO:0007059 (pp) GO:0008608"/>
    <att type="string" name="interaction" value="pp"/>
    <att type="real" name="SCORE" value="0.519906323187317"/>
  </edge>
  <edge label="GO:0007059 (pp) GO:0010564" source="3" target="91">
    <att type="string" name="canonicalName" value="GO:0007059 (pp) GO:0010564"/>
    <att type="string" name="interaction" value="pp"/>
    <att type="real" name="SCORE" value="0.4459459459478645"/>
  </edge>
  <edge label="GO:0007059 (pp) GO:0044770" source="3" target="87">
    <att type="string" name="canonicalName" value="GO:0007059 (pp) GO:0044770"/>
    <att type="string" name="interaction" value="pp"/>
    <att type="real" name="SCORE" value="0.3944396177258754"/>
  </edge>
  <edge label="GO:0007059 (pp) GO:0044772" source="3" target="132">
    <att type="string" name="canonicalName" value="GO:0007059 (pp) GO:0044772"/>
    <att type="string" name="interaction" value="pp"/>
    <att type="real" name="SCORE" value="0.3944396177258754"/>
  </edge>
  <edge label="GO:0007059 (pp) GO:0051310" source="3" target="8">
    <att type="string" name="canonicalName" value="GO:0007059 (pp) GO:0051310"/>
    <att type="string" name="interaction" value="pp"/>
    <att type="real" name="SCORE" value="0.5839909808361956"/>
  </edge>
  <edge label="GO:0007059 (pp) GO:0090068" source="3" target="93">
    <att type="string" name="canonicalName" value="GO:0007059 (pp) GO:0090068"/>
    <att type="string" name="interaction" value="pp"/>
    <att type="real" name="SCORE" value="0.35466946485062545"/>
  </edge>
  <edge label="GO:0007059 (pp) GO:0098813" source="3" target="1">
    <att type="string" name="canonicalName" value="GO:0007059 (pp) GO:0098813"/>
    <att type="string" name="interaction" value="pp"/>
    <att type="real" name="SCORE" value="1.0"/>
  </edge>
  <edge label="GO:0007059 (pp) GO:1901987" source="3" target="94">
    <att type="string" name="canonicalName" value="GO:0007059 (pp) GO:1901987"/>
    <att type="string" name="interaction" value="pp"/>
    <att type="real" name="SCORE" value="0.4769381746831643"/>
  </edge>
  <edge label="GO:0007059 (pp) GO:1901990" source="3" target="90">
    <att type="string" name="canonicalName" value="GO:0007059 (pp) GO:1901990"/>
    <att type="string" name="interaction" value="pp"/>
    <att type="real" name="SCORE" value="0.4769381746831643"/>
  </edge>
  <edge label="GO:0007059 (pp) R-HSA-141424" source="3" target="9">
    <att type="string" name="canonicalName" value="GO:0007059 (pp) R-HSA-141424"/>
    <att type="string" name="interaction" value="pp"/>
    <att type="real" name="SCORE" value="0.5543478260889426"/>
  </edge>
  <edge label="GO:0007059 (pp) R-HSA-2500257" source="3" target="4">
    <att type="string" name="canonicalName" value="GO:0007059 (pp) R-HSA-2500257"/>
    <att type="string" name="interaction" value="pp"/>
    <att type="real" name="SCORE" value="0.6673427991900244"/>
  </edge>
  <edge label="GO:0007059 (pp) R-HSA-69278" source="3" target="7">
    <att type="string" name="canonicalName" value="GO:0007059 (pp) R-HSA-69278"/>
    <att type="string" name="interaction" value="pp"/>
    <att type="real" name="SCORE" value="0.672000000001076"/>
  </edge>
  <edge label="GO:0007080 (pp) GO:0008608" source="5" target="6">
    <att type="string" name="canonicalName" value="GO:0007080 (pp) GO:0008608"/>
    <att type="string" name="interaction" value="pp"/>
    <att type="real" name="SCORE" value="0.5996093750032067"/>
  </edge>
  <edge label="GO:0007080 (pp) GO:0010564" source="5" target="91">
    <att type="string" name="canonicalName" value="GO:0007080 (pp) GO:0010564"/>
    <att type="string" name="interaction" value="pp"/>
    <att type="real" name="SCORE" value="0.3990980834300603"/>
  </edge>
  <edge label="GO:0007080 (pp) GO:0044770" source="5" target="87">
    <att type="string" name="canonicalName" value="GO:0007080 (pp) GO:0044770"/>
    <att type="string" name="interaction" value="pp"/>
    <att type="real" name="SCORE" value="0.4208357857591225"/>
  </edge>
  <edge label="GO:0007080 (pp) GO:0044772" source="5" target="132">
    <att type="string" name="canonicalName" value="GO:0007080 (pp) GO:0044772"/>
    <att type="string" name="interaction" value="pp"/>
    <att type="real" name="SCORE" value="0.4208357857591225"/>
  </edge>
  <edge label="GO:0007080 (pp) GO:0051310" source="5" target="8">
    <att type="string" name="canonicalName" value="GO:0007080 (pp) GO:0051310"/>
    <att type="string" name="interaction" value="pp"/>
    <att type="real" name="SCORE" value="1.0"/>
  </edge>
  <edge label="GO:0007080 (pp) GO:0090068" source="5" target="93">
    <att type="string" name="canonicalName" value="GO:0007080 (pp) GO:0090068"/>
    <att type="string" name="interaction" value="pp"/>
    <att type="real" name="SCORE" value="0.4747798238625351"/>
  </edge>
  <edge label="GO:0007080 (pp) GO:0098813" source="5" target="1">
    <att type="string" name="canonicalName" value="GO:0007080 (pp) GO:0098813"/>
    <att type="string" name="interaction" value="pp"/>
    <att type="real" name="SCORE" value="0.5839909808361956"/>
  </edge>
  <edge label="GO:0007080 (pp) GO:1901987" source="5" target="94">
    <att type="string" name="canonicalName" value="GO:0007080 (pp) GO:1901987"/>
    <att type="string" name="interaction" value="pp"/>
    <att type="real" name="SCORE" value="0.5310936383158292"/>
  </edge>
  <edge label="GO:0007080 (pp) GO:1901990" source="5" target="90">
    <att type="string" name="canonicalName" value="GO:0007080 (pp) GO:1901990"/>
    <att type="string" name="interaction" value="pp"/>
    <att type="real" name="SCORE" value="0.5310936383158292"/>
  </edge>
  <edge label="GO:0007080 (pp) R-HSA-141424" source="5" target="9">
    <att type="string" name="canonicalName" value="GO:0007080 (pp) R-HSA-141424"/>
    <att type="string" name="interaction" value="pp"/>
    <att type="real" name="SCORE" value="0.5110732538364643"/>
  </edge>
  <edge label="GO:0007080 (pp) R-HSA-2500257" source="5" target="4">
    <att type="string" name="canonicalName" value="GO:0007080 (pp) R-HSA-2500257"/>
    <att type="string" name="interaction" value="pp"/>
    <att type="real" name="SCORE" value="0.690332326285906"/>
  </edge>
  <edge label="GO:0007080 (pp) R-HSA-69278" source="5" target="7">
    <att type="string" name="canonicalName" value="GO:0007080 (pp) R-HSA-69278"/>
    <att type="string" name="interaction" value="pp"/>
    <att type="real" name="SCORE" value="0.44594594594830744"/>
  </edge>
  <edge label="GO:0007517 (pp) GO:0030308" source="105" target="13">
    <att type="string" name="canonicalName" value="GO:0007517 (pp) GO:0030308"/>
    <att type="string" name="interaction" value="pp"/>
    <att type="real" name="SCORE" value="0.31873111782899316"/>
  </edge>
  <edge label="GO:0007517 (pp) GO:0035265" source="105" target="99">
    <att type="string" name="canonicalName" value="GO:0007517 (pp) GO:0035265"/>
    <att type="string" name="interaction" value="pp"/>
    <att type="real" name="SCORE" value="0.38555858310969937"/>
  </edge>
  <edge label="GO:0007517 (pp) GO:0045926" source="105" target="12">
    <att type="string" name="canonicalName" value="GO:0007517 (pp) GO:0045926"/>
    <att type="string" name="interaction" value="pp"/>
    <att type="real" name="SCORE" value="0.38555858310969937"/>
  </edge>
  <edge label="GO:0007517 (pp) GO:0046620" source="105" target="104">
    <att type="string" name="canonicalName" value="GO:0007517 (pp) GO:0046620"/>
    <att type="string" name="interaction" value="pp"/>
    <att type="real" name="SCORE" value="0.5135593220372782"/>
  </edge>
  <edge label="GO:0007517 (pp) GO:0048638" source="105" target="100">
    <att type="string" name="canonicalName" value="GO:0007517 (pp) GO:0048638"/>
    <att type="string" name="interaction" value="pp"/>
    <att type="real" name="SCORE" value="0.3387096774227187"/>
  </edge>
  <edge label="GO:0007517 (pp) GO:0048738" source="105" target="103">
    <att type="string" name="canonicalName" value="GO:0007517 (pp) GO:0048738"/>
    <att type="string" name="interaction" value="pp"/>
    <att type="real" name="SCORE" value="0.7650429799440737"/>
  </edge>
  <edge label="GO:0007517 (pp) GO:0060419" source="105" target="101">
    <att type="string" name="canonicalName" value="GO:0007517 (pp) GO:0060419"/>
    <att type="string" name="interaction" value="pp"/>
    <att type="real" name="SCORE" value="0.4760383386615791"/>
  </edge>
  <edge label="GO:0007517 (pp) GO:0060420" source="105" target="102">
    <att type="string" name="canonicalName" value="GO:0007517 (pp) GO:0060420"/>
    <att type="string" name="interaction" value="pp"/>
    <att type="real" name="SCORE" value="0.5135593220372782"/>
  </edge>
  <edge label="GO:0007517 (pp) GO:0061061" source="105" target="106">
    <att type="string" name="canonicalName" value="GO:0007517 (pp) GO:0061061"/>
    <att type="string" name="interaction" value="pp"/>
    <att type="real" name="SCORE" value="0.8599088838275334"/>
  </edge>
  <edge label="GO:0007548 (pp) GO:0008406" source="55" target="58">
    <att type="string" name="canonicalName" value="GO:0007548 (pp) GO:0008406"/>
    <att type="string" name="interaction" value="pp"/>
    <att type="real" name="SCORE" value="0.8509090909102023"/>
  </edge>
  <edge label="GO:0007548 (pp) GO:0008585" source="55" target="53">
    <att type="string" name="canonicalName" value="GO:0007548 (pp) GO:0008585"/>
    <att type="string" name="interaction" value="pp"/>
    <att type="real" name="SCORE" value="0.8509090909102023"/>
  </edge>
  <edge label="GO:0007548 (pp) GO:0022600" source="55" target="30">
    <att type="string" name="canonicalName" value="GO:0007548 (pp) GO:0022600"/>
    <att type="string" name="interaction" value="pp"/>
    <att type="real" name="SCORE" value="0.4036363636408089"/>
  </edge>
  <edge label="GO:0007548 (pp) GO:0035265" source="55" target="99">
    <att type="string" name="canonicalName" value="GO:0007548 (pp) GO:0035265"/>
    <att type="string" name="interaction" value="pp"/>
    <att type="real" name="SCORE" value="0.44175491679620105"/>
  </edge>
  <edge label="GO:0007548 (pp) GO:0045926" source="55" target="12">
    <att type="string" name="canonicalName" value="GO:0007548 (pp) GO:0045926"/>
    <att type="string" name="interaction" value="pp"/>
    <att type="real" name="SCORE" value="0.3177004538620235"/>
  </edge>
  <edge label="GO:0007548 (pp) GO:0046545" source="55" target="54">
    <att type="string" name="canonicalName" value="GO:0007548 (pp) GO:0046545"/>
    <att type="string" name="interaction" value="pp"/>
    <att type="real" name="SCORE" value="0.8509090909102023"/>
  </edge>
  <edge label="GO:0007548 (pp) GO:0046660" source="55" target="130">
    <att type="string" name="canonicalName" value="GO:0007548 (pp) GO:0046660"/>
    <att type="string" name="interaction" value="pp"/>
    <att type="real" name="SCORE" value="1.0"/>
  </edge>
  <edge label="GO:0007548 (pp) GO:0048608" source="55" target="59">
    <att type="string" name="canonicalName" value="GO:0007548 (pp) GO:0048608"/>
    <att type="string" name="interaction" value="pp"/>
    <att type="real" name="SCORE" value="0.9379727685329113"/>
  </edge>
  <edge label="GO:0007548 (pp) GO:0048806" source="55" target="57">
    <att type="string" name="canonicalName" value="GO:0007548 (pp) GO:0048806"/>
    <att type="string" name="interaction" value="pp"/>
    <att type="real" name="SCORE" value="0.5330296127606259"/>
  </edge>
  <edge label="GO:0007548 (pp) GO:0061448" source="55" target="115">
    <att type="string" name="canonicalName" value="GO:0007548 (pp) GO:0061448"/>
    <att type="string" name="interaction" value="pp"/>
    <att type="real" name="SCORE" value="0.37137989778973973"/>
  </edge>
  <edge label="GO:0007588 (pp) GO:0019229" source="49" target="46">
    <att type="string" name="canonicalName" value="GO:0007588 (pp) GO:0019229"/>
    <att type="string" name="interaction" value="pp"/>
    <att type="real" name="SCORE" value="0.48750000000656685"/>
  </edge>
  <edge label="GO:0007588 (pp) GO:0019935" source="49" target="48">
    <att type="string" name="canonicalName" value="GO:0007588 (pp) GO:0019935"/>
    <att type="string" name="interaction" value="pp"/>
    <att type="real" name="SCORE" value="0.34324942792378177"/>
  </edge>
  <edge label="GO:0007588 (pp) GO:0044057" source="49" target="44">
    <att type="string" name="canonicalName" value="GO:0007588 (pp) GO:0044057"/>
    <att type="string" name="interaction" value="pp"/>
    <att type="real" name="SCORE" value="0.3070422535251282"/>
  </edge>
  <edge label="GO:0007588 (pp) GO:0055080" source="49" target="52">
    <att type="string" name="canonicalName" value="GO:0007588 (pp) GO:0055080"/>
    <att type="string" name="interaction" value="pp"/>
    <att type="real" name="SCORE" value="0.3070422535251282"/>
  </edge>
  <edge label="GO:0007588 (pp) hsa04022" source="49" target="51">
    <att type="string" name="canonicalName" value="GO:0007588 (pp) hsa04022"/>
    <att type="string" name="interaction" value="pp"/>
    <att type="real" name="SCORE" value="0.5879396984967076"/>
  </edge>
  <edge label="GO:0007588 (pp) hsa04080" source="49" target="50">
    <att type="string" name="canonicalName" value="GO:0007588 (pp) hsa04080"/>
    <att type="string" name="interaction" value="pp"/>
    <att type="real" name="SCORE" value="0.3109243697538353"/>
  </edge>
  <edge label="GO:0007588 (pp) hsa04923" source="49" target="124">
    <att type="string" name="canonicalName" value="GO:0007588 (pp) hsa04923"/>
    <att type="string" name="interaction" value="pp"/>
    <att type="real" name="SCORE" value="0.3819095477450614"/>
  </edge>
  <edge label="GO:0007588 (pp) hsa04924" source="49" target="47">
    <att type="string" name="canonicalName" value="GO:0007588 (pp) hsa04924"/>
    <att type="string" name="interaction" value="pp"/>
    <att type="real" name="SCORE" value="0.48750000000656685"/>
  </edge>
  <edge label="GO:0008406 (pp) GO:0008585" source="58" target="53">
    <att type="string" name="canonicalName" value="GO:0008406 (pp) GO:0008585"/>
    <att type="string" name="interaction" value="pp"/>
    <att type="real" name="SCORE" value="1.0"/>
  </edge>
  <edge label="GO:0008406 (pp) GO:0046545" source="58" target="54">
    <att type="string" name="canonicalName" value="GO:0008406 (pp) GO:0046545"/>
    <att type="string" name="interaction" value="pp"/>
    <att type="real" name="SCORE" value="1.0"/>
  </edge>
  <edge label="GO:0008406 (pp) GO:0046660" source="58" target="130">
    <att type="string" name="canonicalName" value="GO:0008406 (pp) GO:0046660"/>
    <att type="string" name="interaction" value="pp"/>
    <att type="real" name="SCORE" value="0.8509090909102023"/>
  </edge>
  <edge label="GO:0008406 (pp) GO:0046888" source="58" target="64">
    <att type="string" name="canonicalName" value="GO:0008406 (pp) GO:0046888"/>
    <att type="string" name="interaction" value="pp"/>
    <att type="real" name="SCORE" value="0.34174311927224454"/>
  </edge>
  <edge label="GO:0008406 (pp) GO:0048608" source="58" target="59">
    <att type="string" name="canonicalName" value="GO:0008406 (pp) GO:0048608"/>
    <att type="string" name="interaction" value="pp"/>
    <att type="real" name="SCORE" value="0.7908163265320709"/>
  </edge>
  <edge label="GO:0008406 (pp) GO:0048639" source="58" target="107">
    <att type="string" name="canonicalName" value="GO:0008406 (pp) GO:0048639"/>
    <att type="string" name="interaction" value="pp"/>
    <att type="real" name="SCORE" value="0.3080168776431164"/>
  </edge>
  <edge label="GO:0008406 (pp) GO:0061448" source="58" target="115">
    <att type="string" name="canonicalName" value="GO:0008406 (pp) GO:0061448"/>
    <att type="string" name="interaction" value="pp"/>
    <att type="real" name="SCORE" value="0.43945312500448924"/>
  </edge>
  <edge label="GO:0008585 (pp) GO:0046545" source="53" target="54">
    <att type="string" name="canonicalName" value="GO:0008585 (pp) GO:0046545"/>
    <att type="string" name="interaction" value="pp"/>
    <att type="real" name="SCORE" value="1.0"/>
  </edge>
  <edge label="GO:0008585 (pp) GO:0046660" source="53" target="130">
    <att type="string" name="canonicalName" value="GO:0008585 (pp) GO:0046660"/>
    <att type="string" name="interaction" value="pp"/>
    <att type="real" name="SCORE" value="0.8509090909102023"/>
  </edge>
  <edge label="GO:0008585 (pp) GO:0046888" source="53" target="64">
    <att type="string" name="canonicalName" value="GO:0008585 (pp) GO:0046888"/>
    <att type="string" name="interaction" value="pp"/>
    <att type="real" name="SCORE" value="0.34174311927224454"/>
  </edge>
  <edge label="GO:0008585 (pp) GO:0048608" source="53" target="59">
    <att type="string" name="canonicalName" value="GO:0008585 (pp) GO:0048608"/>
    <att type="string" name="interaction" value="pp"/>
    <att type="real" name="SCORE" value="0.7908163265320709"/>
  </edge>
  <edge label="GO:0008585 (pp) GO:0048639" source="53" target="107">
    <att type="string" name="canonicalName" value="GO:0008585 (pp) GO:0048639"/>
    <att type="string" name="interaction" value="pp"/>
    <att type="real" name="SCORE" value="0.3080168776431164"/>
  </edge>
  <edge label="GO:0008585 (pp) GO:0061448" source="53" target="115">
    <att type="string" name="canonicalName" value="GO:0008585 (pp) GO:0061448"/>
    <att type="string" name="interaction" value="pp"/>
    <att type="real" name="SCORE" value="0.43945312500448924"/>
  </edge>
  <edge label="GO:0008608 (pp) GO:0051310" source="6" target="8">
    <att type="string" name="canonicalName" value="GO:0008608 (pp) GO:0051310"/>
    <att type="string" name="interaction" value="pp"/>
    <att type="real" name="SCORE" value="0.5996093750032067"/>
  </edge>
  <edge label="GO:0008608 (pp) GO:0098813" source="6" target="1">
    <att type="string" name="canonicalName" value="GO:0008608 (pp) GO:0098813"/>
    <att type="string" name="interaction" value="pp"/>
    <att type="real" name="SCORE" value="0.519906323187317"/>
  </edge>
  <edge label="GO:0008608 (pp) GO:1901987" source="6" target="94">
    <att type="string" name="canonicalName" value="GO:0008608 (pp) GO:1901987"/>
    <att type="string" name="interaction" value="pp"/>
    <att type="real" name="SCORE" value="0.3207831325343142"/>
  </edge>
  <edge label="GO:0008608 (pp) GO:1901990" source="6" target="90">
    <att type="string" name="canonicalName" value="GO:0008608 (pp) GO:1901990"/>
    <att type="string" name="interaction" value="pp"/>
    <att type="real" name="SCORE" value="0.3207831325343142"/>
  </edge>
  <edge label="GO:0008608 (pp) R-HSA-141424" source="6" target="9">
    <att type="string" name="canonicalName" value="GO:0008608 (pp) R-HSA-141424"/>
    <att type="string" name="interaction" value="pp"/>
    <att type="real" name="SCORE" value="0.7018181818204045"/>
  </edge>
  <edge label="GO:0008608 (pp) R-HSA-2500257" source="6" target="4">
    <att type="string" name="canonicalName" value="GO:0008608 (pp) R-HSA-2500257"/>
    <att type="string" name="interaction" value="pp"/>
    <att type="real" name="SCORE" value="0.7380191693307895"/>
  </edge>
  <edge label="GO:0008608 (pp) R-HSA-69278" source="6" target="7">
    <att type="string" name="canonicalName" value="GO:0008608 (pp) R-HSA-69278"/>
    <att type="string" name="interaction" value="pp"/>
    <att type="real" name="SCORE" value="0.4709677419378163"/>
  </edge>
  <edge label="GO:0008610 (pp) GO:0009743" source="19" target="83">
    <att type="string" name="canonicalName" value="GO:0008610 (pp) GO:0009743"/>
    <att type="string" name="interaction" value="pp"/>
    <att type="real" name="SCORE" value="0.3035107587801308"/>
  </edge>
  <edge label="GO:0008610 (pp) GO:0016042" source="19" target="111">
    <att type="string" name="canonicalName" value="GO:0008610 (pp) GO:0016042"/>
    <att type="string" name="interaction" value="pp"/>
    <att type="real" name="SCORE" value="0.352631578950162"/>
  </edge>
  <edge label="GO:0008610 (pp) GO:0019216" source="19" target="135">
    <att type="string" name="canonicalName" value="GO:0008610 (pp) GO:0019216"/>
    <att type="string" name="interaction" value="pp"/>
    <att type="real" name="SCORE" value="0.5597315436257764"/>
  </edge>
  <edge label="GO:0008610 (pp) GO:0032787" source="19" target="22">
    <att type="string" name="canonicalName" value="GO:0008610 (pp) GO:0032787"/>
    <att type="string" name="interaction" value="pp"/>
    <att type="real" name="SCORE" value="0.5316515944806476"/>
  </edge>
  <edge label="GO:0008610 (pp) GO:0032869" source="19" target="42">
    <att type="string" name="canonicalName" value="GO:0008610 (pp) GO:0032869"/>
    <att type="string" name="interaction" value="pp"/>
    <att type="real" name="SCORE" value="0.3035107587801308"/>
  </edge>
  <edge label="GO:0008610 (pp) GO:0045834" source="19" target="20">
    <att type="string" name="canonicalName" value="GO:0008610 (pp) GO:0045834"/>
    <att type="string" name="interaction" value="pp"/>
    <att type="real" name="SCORE" value="0.44730392157140464"/>
  </edge>
  <edge label="GO:0008610 (pp) GO:0046320" source="19" target="23">
    <att type="string" name="canonicalName" value="GO:0008610 (pp) GO:0046320"/>
    <att type="string" name="interaction" value="pp"/>
    <att type="real" name="SCORE" value="0.3123689727502711"/>
  </edge>
  <edge label="GO:0008610 (pp) GO:0046889" source="19" target="18">
    <att type="string" name="canonicalName" value="GO:0008610 (pp) GO:0046889"/>
    <att type="string" name="interaction" value="pp"/>
    <att type="real" name="SCORE" value="0.47603833866089257"/>
  </edge>
  <edge label="GO:0008610 (pp) GO:0046890" source="19" target="17">
    <att type="string" name="canonicalName" value="GO:0008610 (pp) GO:0046890"/>
    <att type="string" name="interaction" value="pp"/>
    <att type="real" name="SCORE" value="0.731587561375996"/>
  </edge>
  <edge label="GO:0009743 (pp) GO:0019915" source="83" target="27">
    <att type="string" name="canonicalName" value="GO:0009743 (pp) GO:0019915"/>
    <att type="string" name="interaction" value="pp"/>
    <att type="real" name="SCORE" value="0.4036363636408089"/>
  </edge>
  <edge label="GO:0009743 (pp) GO:0032868" source="83" target="43">
    <att type="string" name="canonicalName" value="GO:0009743 (pp) GO:0032868"/>
    <att type="string" name="interaction" value="pp"/>
    <att type="real" name="SCORE" value="0.3177004538620235"/>
  </edge>
  <edge label="GO:0009743 (pp) GO:0033500" source="83" target="79">
    <att type="string" name="canonicalName" value="GO:0009743 (pp) GO:0033500"/>
    <att type="string" name="interaction" value="pp"/>
    <att type="real" name="SCORE" value="0.5300859598881473"/>
  </edge>
  <edge label="GO:0009743 (pp) GO:0034284" source="83" target="85">
    <att type="string" name="canonicalName" value="GO:0009743 (pp) GO:0034284"/>
    <att type="string" name="interaction" value="pp"/>
    <att type="real" name="SCORE" value="0.9301533219766378"/>
  </edge>
  <edge label="GO:0009743 (pp) GO:0042593" source="83" target="78">
    <att type="string" name="canonicalName" value="GO:0009743 (pp) GO:0042593"/>
    <att type="string" name="interaction" value="pp"/>
    <att type="real" name="SCORE" value="0.5300859598881473"/>
  </edge>
  <edge label="GO:0009743 (pp) GO:0043434" source="83" target="36">
    <att type="string" name="canonicalName" value="GO:0009743 (pp) GO:0043434"/>
    <att type="string" name="interaction" value="pp"/>
    <att type="real" name="SCORE" value="0.3035107587801308"/>
  </edge>
  <edge label="GO:0009743 (pp) GO:0046890" source="83" target="17">
    <att type="string" name="canonicalName" value="GO:0009743 (pp) GO:0046890"/>
    <att type="string" name="interaction" value="pp"/>
    <att type="real" name="SCORE" value="0.3177004538620235"/>
  </edge>
  <edge label="GO:0009743 (pp) GO:0090276" source="83" target="66">
    <att type="string" name="canonicalName" value="GO:0009743 (pp) GO:0090276"/>
    <att type="string" name="interaction" value="pp"/>
    <att type="real" name="SCORE" value="0.3429487179530351"/>
  </edge>
  <edge label="GO:0009743 (pp) hsa04152" source="83" target="81">
    <att type="string" name="canonicalName" value="GO:0009743 (pp) hsa04152"/>
    <att type="string" name="interaction" value="pp"/>
    <att type="real" name="SCORE" value="0.37137989778973973"/>
  </edge>
  <edge label="GO:0009743 (pp) hsa04931" source="83" target="80">
    <att type="string" name="canonicalName" value="GO:0009743 (pp) hsa04931"/>
    <att type="string" name="interaction" value="pp"/>
    <att type="real" name="SCORE" value="0.37137989778973973"/>
  </edge>
  <edge label="GO:0009914 (pp) GO:0010876" source="67" target="131">
    <att type="string" name="canonicalName" value="GO:0009914 (pp) GO:0010876"/>
    <att type="string" name="interaction" value="pp"/>
    <att type="real" name="SCORE" value="0.352631578950162"/>
  </edge>
  <edge label="GO:0009914 (pp) GO:0023061" source="67" target="62">
    <att type="string" name="canonicalName" value="GO:0009914 (pp) GO:0023061"/>
    <att type="string" name="interaction" value="pp"/>
    <att type="real" name="SCORE" value="0.8599088838275334"/>
  </edge>
  <edge label="GO:0009914 (pp) GO:0033500" source="67" target="79">
    <att type="string" name="canonicalName" value="GO:0009914 (pp) GO:0033500"/>
    <att type="string" name="interaction" value="pp"/>
    <att type="real" name="SCORE" value="0.3610389610423634"/>
  </edge>
  <edge label="GO:0009914 (pp) GO:0034284" source="67" target="85">
    <att type="string" name="canonicalName" value="GO:0009914 (pp) GO:0034284"/>
    <att type="string" name="interaction" value="pp"/>
    <att type="real" name="SCORE" value="0.31873111782899316"/>
  </edge>
  <edge label="GO:0009914 (pp) GO:0042593" source="67" target="78">
    <att type="string" name="canonicalName" value="GO:0009914 (pp) GO:0042593"/>
    <att type="string" name="interaction" value="pp"/>
    <att type="real" name="SCORE" value="0.3610389610423634"/>
  </edge>
  <edge label="GO:0009914 (pp) GO:0043434" source="67" target="36">
    <att type="string" name="canonicalName" value="GO:0009914 (pp) GO:0043434"/>
    <att type="string" name="interaction" value="pp"/>
    <att type="real" name="SCORE" value="0.352631578950162"/>
  </edge>
  <edge label="GO:0009914 (pp) GO:0044057" source="67" target="44">
    <att type="string" name="canonicalName" value="GO:0009914 (pp) GO:0044057"/>
    <att type="string" name="interaction" value="pp"/>
    <att type="real" name="SCORE" value="0.3719912472675871"/>
  </edge>
  <edge label="GO:0009914 (pp) GO:0046879" source="67" target="65">
    <att type="string" name="canonicalName" value="GO:0009914 (pp) GO:0046879"/>
    <att type="string" name="interaction" value="pp"/>
    <att type="real" name="SCORE" value="1.0"/>
  </edge>
  <edge label="GO:0009914 (pp) GO:0046883" source="67" target="60">
    <att type="string" name="canonicalName" value="GO:0009914 (pp) GO:0046883"/>
    <att type="string" name="interaction" value="pp"/>
    <att type="real" name="SCORE" value="1.0"/>
  </edge>
  <edge label="GO:0009914 (pp) GO:0046888" source="67" target="64">
    <att type="string" name="canonicalName" value="GO:0009914 (pp) GO:0046888"/>
    <att type="string" name="interaction" value="pp"/>
    <att type="real" name="SCORE" value="0.6525423728837701"/>
  </edge>
  <edge label="GO:0009914 (pp) GO:0051046" source="67" target="136">
    <att type="string" name="canonicalName" value="GO:0009914 (pp) GO:0051046"/>
    <att type="string" name="interaction" value="pp"/>
    <att type="real" name="SCORE" value="0.6371681415942368"/>
  </edge>
  <edge label="GO:0009914 (pp) GO:0090276" source="67" target="66">
    <att type="string" name="canonicalName" value="GO:0009914 (pp) GO:0090276"/>
    <att type="string" name="interaction" value="pp"/>
    <att type="real" name="SCORE" value="0.8825214899720369"/>
  </edge>
  <edge label="GO:0009914 (pp) GO:1901652" source="67" target="37">
    <att type="string" name="canonicalName" value="GO:0009914 (pp) GO:1901652"/>
    <att type="string" name="interaction" value="pp"/>
    <att type="real" name="SCORE" value="0.33468559838004885"/>
  </edge>
  <edge label="GO:0009914 (pp) GO:1903530" source="67" target="61">
    <att type="string" name="canonicalName" value="GO:0009914 (pp) GO:1903530"/>
    <att type="string" name="interaction" value="pp"/>
    <att type="real" name="SCORE" value="0.7191780821929075"/>
  </edge>
  <edge label="GO:0010469 (pp) GO:0044057" source="16" target="44">
    <att type="string" name="canonicalName" value="GO:0010469 (pp) GO:0044057"/>
    <att type="string" name="interaction" value="pp"/>
    <att type="real" name="SCORE" value="0.3946850393725215"/>
  </edge>
  <edge label="GO:0010469 (pp) GO:0046888" source="16" target="64">
    <att type="string" name="canonicalName" value="GO:0010469 (pp) GO:0046888"/>
    <att type="string" name="interaction" value="pp"/>
    <att type="real" name="SCORE" value="0.30262225372481866"/>
  </edge>
  <edge label="GO:0010469 (pp) M5883" source="16" target="15">
    <att type="string" name="canonicalName" value="GO:0010469 (pp) M5883"/>
    <att type="string" name="interaction" value="pp"/>
    <att type="real" name="SCORE" value="0.6658176260839227"/>
  </edge>
  <edge label="GO:0010469 (pp) M5885" source="16" target="121">
    <att type="string" name="canonicalName" value="GO:0010469 (pp) M5885"/>
    <att type="string" name="interaction" value="pp"/>
    <att type="real" name="SCORE" value="0.44364869958709446"/>
  </edge>
  <edge label="GO:0010564 (pp) GO:0044770" source="91" target="87">
    <att type="string" name="canonicalName" value="GO:0010564 (pp) GO:0044770"/>
    <att type="string" name="interaction" value="pp"/>
    <att type="real" name="SCORE" value="0.7506516072988898"/>
  </edge>
  <edge label="GO:0010564 (pp) GO:0044772" source="91" target="132">
    <att type="string" name="canonicalName" value="GO:0010564 (pp) GO:0044772"/>
    <att type="string" name="interaction" value="pp"/>
    <att type="real" name="SCORE" value="0.7506516072988898"/>
  </edge>
  <edge label="GO:0010564 (pp) GO:0044843" source="91" target="89">
    <att type="string" name="canonicalName" value="GO:0010564 (pp) GO:0044843"/>
    <att type="string" name="interaction" value="pp"/>
    <att type="real" name="SCORE" value="0.5010141987850366"/>
  </edge>
  <edge label="GO:0010564 (pp) GO:0045786" source="91" target="92">
    <att type="string" name="canonicalName" value="GO:0010564 (pp) GO:0045786"/>
    <att type="string" name="interaction" value="pp"/>
    <att type="real" name="SCORE" value="0.6332737030424899"/>
  </edge>
  <edge label="GO:0010564 (pp) GO:0051310" source="91" target="8">
    <att type="string" name="canonicalName" value="GO:0010564 (pp) GO:0051310"/>
    <att type="string" name="interaction" value="pp"/>
    <att type="real" name="SCORE" value="0.3990980834300603"/>
  </edge>
  <edge label="GO:0010564 (pp) GO:0090068" source="91" target="93">
    <att type="string" name="canonicalName" value="GO:0010564 (pp) GO:0090068"/>
    <att type="string" name="interaction" value="pp"/>
    <att type="real" name="SCORE" value="0.6988457502636252"/>
  </edge>
  <edge label="GO:0010564 (pp) GO:0098813" source="91" target="1">
    <att type="string" name="canonicalName" value="GO:0010564 (pp) GO:0098813"/>
    <att type="string" name="interaction" value="pp"/>
    <att type="real" name="SCORE" value="0.4459459459478645"/>
  </edge>
  <edge label="GO:0010564 (pp) GO:1901987" source="91" target="94">
    <att type="string" name="canonicalName" value="GO:0010564 (pp) GO:1901987"/>
    <att type="string" name="interaction" value="pp"/>
    <att type="real" name="SCORE" value="0.7988223748781401"/>
  </edge>
  <edge label="GO:0010564 (pp) GO:1901990" source="91" target="90">
    <att type="string" name="canonicalName" value="GO:0010564 (pp) GO:1901990"/>
    <att type="string" name="interaction" value="pp"/>
    <att type="real" name="SCORE" value="0.7988223748781401"/>
  </edge>
  <edge label="GO:0010564 (pp) R-HSA-2500257" source="91" target="4">
    <att type="string" name="canonicalName" value="GO:0010564 (pp) R-HSA-2500257"/>
    <att type="string" name="interaction" value="pp"/>
    <att type="real" name="SCORE" value="0.33468559838004885"/>
  </edge>
  <edge label="GO:0010564 (pp) R-HSA-69278" source="91" target="7">
    <att type="string" name="canonicalName" value="GO:0010564 (pp) R-HSA-69278"/>
    <att type="string" name="interaction" value="pp"/>
    <att type="real" name="SCORE" value="0.40960000000193675"/>
  </edge>
  <edge label="GO:0010744 (pp) GO:0010876" source="33" target="131">
    <att type="string" name="canonicalName" value="GO:0010744 (pp) GO:0010876"/>
    <att type="string" name="interaction" value="pp"/>
    <att type="real" name="SCORE" value="0.3123689727502711"/>
  </edge>
  <edge label="GO:0010744 (pp) GO:0010883" source="33" target="29">
    <att type="string" name="canonicalName" value="GO:0010744 (pp) GO:0010883"/>
    <att type="string" name="interaction" value="pp"/>
    <att type="real" name="SCORE" value="0.4882995319878249"/>
  </edge>
  <edge label="GO:0010744 (pp) GO:0010884" source="33" target="28">
    <att type="string" name="canonicalName" value="GO:0010744 (pp) GO:0010884"/>
    <att type="string" name="interaction" value="pp"/>
    <att type="real" name="SCORE" value="0.5622775800775605"/>
  </edge>
  <edge label="GO:0010744 (pp) GO:0019216" source="33" target="135">
    <att type="string" name="canonicalName" value="GO:0010744 (pp) GO:0019216"/>
    <att type="string" name="interaction" value="pp"/>
    <att type="real" name="SCORE" value="0.3123689727502711"/>
  </edge>
  <edge label="GO:0010744 (pp) GO:0019915" source="33" target="27">
    <att type="string" name="canonicalName" value="GO:0010744 (pp) GO:0019915"/>
    <att type="string" name="interaction" value="pp"/>
    <att type="real" name="SCORE" value="0.43055555556204095"/>
  </edge>
  <edge label="GO:0010744 (pp) GO:0030299" source="33" target="31">
    <att type="string" name="canonicalName" value="GO:0010744 (pp) GO:0030299"/>
    <att type="string" name="interaction" value="pp"/>
    <att type="real" name="SCORE" value="0.3209109730964136"/>
  </edge>
  <edge label="GO:0010744 (pp) GO:0043062" source="33" target="129">
    <att type="string" name="canonicalName" value="GO:0010744 (pp) GO:0043062"/>
    <att type="string" name="interaction" value="pp"/>
    <att type="real" name="SCORE" value="0.3819095477429384"/>
  </edge>
  <edge label="GO:0010744 (pp) GO:0044241" source="33" target="34">
    <att type="string" name="canonicalName" value="GO:0010744 (pp) GO:0044241"/>
    <att type="string" name="interaction" value="pp"/>
    <att type="real" name="SCORE" value="0.3209109730964136"/>
  </edge>
  <edge label="GO:0010744 (pp) GO:0097009" source="33" target="25">
    <att type="string" name="canonicalName" value="GO:0010744 (pp) GO:0097009"/>
    <att type="string" name="interaction" value="pp"/>
    <att type="real" name="SCORE" value="0.3209109730964136"/>
  </edge>
  <edge label="GO:0010744 (pp) GO:0098856" source="33" target="32">
    <att type="string" name="canonicalName" value="GO:0010744 (pp) GO:0098856"/>
    <att type="string" name="interaction" value="pp"/>
    <att type="real" name="SCORE" value="0.3209109730964136"/>
  </edge>
  <edge label="GO:0010876 (pp) GO:0010883" source="131" target="29">
    <att type="string" name="canonicalName" value="GO:0010876 (pp) GO:0010883"/>
    <att type="string" name="interaction" value="pp"/>
    <att type="real" name="SCORE" value="0.47603833866089257"/>
  </edge>
  <edge label="GO:0010876 (pp) GO:0010884" source="131" target="28">
    <att type="string" name="canonicalName" value="GO:0010876 (pp) GO:0010884"/>
    <att type="string" name="interaction" value="pp"/>
    <att type="real" name="SCORE" value="0.3978638184278626"/>
  </edge>
  <edge label="GO:0010876 (pp) GO:0015718" source="131" target="24">
    <att type="string" name="canonicalName" value="GO:0010876 (pp) GO:0015718"/>
    <att type="string" name="interaction" value="pp"/>
    <att type="real" name="SCORE" value="0.44730392157140464"/>
  </edge>
  <edge label="GO:0010876 (pp) GO:0016042" source="131" target="111">
    <att type="string" name="canonicalName" value="GO:0010876 (pp) GO:0016042"/>
    <att type="string" name="interaction" value="pp"/>
    <att type="real" name="SCORE" value="0.4389473684234737"/>
  </edge>
  <edge label="GO:0010876 (pp) GO:0019216" source="131" target="135">
    <att type="string" name="canonicalName" value="GO:0010876 (pp) GO:0019216"/>
    <att type="string" name="interaction" value="pp"/>
    <att type="real" name="SCORE" value="0.41297539150103507"/>
  </edge>
  <edge label="GO:0010876 (pp) GO:0019915" source="131" target="27">
    <att type="string" name="canonicalName" value="GO:0010876 (pp) GO:0019915"/>
    <att type="string" name="interaction" value="pp"/>
    <att type="real" name="SCORE" value="0.5477941176493311"/>
  </edge>
  <edge label="GO:0010876 (pp) GO:0022600" source="131" target="30">
    <att type="string" name="canonicalName" value="GO:0010876 (pp) GO:0022600"/>
    <att type="string" name="interaction" value="pp"/>
    <att type="real" name="SCORE" value="0.34681372549347816"/>
  </edge>
  <edge label="GO:0010876 (pp) GO:0030299" source="131" target="31">
    <att type="string" name="canonicalName" value="GO:0010876 (pp) GO:0030299"/>
    <att type="string" name="interaction" value="pp"/>
    <att type="real" name="SCORE" value="0.3123689727502711"/>
  </edge>
  <edge label="GO:0010876 (pp) GO:0044241" source="131" target="34">
    <att type="string" name="canonicalName" value="GO:0010876 (pp) GO:0044241"/>
    <att type="string" name="interaction" value="pp"/>
    <att type="real" name="SCORE" value="0.3123689727502711"/>
  </edge>
  <edge label="GO:0010876 (pp) GO:0046879" source="131" target="65">
    <att type="string" name="canonicalName" value="GO:0010876 (pp) GO:0046879"/>
    <att type="string" name="interaction" value="pp"/>
    <att type="real" name="SCORE" value="0.352631578950162"/>
  </edge>
  <edge label="GO:0010876 (pp) GO:0046883" source="131" target="60">
    <att type="string" name="canonicalName" value="GO:0010876 (pp) GO:0046883"/>
    <att type="string" name="interaction" value="pp"/>
    <att type="real" name="SCORE" value="0.352631578950162"/>
  </edge>
  <edge label="GO:0010876 (pp) GO:0098856" source="131" target="32">
    <att type="string" name="canonicalName" value="GO:0010876 (pp) GO:0098856"/>
    <att type="string" name="interaction" value="pp"/>
    <att type="real" name="SCORE" value="0.3123689727502711"/>
  </edge>
  <edge label="GO:0010876 (pp) GO:1903530" source="131" target="61">
    <att type="string" name="canonicalName" value="GO:0010876 (pp) GO:1903530"/>
    <att type="string" name="interaction" value="pp"/>
    <att type="real" name="SCORE" value="0.3077247783899012"/>
  </edge>
  <edge label="GO:0010876 (pp) R-HSA-1369062" source="131" target="108">
    <att type="string" name="canonicalName" value="GO:0010876 (pp) R-HSA-1369062"/>
    <att type="string" name="interaction" value="pp"/>
    <att type="real" name="SCORE" value="0.3123689727502711"/>
  </edge>
  <edge label="GO:0010876 (pp) R-HSA-382551" source="131" target="110">
    <att type="string" name="canonicalName" value="GO:0010876 (pp) R-HSA-382551"/>
    <att type="string" name="interaction" value="pp"/>
    <att type="real" name="SCORE" value="0.35701107011313304"/>
  </edge>
  <edge label="GO:0010876 (pp) R-HSA-382556" source="131" target="109">
    <att type="string" name="canonicalName" value="GO:0010876 (pp) R-HSA-382556"/>
    <att type="string" name="interaction" value="pp"/>
    <att type="real" name="SCORE" value="0.3712460063930711"/>
  </edge>
  <edge label="GO:0010876 (pp) hsa02010" source="131" target="118">
    <att type="string" name="canonicalName" value="GO:0010876 (pp) hsa02010"/>
    <att type="string" name="interaction" value="pp"/>
    <att type="real" name="SCORE" value="0.3712460063930711"/>
  </edge>
  <edge label="GO:0010883 (pp) GO:0010884" source="29" target="28">
    <att type="string" name="canonicalName" value="GO:0010883 (pp) GO:0010884"/>
    <att type="string" name="interaction" value="pp"/>
    <att type="real" name="SCORE" value="0.8857938718675995"/>
  </edge>
  <edge label="GO:0010883 (pp) GO:0015718" source="29" target="24">
    <att type="string" name="canonicalName" value="GO:0010883 (pp) GO:0015718"/>
    <att type="string" name="interaction" value="pp"/>
    <att type="real" name="SCORE" value="0.529816513765889"/>
  </edge>
  <edge label="GO:0010883 (pp) GO:0016042" source="29" target="111">
    <att type="string" name="canonicalName" value="GO:0010883 (pp) GO:0016042"/>
    <att type="string" name="interaction" value="pp"/>
    <att type="real" name="SCORE" value="0.5135593220372782"/>
  </edge>
  <edge label="GO:0010883 (pp) GO:0019216" source="29" target="135">
    <att type="string" name="canonicalName" value="GO:0010883 (pp) GO:0019216"/>
    <att type="string" name="interaction" value="pp"/>
    <att type="real" name="SCORE" value="0.47603833866089257"/>
  </edge>
  <edge label="GO:0010883 (pp) GO:0019915" source="29" target="27">
    <att type="string" name="canonicalName" value="GO:0010883 (pp) GO:0019915"/>
    <att type="string" name="interaction" value="pp"/>
    <att type="real" name="SCORE" value="0.9059633027531778"/>
  </edge>
  <edge label="GO:0010883 (pp) GO:0022600" source="29" target="30">
    <att type="string" name="canonicalName" value="GO:0010883 (pp) GO:0022600"/>
    <att type="string" name="interaction" value="pp"/>
    <att type="real" name="SCORE" value="0.34174311927224454"/>
  </edge>
  <edge label="GO:0010883 (pp) GO:0030299" source="29" target="31">
    <att type="string" name="canonicalName" value="GO:0010883 (pp) GO:0030299"/>
    <att type="string" name="interaction" value="pp"/>
    <att type="real" name="SCORE" value="0.4882995319878249"/>
  </edge>
  <edge label="GO:0010883 (pp) GO:0044241" source="29" target="34">
    <att type="string" name="canonicalName" value="GO:0010883 (pp) GO:0044241"/>
    <att type="string" name="interaction" value="pp"/>
    <att type="real" name="SCORE" value="0.4882995319878249"/>
  </edge>
  <edge label="GO:0010883 (pp) GO:0046890" source="29" target="17">
    <att type="string" name="canonicalName" value="GO:0010883 (pp) GO:0046890"/>
    <att type="string" name="interaction" value="pp"/>
    <att type="real" name="SCORE" value="0.40525838622382254"/>
  </edge>
  <edge label="GO:0010883 (pp) GO:0048639" source="29" target="107">
    <att type="string" name="canonicalName" value="GO:0010883 (pp) GO:0048639"/>
    <att type="string" name="interaction" value="pp"/>
    <att type="real" name="SCORE" value="0.34174311927224454"/>
  </edge>
  <edge label="GO:0010883 (pp) GO:0050994" source="29" target="134">
    <att type="string" name="canonicalName" value="GO:0010883 (pp) GO:0050994"/>
    <att type="string" name="interaction" value="pp"/>
    <att type="real" name="SCORE" value="0.381132075478081"/>
  </edge>
  <edge label="GO:0010883 (pp) GO:0050995" source="29" target="112">
    <att type="string" name="canonicalName" value="GO:0010883 (pp) GO:0050995"/>
    <att type="string" name="interaction" value="pp"/>
    <att type="real" name="SCORE" value="0.4882995319878249"/>
  </edge>
  <edge label="GO:0010883 (pp) GO:0097009" source="29" target="25">
    <att type="string" name="canonicalName" value="GO:0010883 (pp) GO:0097009"/>
    <att type="string" name="interaction" value="pp"/>
    <att type="real" name="SCORE" value="0.4882995319878249"/>
  </edge>
  <edge label="GO:0010883 (pp) GO:0098856" source="29" target="32">
    <att type="string" name="canonicalName" value="GO:0010883 (pp) GO:0098856"/>
    <att type="string" name="interaction" value="pp"/>
    <att type="real" name="SCORE" value="0.4882995319878249"/>
  </edge>
  <edge label="GO:0010883 (pp) R-HSA-381340" source="29" target="84">
    <att type="string" name="canonicalName" value="GO:0010883 (pp) R-HSA-381340"/>
    <att type="string" name="interaction" value="pp"/>
    <att type="real" name="SCORE" value="0.381132075478081"/>
  </edge>
  <edge label="GO:0010883 (pp) hsa04152" source="29" target="81">
    <att type="string" name="canonicalName" value="GO:0010883 (pp) hsa04152"/>
    <att type="string" name="interaction" value="pp"/>
    <att type="real" name="SCORE" value="0.48155953635853616"/>
  </edge>
  <edge label="GO:0010883 (pp) hsa04920" source="29" target="119">
    <att type="string" name="canonicalName" value="GO:0010883 (pp) hsa04920"/>
    <att type="string" name="interaction" value="pp"/>
    <att type="real" name="SCORE" value="0.529816513765889"/>
  </edge>
  <edge label="GO:0010883 (pp) hsa04931" source="29" target="80">
    <att type="string" name="canonicalName" value="GO:0010883 (pp) hsa04931"/>
    <att type="string" name="interaction" value="pp"/>
    <att type="real" name="SCORE" value="0.3087460484780482"/>
  </edge>
  <edge label="GO:0010884 (pp) GO:0015718" source="28" target="24">
    <att type="string" name="canonicalName" value="GO:0010884 (pp) GO:0015718"/>
    <att type="string" name="interaction" value="pp"/>
    <att type="real" name="SCORE" value="0.3819095477450614"/>
  </edge>
  <edge label="GO:0010884 (pp) GO:0016042" source="28" target="111">
    <att type="string" name="canonicalName" value="GO:0010884 (pp) GO:0016042"/>
    <att type="string" name="interaction" value="pp"/>
    <att type="real" name="SCORE" value="0.4079422382715292"/>
  </edge>
  <edge label="GO:0010884 (pp) GO:0019216" source="28" target="135">
    <att type="string" name="canonicalName" value="GO:0010884 (pp) GO:0019216"/>
    <att type="string" name="interaction" value="pp"/>
    <att type="real" name="SCORE" value="0.3978638184278626"/>
  </edge>
  <edge label="GO:0010884 (pp) GO:0019915" source="28" target="27">
    <att type="string" name="canonicalName" value="GO:0010884 (pp) GO:0019915"/>
    <att type="string" name="interaction" value="pp"/>
    <att type="real" name="SCORE" value="0.7939698492483538"/>
  </edge>
  <edge label="GO:0010884 (pp) GO:0050994" source="28" target="134">
    <att type="string" name="canonicalName" value="GO:0010884 (pp) GO:0050994"/>
    <att type="string" name="interaction" value="pp"/>
    <att type="real" name="SCORE" value="0.42896935933799746"/>
  </edge>
  <edge label="GO:0010884 (pp) GO:0050995" source="28" target="112">
    <att type="string" name="canonicalName" value="GO:0010884 (pp) GO:0050995"/>
    <att type="string" name="interaction" value="pp"/>
    <att type="real" name="SCORE" value="0.5622775800775605"/>
  </edge>
  <edge label="GO:0010884 (pp) GO:0097009" source="28" target="25">
    <att type="string" name="canonicalName" value="GO:0010884 (pp) GO:0097009"/>
    <att type="string" name="interaction" value="pp"/>
    <att type="real" name="SCORE" value="0.5622775800775605"/>
  </edge>
  <edge label="GO:0010884 (pp) hsa04152" source="28" target="81">
    <att type="string" name="canonicalName" value="GO:0010884 (pp) hsa04152"/>
    <att type="string" name="interaction" value="pp"/>
    <att type="real" name="SCORE" value="0.34324942792378177"/>
  </edge>
  <edge label="GO:0010884 (pp) hsa04920" source="28" target="119">
    <att type="string" name="canonicalName" value="GO:0010884 (pp) hsa04920"/>
    <att type="string" name="interaction" value="pp"/>
    <att type="real" name="SCORE" value="0.3819095477450614"/>
  </edge>
  <edge label="GO:0010884 (pp) hsa04931" source="28" target="80">
    <att type="string" name="canonicalName" value="GO:0010884 (pp) hsa04931"/>
    <att type="string" name="interaction" value="pp"/>
    <att type="real" name="SCORE" value="0.34324942792378177"/>
  </edge>
  <edge label="GO:0015718 (pp) GO:0016042" source="24" target="111">
    <att type="string" name="canonicalName" value="GO:0015718 (pp) GO:0016042"/>
    <att type="string" name="interaction" value="pp"/>
    <att type="real" name="SCORE" value="0.3450479233269738"/>
  </edge>
  <edge label="GO:0015718 (pp) GO:0019216" source="24" target="135">
    <att type="string" name="canonicalName" value="GO:0015718 (pp) GO:0019216"/>
    <att type="string" name="interaction" value="pp"/>
    <att type="real" name="SCORE" value="0.34681372549347816"/>
  </edge>
  <edge label="GO:0015718 (pp) GO:0019915" source="24" target="27">
    <att type="string" name="canonicalName" value="GO:0015718 (pp) GO:0019915"/>
    <att type="string" name="interaction" value="pp"/>
    <att type="real" name="SCORE" value="0.4810126582323373"/>
  </edge>
  <edge label="GO:0015718 (pp) GO:0022600" source="24" target="30">
    <att type="string" name="canonicalName" value="GO:0015718 (pp) GO:0022600"/>
    <att type="string" name="interaction" value="pp"/>
    <att type="real" name="SCORE" value="0.3080168776431164"/>
  </edge>
  <edge label="GO:0015718 (pp) GO:0030299" source="24" target="31">
    <att type="string" name="canonicalName" value="GO:0015718 (pp) GO:0030299"/>
    <att type="string" name="interaction" value="pp"/>
    <att type="real" name="SCORE" value="0.43055555556204095"/>
  </edge>
  <edge label="GO:0015718 (pp) GO:0044241" source="24" target="34">
    <att type="string" name="canonicalName" value="GO:0015718 (pp) GO:0044241"/>
    <att type="string" name="interaction" value="pp"/>
    <att type="real" name="SCORE" value="0.43055555556204095"/>
  </edge>
  <edge label="GO:0015718 (pp) GO:0046320" source="24" target="23">
    <att type="string" name="canonicalName" value="GO:0015718 (pp) GO:0046320"/>
    <att type="string" name="interaction" value="pp"/>
    <att type="real" name="SCORE" value="0.43055555556204095"/>
  </edge>
  <edge label="GO:0015718 (pp) GO:0046890" source="24" target="17">
    <att type="string" name="canonicalName" value="GO:0015718 (pp) GO:0046890"/>
    <att type="string" name="interaction" value="pp"/>
    <att type="real" name="SCORE" value="0.3724489795962126"/>
  </edge>
  <edge label="GO:0015718 (pp) GO:0048639" source="24" target="107">
    <att type="string" name="canonicalName" value="GO:0015718 (pp) GO:0048639"/>
    <att type="string" name="interaction" value="pp"/>
    <att type="real" name="SCORE" value="0.3080168776431164"/>
  </edge>
  <edge label="GO:0015718 (pp) GO:0050994" source="24" target="134">
    <att type="string" name="canonicalName" value="GO:0015718 (pp) GO:0050994"/>
    <att type="string" name="interaction" value="pp"/>
    <att type="real" name="SCORE" value="0.34174311927224454"/>
  </edge>
  <edge label="GO:0015718 (pp) GO:0097009" source="24" target="25">
    <att type="string" name="canonicalName" value="GO:0015718 (pp) GO:0097009"/>
    <att type="string" name="interaction" value="pp"/>
    <att type="real" name="SCORE" value="0.43055555556204095"/>
  </edge>
  <edge label="GO:0015718 (pp) GO:0098856" source="24" target="32">
    <att type="string" name="canonicalName" value="GO:0015718 (pp) GO:0098856"/>
    <att type="string" name="interaction" value="pp"/>
    <att type="real" name="SCORE" value="0.43055555556204095"/>
  </edge>
  <edge label="GO:0015718 (pp) R-HSA-381340" source="24" target="84">
    <att type="string" name="canonicalName" value="GO:0015718 (pp) R-HSA-381340"/>
    <att type="string" name="interaction" value="pp"/>
    <att type="real" name="SCORE" value="0.34174311927224454"/>
  </edge>
  <edge label="GO:0015718 (pp) hsa04152" source="24" target="81">
    <att type="string" name="canonicalName" value="GO:0015718 (pp) hsa04152"/>
    <att type="string" name="interaction" value="pp"/>
    <att type="real" name="SCORE" value="0.43945312500448924"/>
  </edge>
  <edge label="GO:0015718 (pp) hsa04920" source="24" target="119">
    <att type="string" name="canonicalName" value="GO:0015718 (pp) hsa04920"/>
    <att type="string" name="interaction" value="pp"/>
    <att type="real" name="SCORE" value="0.4810126582323373"/>
  </edge>
  <edge label="GO:0015893 (pp) R-HSA-382556" source="113" target="109">
    <att type="string" name="canonicalName" value="GO:0015893 (pp) R-HSA-382556"/>
    <att type="string" name="interaction" value="pp"/>
    <att type="real" name="SCORE" value="0.3087460484780482"/>
  </edge>
  <edge label="GO:0015893 (pp) hsa02010" source="113" target="118">
    <att type="string" name="canonicalName" value="GO:0015893 (pp) hsa02010"/>
    <att type="string" name="interaction" value="pp"/>
    <att type="real" name="SCORE" value="0.3087460484780482"/>
  </edge>
  <edge label="GO:0016042 (pp) GO:0019216" source="111" target="135">
    <att type="string" name="canonicalName" value="GO:0016042 (pp) GO:0019216"/>
    <att type="string" name="interaction" value="pp"/>
    <att type="real" name="SCORE" value="0.5252631578967855"/>
  </edge>
  <edge label="GO:0016042 (pp) GO:0019915" source="111" target="27">
    <att type="string" name="canonicalName" value="GO:0016042 (pp) GO:0019915"/>
    <att type="string" name="interaction" value="pp"/>
    <att type="real" name="SCORE" value="0.4760383386615791"/>
  </edge>
  <edge label="GO:0016042 (pp) GO:0046890" source="111" target="17">
    <att type="string" name="canonicalName" value="GO:0016042 (pp) GO:0046890"/>
    <att type="string" name="interaction" value="pp"/>
    <att type="real" name="SCORE" value="0.38555858310969937"/>
  </edge>
  <edge label="GO:0016042 (pp) GO:0050994" source="111" target="134">
    <att type="string" name="canonicalName" value="GO:0016042 (pp) GO:0050994"/>
    <att type="string" name="interaction" value="pp"/>
    <att type="real" name="SCORE" value="0.6525423728837701"/>
  </edge>
  <edge label="GO:0016042 (pp) GO:0050995" source="111" target="112">
    <att type="string" name="canonicalName" value="GO:0016042 (pp) GO:0050995"/>
    <att type="string" name="interaction" value="pp"/>
    <att type="real" name="SCORE" value="0.44594594595033094"/>
  </edge>
  <edge label="GO:0016042 (pp) R-HSA-381340" source="111" target="84">
    <att type="string" name="canonicalName" value="GO:0016042 (pp) R-HSA-381340"/>
    <att type="string" name="interaction" value="pp"/>
    <att type="real" name="SCORE" value="0.37457627119078624"/>
  </edge>
  <edge label="GO:0016042 (pp) hsa04152" source="111" target="81">
    <att type="string" name="canonicalName" value="GO:0016042 (pp) hsa04152"/>
    <att type="string" name="interaction" value="pp"/>
    <att type="real" name="SCORE" value="0.31873111782899316"/>
  </edge>
  <edge label="GO:0016042 (pp) hsa04910" source="111" target="82">
    <att type="string" name="canonicalName" value="GO:0016042 (pp) hsa04910"/>
    <att type="string" name="interaction" value="pp"/>
    <att type="real" name="SCORE" value="0.31873111782899316"/>
  </edge>
  <edge label="GO:0016042 (pp) hsa04920" source="111" target="119">
    <att type="string" name="canonicalName" value="GO:0016042 (pp) hsa04920"/>
    <att type="string" name="interaction" value="pp"/>
    <att type="real" name="SCORE" value="0.3450479233269738"/>
  </edge>
  <edge label="GO:0016049 (pp) GO:0030308" source="11" target="13">
    <att type="string" name="canonicalName" value="GO:0016049 (pp) GO:0030308"/>
    <att type="string" name="interaction" value="pp"/>
    <att type="real" name="SCORE" value="0.5565170362377702"/>
  </edge>
  <edge label="GO:0016049 (pp) GO:0040008" source="11" target="133">
    <att type="string" name="canonicalName" value="GO:0016049 (pp) GO:0040008"/>
    <att type="string" name="interaction" value="pp"/>
    <att type="real" name="SCORE" value="0.7501692620182967"/>
  </edge>
  <edge label="GO:0016049 (pp) GO:0045926" source="11" target="12">
    <att type="string" name="canonicalName" value="GO:0016049 (pp) GO:0045926"/>
    <att type="string" name="interaction" value="pp"/>
    <att type="real" name="SCORE" value="0.50277918140681"/>
  </edge>
  <edge label="GO:0016049 (pp) GO:0048589" source="11" target="127">
    <att type="string" name="canonicalName" value="GO:0016049 (pp) GO:0048589"/>
    <att type="string" name="interaction" value="pp"/>
    <att type="real" name="SCORE" value="0.40936374550013727"/>
  </edge>
  <edge label="GO:0016049 (pp) GO:0048638" source="11" target="100">
    <att type="string" name="canonicalName" value="GO:0016049 (pp) GO:0048638"/>
    <att type="string" name="interaction" value="pp"/>
    <att type="real" name="SCORE" value="0.37790422001190194"/>
  </edge>
  <edge label="GO:0019216 (pp) GO:0019915" source="135" target="27">
    <att type="string" name="canonicalName" value="GO:0019216 (pp) GO:0019915"/>
    <att type="string" name="interaction" value="pp"/>
    <att type="real" name="SCORE" value="0.44730392157140464"/>
  </edge>
  <edge label="GO:0019216 (pp) GO:0032869" source="135" target="42">
    <att type="string" name="canonicalName" value="GO:0019216 (pp) GO:0032869"/>
    <att type="string" name="interaction" value="pp"/>
    <att type="real" name="SCORE" value="0.3035107587801308"/>
  </edge>
  <edge label="GO:0019216 (pp) GO:0045834" source="135" target="20">
    <att type="string" name="canonicalName" value="GO:0019216 (pp) GO:0045834"/>
    <att type="string" name="interaction" value="pp"/>
    <att type="real" name="SCORE" value="0.5477941176493311"/>
  </edge>
  <edge label="GO:0019216 (pp) GO:0046320" source="135" target="23">
    <att type="string" name="canonicalName" value="GO:0019216 (pp) GO:0046320"/>
    <att type="string" name="interaction" value="pp"/>
    <att type="real" name="SCORE" value="0.3123689727502711"/>
  </edge>
  <edge label="GO:0019216 (pp) GO:0046889" source="135" target="18">
    <att type="string" name="canonicalName" value="GO:0019216 (pp) GO:0046889"/>
    <att type="string" name="interaction" value="pp"/>
    <att type="real" name="SCORE" value="0.47603833866089257"/>
  </edge>
  <edge label="GO:0019216 (pp) GO:0046890" source="135" target="17">
    <att type="string" name="canonicalName" value="GO:0019216 (pp) GO:0046890"/>
    <att type="string" name="interaction" value="pp"/>
    <att type="real" name="SCORE" value="0.731587561375996"/>
  </edge>
  <edge label="GO:0019216 (pp) GO:0050994" source="135" target="134">
    <att type="string" name="canonicalName" value="GO:0019216 (pp) GO:0050994"/>
    <att type="string" name="interaction" value="pp"/>
    <att type="real" name="SCORE" value="0.47603833866089257"/>
  </edge>
  <edge label="GO:0019216 (pp) GO:0050995" source="135" target="112">
    <att type="string" name="canonicalName" value="GO:0019216 (pp) GO:0050995"/>
    <att type="string" name="interaction" value="pp"/>
    <att type="real" name="SCORE" value="0.3123689727502711"/>
  </edge>
  <edge label="GO:0019216 (pp) GO:0071417" source="135" target="38">
    <att type="string" name="canonicalName" value="GO:0019216 (pp) GO:0071417"/>
    <att type="string" name="interaction" value="pp"/>
    <att type="real" name="SCORE" value="0.3077247783899012"/>
  </edge>
  <edge label="GO:0019216 (pp) GO:0097009" source="135" target="25">
    <att type="string" name="canonicalName" value="GO:0019216 (pp) GO:0097009"/>
    <att type="string" name="interaction" value="pp"/>
    <att type="real" name="SCORE" value="0.3123689727502711"/>
  </edge>
  <edge label="GO:0019216 (pp) GO:1901652" source="135" target="37">
    <att type="string" name="canonicalName" value="GO:0019216 (pp) GO:1901652"/>
    <att type="string" name="interaction" value="pp"/>
    <att type="real" name="SCORE" value="0.3231972198112725"/>
  </edge>
  <edge label="GO:0019216 (pp) GO:1901653" source="135" target="35">
    <att type="string" name="canonicalName" value="GO:0019216 (pp) GO:1901653"/>
    <att type="string" name="interaction" value="pp"/>
    <att type="real" name="SCORE" value="0.35701107011313304"/>
  </edge>
  <edge label="GO:0019216 (pp) GO:1901699" source="135" target="40">
    <att type="string" name="canonicalName" value="GO:0019216 (pp) GO:1901699"/>
    <att type="string" name="interaction" value="pp"/>
    <att type="real" name="SCORE" value="0.3077247783899012"/>
  </edge>
  <edge label="GO:0019229 (pp) GO:0023061" source="46" target="62">
    <att type="string" name="canonicalName" value="GO:0019229 (pp) GO:0023061"/>
    <att type="string" name="interaction" value="pp"/>
    <att type="real" name="SCORE" value="0.3278688524631237"/>
  </edge>
  <edge label="GO:0019229 (pp) GO:0044057" source="46" target="44">
    <att type="string" name="canonicalName" value="GO:0019229 (pp) GO:0044057"/>
    <att type="string" name="interaction" value="pp"/>
    <att type="real" name="SCORE" value="0.4225352112709402"/>
  </edge>
  <edge label="GO:0019229 (pp) GO:0055080" source="46" target="52">
    <att type="string" name="canonicalName" value="GO:0019229 (pp) GO:0055080"/>
    <att type="string" name="interaction" value="pp"/>
    <att type="real" name="SCORE" value="0.3070422535251282"/>
  </edge>
  <edge label="GO:0019229 (pp) hsa04022" source="46" target="51">
    <att type="string" name="canonicalName" value="GO:0019229 (pp) hsa04022"/>
    <att type="string" name="interaction" value="pp"/>
    <att type="real" name="SCORE" value="0.5879396984967076"/>
  </edge>
  <edge label="GO:0019229 (pp) hsa04080" source="46" target="50">
    <att type="string" name="canonicalName" value="GO:0019229 (pp) hsa04080"/>
    <att type="string" name="interaction" value="pp"/>
    <att type="real" name="SCORE" value="0.4831932773153765"/>
  </edge>
  <edge label="GO:0019229 (pp) hsa04152" source="46" target="81">
    <att type="string" name="canonicalName" value="GO:0019229 (pp) hsa04152"/>
    <att type="string" name="interaction" value="pp"/>
    <att type="real" name="SCORE" value="0.34324942792378177"/>
  </edge>
  <edge label="GO:0019915 (pp) GO:0022600" source="27" target="30">
    <att type="string" name="canonicalName" value="GO:0019915 (pp) GO:0022600"/>
    <att type="string" name="interaction" value="pp"/>
    <att type="real" name="SCORE" value="0.3080168776431164"/>
  </edge>
  <edge label="GO:0019915 (pp) GO:0030299" source="27" target="31">
    <att type="string" name="canonicalName" value="GO:0019915 (pp) GO:0030299"/>
    <att type="string" name="interaction" value="pp"/>
    <att type="real" name="SCORE" value="0.43055555556204095"/>
  </edge>
  <edge label="GO:0019915 (pp) GO:0044241" source="27" target="34">
    <att type="string" name="canonicalName" value="GO:0019915 (pp) GO:0044241"/>
    <att type="string" name="interaction" value="pp"/>
    <att type="real" name="SCORE" value="0.43055555556204095"/>
  </edge>
  <edge label="GO:0019915 (pp) GO:0046888" source="27" target="64">
    <att type="string" name="canonicalName" value="GO:0019915 (pp) GO:0046888"/>
    <att type="string" name="interaction" value="pp"/>
    <att type="real" name="SCORE" value="0.34174311927224454"/>
  </edge>
  <edge label="GO:0019915 (pp) GO:0046890" source="27" target="17">
    <att type="string" name="canonicalName" value="GO:0019915 (pp) GO:0046890"/>
    <att type="string" name="interaction" value="pp"/>
    <att type="real" name="SCORE" value="0.3724489795962126"/>
  </edge>
  <edge label="GO:0019915 (pp) GO:0048639" source="27" target="107">
    <att type="string" name="canonicalName" value="GO:0019915 (pp) GO:0048639"/>
    <att type="string" name="interaction" value="pp"/>
    <att type="real" name="SCORE" value="0.3080168776431164"/>
  </edge>
  <edge label="GO:0019915 (pp) GO:0050994" source="27" target="134">
    <att type="string" name="canonicalName" value="GO:0019915 (pp) GO:0050994"/>
    <att type="string" name="interaction" value="pp"/>
    <att type="real" name="SCORE" value="0.34174311927224454"/>
  </edge>
  <edge label="GO:0019915 (pp) GO:0050995" source="27" target="112">
    <att type="string" name="canonicalName" value="GO:0019915 (pp) GO:0050995"/>
    <att type="string" name="interaction" value="pp"/>
    <att type="real" name="SCORE" value="0.43055555556204095"/>
  </edge>
  <edge label="GO:0019915 (pp) GO:0097009" source="27" target="25">
    <att type="string" name="canonicalName" value="GO:0019915 (pp) GO:0097009"/>
    <att type="string" name="interaction" value="pp"/>
    <att type="real" name="SCORE" value="0.43055555556204095"/>
  </edge>
  <edge label="GO:0019915 (pp) GO:0098856" source="27" target="32">
    <att type="string" name="canonicalName" value="GO:0019915 (pp) GO:0098856"/>
    <att type="string" name="interaction" value="pp"/>
    <att type="real" name="SCORE" value="0.43055555556204095"/>
  </edge>
  <edge label="GO:0019915 (pp) R-HSA-381340" source="27" target="84">
    <att type="string" name="canonicalName" value="GO:0019915 (pp) R-HSA-381340"/>
    <att type="string" name="interaction" value="pp"/>
    <att type="real" name="SCORE" value="0.34174311927224454"/>
  </edge>
  <edge label="GO:0019915 (pp) hsa04152" source="27" target="81">
    <att type="string" name="canonicalName" value="GO:0019915 (pp) hsa04152"/>
    <att type="string" name="interaction" value="pp"/>
    <att type="real" name="SCORE" value="0.43945312500448924"/>
  </edge>
  <edge label="GO:0019915 (pp) hsa04920" source="27" target="119">
    <att type="string" name="canonicalName" value="GO:0019915 (pp) hsa04920"/>
    <att type="string" name="interaction" value="pp"/>
    <att type="real" name="SCORE" value="0.4810126582323373"/>
  </edge>
  <edge label="GO:0019935 (pp) GO:0044057" source="48" target="44">
    <att type="string" name="canonicalName" value="GO:0019935 (pp) GO:0044057"/>
    <att type="string" name="interaction" value="pp"/>
    <att type="real" name="SCORE" value="0.3435960591166151"/>
  </edge>
  <edge label="GO:0019935 (pp) GO:0050801" source="48" target="45">
    <att type="string" name="canonicalName" value="GO:0019935 (pp) GO:0050801"/>
    <att type="string" name="interaction" value="pp"/>
    <att type="real" name="SCORE" value="0.4678204434853242"/>
  </edge>
  <edge label="GO:0019935 (pp) GO:0051046" source="48" target="136">
    <att type="string" name="canonicalName" value="GO:0019935 (pp) GO:0051046"/>
    <att type="string" name="interaction" value="pp"/>
    <att type="real" name="SCORE" value="0.3278688524616736"/>
  </edge>
  <edge label="GO:0019935 (pp) GO:0055080" source="48" target="52">
    <att type="string" name="canonicalName" value="GO:0019935 (pp) GO:0055080"/>
    <att type="string" name="interaction" value="pp"/>
    <att type="real" name="SCORE" value="0.545566502465349"/>
  </edge>
  <edge label="GO:0019935 (pp) hsa04022" source="48" target="51">
    <att type="string" name="canonicalName" value="GO:0019935 (pp) hsa04022"/>
    <att type="string" name="interaction" value="pp"/>
    <att type="real" name="SCORE" value="0.5996093750032067"/>
  </edge>
  <edge label="GO:0019935 (pp) hsa04080" source="48" target="50">
    <att type="string" name="canonicalName" value="GO:0019935 (pp) hsa04080"/>
    <att type="string" name="interaction" value="pp"/>
    <att type="real" name="SCORE" value="0.37137989778973973"/>
  </edge>
  <edge label="GO:0019935 (pp) hsa04923" source="48" target="124">
    <att type="string" name="canonicalName" value="GO:0019935 (pp) hsa04923"/>
    <att type="string" name="interaction" value="pp"/>
    <att type="real" name="SCORE" value="0.5996093750032067"/>
  </edge>
  <edge label="GO:0019935 (pp) hsa04924" source="48" target="47">
    <att type="string" name="canonicalName" value="GO:0019935 (pp) hsa04924"/>
    <att type="string" name="interaction" value="pp"/>
    <att type="real" name="SCORE" value="0.5308924485169869"/>
  </edge>
  <edge label="GO:0022600 (pp) GO:0030299" source="30" target="31">
    <att type="string" name="canonicalName" value="GO:0022600 (pp) GO:0030299"/>
    <att type="string" name="interaction" value="pp"/>
    <att type="real" name="SCORE" value="0.6583333333372245"/>
  </edge>
  <edge label="GO:0022600 (pp) GO:0035265" source="30" target="99">
    <att type="string" name="canonicalName" value="GO:0022600 (pp) GO:0035265"/>
    <att type="string" name="interaction" value="pp"/>
    <att type="real" name="SCORE" value="0.3724489795962126"/>
  </edge>
  <edge label="GO:0022600 (pp) GO:0044241" source="30" target="34">
    <att type="string" name="canonicalName" value="GO:0022600 (pp) GO:0044241"/>
    <att type="string" name="interaction" value="pp"/>
    <att type="real" name="SCORE" value="0.6583333333372245"/>
  </edge>
  <edge label="GO:0022600 (pp) GO:0046660" source="30" target="130">
    <att type="string" name="canonicalName" value="GO:0022600 (pp) GO:0046660"/>
    <att type="string" name="interaction" value="pp"/>
    <att type="real" name="SCORE" value="0.4036363636408089"/>
  </edge>
  <edge label="GO:0022600 (pp) GO:0048608" source="30" target="59">
    <att type="string" name="canonicalName" value="GO:0022600 (pp) GO:0048608"/>
    <att type="string" name="interaction" value="pp"/>
    <att type="real" name="SCORE" value="0.3724489795962126"/>
  </edge>
  <edge label="GO:0022600 (pp) GO:0048806" source="30" target="57">
    <att type="string" name="canonicalName" value="GO:0022600 (pp) GO:0048806"/>
    <att type="string" name="interaction" value="pp"/>
    <att type="real" name="SCORE" value="0.43055555556204095"/>
  </edge>
  <edge label="GO:0022600 (pp) GO:0098856" source="30" target="32">
    <att type="string" name="canonicalName" value="GO:0022600 (pp) GO:0098856"/>
    <att type="string" name="interaction" value="pp"/>
    <att type="real" name="SCORE" value="0.6583333333372245"/>
  </edge>
  <edge label="GO:0022600 (pp) R-HSA-381340" source="30" target="84">
    <att type="string" name="canonicalName" value="GO:0022600 (pp) R-HSA-381340"/>
    <att type="string" name="interaction" value="pp"/>
    <att type="real" name="SCORE" value="0.34174311927224454"/>
  </edge>
  <edge label="GO:0022600 (pp) hsa04920" source="30" target="119">
    <att type="string" name="canonicalName" value="GO:0022600 (pp) hsa04920"/>
    <att type="string" name="interaction" value="pp"/>
    <att type="real" name="SCORE" value="0.3080168776431164"/>
  </edge>
  <edge label="GO:0023061 (pp) GO:0044057" source="62" target="44">
    <att type="string" name="canonicalName" value="GO:0023061 (pp) GO:0044057"/>
    <att type="string" name="interaction" value="pp"/>
    <att type="real" name="SCORE" value="0.3946850393725215"/>
  </edge>
  <edge label="GO:0023061 (pp) GO:0046879" source="62" target="65">
    <att type="string" name="canonicalName" value="GO:0023061 (pp) GO:0046879"/>
    <att type="string" name="interaction" value="pp"/>
    <att type="real" name="SCORE" value="0.8599088838275334"/>
  </edge>
  <edge label="GO:0023061 (pp) GO:0046883" source="62" target="60">
    <att type="string" name="canonicalName" value="GO:0023061 (pp) GO:0046883"/>
    <att type="string" name="interaction" value="pp"/>
    <att type="real" name="SCORE" value="0.8599088838275334"/>
  </edge>
  <edge label="GO:0023061 (pp) GO:0046888" source="62" target="64">
    <att type="string" name="canonicalName" value="GO:0023061 (pp) GO:0046888"/>
    <att type="string" name="interaction" value="pp"/>
    <att type="real" name="SCORE" value="0.5350815024832125"/>
  </edge>
  <edge label="GO:0023061 (pp) GO:0051046" source="62" target="136">
    <att type="string" name="canonicalName" value="GO:0023061 (pp) GO:0051046"/>
    <att type="string" name="interaction" value="pp"/>
    <att type="real" name="SCORE" value="0.6982829108759094"/>
  </edge>
  <edge label="GO:0023061 (pp) GO:0090276" source="62" target="66">
    <att type="string" name="canonicalName" value="GO:0023061 (pp) GO:0090276"/>
    <att type="string" name="interaction" value="pp"/>
    <att type="real" name="SCORE" value="0.74660074165765"/>
  </edge>
  <edge label="GO:0023061 (pp) GO:1903530" source="62" target="61">
    <att type="string" name="canonicalName" value="GO:0023061 (pp) GO:1903530"/>
    <att type="string" name="interaction" value="pp"/>
    <att type="real" name="SCORE" value="0.7802590442169728"/>
  </edge>
  <edge label="GO:0023061 (pp) hsa04080" source="62" target="50">
    <att type="string" name="canonicalName" value="GO:0023061 (pp) hsa04080"/>
    <att type="string" name="interaction" value="pp"/>
    <att type="real" name="SCORE" value="0.3411619283098899"/>
  </edge>
  <edge label="GO:0030198 (pp) GO:0030199" source="114" target="116">
    <att type="string" name="canonicalName" value="GO:0030198 (pp) GO:0030199"/>
    <att type="string" name="interaction" value="pp"/>
    <att type="real" name="SCORE" value="0.4858934169323042"/>
  </edge>
  <edge label="GO:0030198 (pp) GO:0043062" source="114" target="129">
    <att type="string" name="canonicalName" value="GO:0030198 (pp) GO:0043062"/>
    <att type="string" name="interaction" value="pp"/>
    <att type="real" name="SCORE" value="0.8475836431234509"/>
  </edge>
  <edge label="GO:0030198 (pp) GO:0061448" source="114" target="115">
    <att type="string" name="canonicalName" value="GO:0030198 (pp) GO:0061448"/>
    <att type="string" name="interaction" value="pp"/>
    <att type="real" name="SCORE" value="0.4747798238625351"/>
  </edge>
  <edge label="GO:0030198 (pp) M3005" source="114" target="69">
    <att type="string" name="canonicalName" value="GO:0030198 (pp) M3005"/>
    <att type="string" name="interaction" value="pp"/>
    <att type="real" name="SCORE" value="0.40525838622382254"/>
  </edge>
  <edge label="GO:0030198 (pp) M3008" source="114" target="14">
    <att type="string" name="canonicalName" value="GO:0030198 (pp) M3008"/>
    <att type="string" name="interaction" value="pp"/>
    <att type="real" name="SCORE" value="0.3434747798281688"/>
  </edge>
  <edge label="GO:0030198 (pp) M5884" source="114" target="120">
    <att type="string" name="canonicalName" value="GO:0030198 (pp) M5884"/>
    <att type="string" name="interaction" value="pp"/>
    <att type="real" name="SCORE" value="0.580681818183772"/>
  </edge>
  <edge label="GO:0030198 (pp) R-HSA-1442490" source="114" target="74">
    <att type="string" name="canonicalName" value="GO:0030198 (pp) R-HSA-1442490"/>
    <att type="string" name="interaction" value="pp"/>
    <att type="real" name="SCORE" value="0.40525838622382254"/>
  </edge>
  <edge label="GO:0030198 (pp) R-HSA-1474228" source="114" target="73">
    <att type="string" name="canonicalName" value="GO:0030198 (pp) R-HSA-1474228"/>
    <att type="string" name="interaction" value="pp"/>
    <att type="real" name="SCORE" value="0.6060848678969013"/>
  </edge>
  <edge label="GO:0030198 (pp) R-HSA-1474290" source="114" target="71">
    <att type="string" name="canonicalName" value="GO:0030198 (pp) R-HSA-1474290"/>
    <att type="string" name="interaction" value="pp"/>
    <att type="real" name="SCORE" value="0.5119047619081654"/>
  </edge>
  <edge label="GO:0030198 (pp) R-HSA-1650814" source="114" target="75">
    <att type="string" name="canonicalName" value="GO:0030198 (pp) R-HSA-1650814"/>
    <att type="string" name="interaction" value="pp"/>
    <att type="real" name="SCORE" value="0.40525838622382254"/>
  </edge>
  <edge label="GO:0030198 (pp) R-HSA-2022090" source="114" target="72">
    <att type="string" name="canonicalName" value="GO:0030198 (pp) R-HSA-2022090"/>
    <att type="string" name="interaction" value="pp"/>
    <att type="real" name="SCORE" value="0.40525838622382254"/>
  </edge>
  <edge label="GO:0030198 (pp) R-HSA-3000178" source="114" target="76">
    <att type="string" name="canonicalName" value="GO:0030198 (pp) R-HSA-3000178"/>
    <att type="string" name="interaction" value="pp"/>
    <att type="real" name="SCORE" value="0.40525838622382254"/>
  </edge>
  <edge label="GO:0030198 (pp) R-HSA-8948216" source="114" target="70">
    <att type="string" name="canonicalName" value="GO:0030198 (pp) R-HSA-8948216"/>
    <att type="string" name="interaction" value="pp"/>
[truncated: 115,883 more chars]
