# Supplementary material for: Characterization of ceRNA network to reveal potential prognostic biomarkers in triple-negative breast cancer
Source: PeerJ. 2019 Sep 9;7:e7522. doi: 10.7717/peerj.7522 (PMC6741283; doi:10.7717/peerj.7522)
Supplement: Supplemental Information 4 [file peerj-07-7522-s004.zip › Supplemental Material 2/Enrichment_GO/GO_AllLists.csv]

Category	CategoryID	GO	Description	LogP	Enrichment	Z-score	#TotalGeneInLibrary	#GeneInGO	#GeneInHitList	#GeneInGOAndHitList	%InGO	STDV %InGO	GeneID	Hits	Log(q-value)	GeneList
GO Biological Processes	19	GO:0000819	sister chromatid segregation	-9.2	9	10	24135	188	200	14	7	1.8	701|891|1062|7153|7272|7273|9493|9928|10403|55143|83540|113130|151648|157570	BUB1B|CCNB1|CENPE|TOP2A|TTK|TTN|KIF23|KIF14|NDC80|CDCA8|NUF2|CDCA5|SGO1|ESCO2	-5.2	hits
GO Biological Processes	19	GO:0098813	nuclear chromosome segregation	-9.2	7.4	9.5	24135	261	200	16	8	1.9	701|891|1062|7153|7272|7273|9493|9928|10403|55143|56154|57082|83540|113130|151648|157570	BUB1B|CCNB1|CENPE|TOP2A|TTK|TTN|KIF23|KIF14|NDC80|CDCA8|TEX15|KNL1|NUF2|CDCA5|SGO1|ESCO2	-5.2	hits
GO Biological Processes	19	GO:0040008	regulation of growth	-8.4	4.2	7.7	24135	695	200	24	12	2.3	32|185|859|891|948|1029|2273|2690|3484|3624|3952|4881|5950|6098|7490|8840|9928|23025|23532|56920|60676|91584|220296|343472	ACACB|AGTR1|CAV3|CCNB1|CD36|CDKN2A|FHL1|GHR|IGFBP1|INHBA|LEP|NPR1|RBP4|ROS1|WT1|CCN4|KIF14|UNC13A|PRAME|SEMA3G|PAPPA2|PLXNA4|HEPACAM|BARHL2	-4.6	hits
GO Biological Processes	19	GO:0000070	mitotic sister chromatid segregation	-8.1	9.3	9.5	24135	156	200	12	6	1.7	701|891|1062|7272|7273|9493|9928|10403|55143|83540|113130|151648	BUB1B|CCNB1|CENPE|TTK|TTN|KIF23|KIF14|NDC80|CDCA8|NUF2|CDCA5|SGO1	-4.4	hits
GO Biological Processes	19	GO:0007059	chromosome segregation	-8	6.1	8.4	24135	315	200	16	8	1.9	701|891|1062|7153|7272|7273|9493|9928|10403|55143|56154|57082|83540|113130|151648|157570	BUB1B|CCNB1|CENPE|TOP2A|TTK|TTN|KIF23|KIF14|NDC80|CDCA8|TEX15|KNL1|NUF2|CDCA5|SGO1|ESCO2	-4.4	hits
Canonical Pathways	11	M5884	NABA CORE MATRISOME	-7.1	6.1	7.8	24135	275	200	14	7	1.8	176|1299|1301|1842|2201|3484|4969|7148|7783|8840|79987|131873|169044|256076	ACAN|COL9A3|COL11A1|ECM2|FBN2|IGFBP1|OGN|TNXB|ZP2|CCN4|SVEP1|COL6A6|COL22A1|COL6A5	-3.6	hits
Canonical Pathways	11	M5885	NABA MATRISOME ASSOCIATED	-7.1	3.7	6.8	24135	753	200	23	12	2.3	1393|2250|2255|2662|3624|3952|4322|6356|6358|6364|7079|23601|27299|51378|56920|60676|80760|85329|91584|91851|126637|158326|253935	CRHBP|FGF5|FGF10|GDF10|INHBA|LEP|MMP13|CCL11|CCL14|CCL20|TIMP4|CLEC5A|ADAMDEC1|ANGPT4|SEMA3G|PAPPA2|ITIH5|LGALS12|PLXNA4|CHRDL1|TCHHL1|FREM1|ANGPTL5	-3.6	hits
Reactome Gene Sets	6	R-HSA-2500257	Resolution of Sister Chromatid Cohesion	-7.1	9.7	8.9	24135	124	200	10	5	1.5	701|891|1062|10403|55143|57082|79019|83540|113130|151648	BUB1B|CCNB1|CENPE|NDC80|CDCA8|KNL1|CENPM|NUF2|CDCA5|SGO1	-3.6	hits
GO Biological Processes	19	GO:0007080	mitotic metaphase plate congression	-6.9	18	11	24135	47	200	7	3.5	1.3	891|1062|9928|10403|55143|83540|113130	CCNB1|CENPE|KIF14|NDC80|CDCA8|NUF2|CDCA5	-3.6	hits
GO Biological Processes	19	GO:0008608	attachment of spindle microtubules to kinetochore	-6.6	23	11	24135	32	200	6	3	1.2	891|1062|10403|57082|83540|151648	CCNB1|CENPE|NDC80|KNL1|NUF2|SGO1	-3.3	hits
GO Biological Processes	19	GO:0001558	regulation of cell growth	-6.3	4.6	6.8	24135	419	200	16	8	1.9	185|859|1029|2273|3484|3624|4881|6098|7490|8840|9928|23025|56920|60676|91584|343472	AGTR1|CAV3|CDKN2A|FHL1|IGFBP1|INHBA|NPR1|ROS1|WT1|CCN4|KIF14|UNC13A|SEMA3G|PAPPA2|PLXNA4|BARHL2	-3.1	hits
Reactome Gene Sets	6	R-HSA-69278	Cell Cycle, Mitotic	-6.2	4.1	6.5	24135	536	200	18	9	2	701|891|1029|1062|6241|7153|9493|9837|10403|51512|55143|55388|57082|79019|83540|113130|151648|157570	BUB1B|CCNB1|CDKN2A|CENPE|RRM2|TOP2A|KIF23|GINS1|NDC80|GTSE1|CDCA8|MCM10|KNL1|CENPM|NUF2|CDCA5|SGO1|ESCO2	-3	hits
GO Biological Processes	19	GO:0051310	metaphase plate congression	-6.2	14	9.3	24135	60	200	7	3.5	1.3	891|1062|9928|10403|55143|83540|113130	CCNB1|CENPE|KIF14|NDC80|CDCA8|NUF2|CDCA5	-3	hits
GO Biological Processes	19	GO:0016049	cell growth	-6.1	4.2	6.5	24135	488	200	17	8.5	2	148|185|859|1029|2273|3484|3624|4881|6098|7490|8840|9928|23025|56920|60676|91584|343472	ADRA1A|AGTR1|CAV3|CDKN2A|FHL1|IGFBP1|INHBA|NPR1|ROS1|WT1|CCN4|KIF14|UNC13A|SEMA3G|PAPPA2|PLXNA4|BARHL2	-3	hits
GO Biological Processes	19	GO:0019216	regulation of lipid metabolic process	-6	4.7	6.7	24135	388	200	15	7.5	1.9	32|185|225|338|948|1149|3358|3952|5140|5166|10580|51085|55908|85329|345275	ACACB|AGTR1|ABCD2|APOB|CD36|CIDEA|HTR2C|LEP|PDE3B|PDK4|SORBS1|MLXIPL|ANGPTL8|LGALS12|HSD17B13	-2.9	hits
GO Biological Processes	19	GO:0010876	lipid localization	-6	4.6	6.6	24135	393	200	15	7.5	1.9	32|185|225|338|948|1149|3624|3952|5406|5950|10349|10350|10351|28234|130399	ACACB|AGTR1|ABCD2|APOB|CD36|CIDEA|INHBA|LEP|PNLIP|RBP4|ABCA10|ABCA9|ABCA8|SLCO1B3|ACVR1C	-2.8	hits
Reactome Gene Sets	6	R-HSA-141444	Amplification of signal from unattached kinetochores via a MAD2 inhibitory signal	-5.9	10	8.1	24135	96	200	8	4	1.4	701|1062|10403|55143|57082|79019|83540|151648	BUB1B|CENPE|NDC80|CDCA8|KNL1|CENPM|NUF2|SGO1	-2.8	hits
Reactome Gene Sets	6	R-HSA-141424	Amplification of signal from the kinetochores	-5.9	10	8.1	24135	96	200	8	4	1.4	701|1062|10403|55143|57082|79019|83540|151648	BUB1B|CENPE|NDC80|CDCA8|KNL1|CENPM|NUF2|SGO1	-2.8	hits
Reactome Gene Sets	6	R-HSA-1640170	Cell Cycle	-5.7	3.6	6	24135	641	200	19	9.5	2.1	701|891|1029|1062|6241|7015|7153|9493|9837|10403|51512|55143|55388|57082|79019|83540|113130|151648|157570	BUB1B|CCNB1|CDKN2A|CENPE|RRM2|TERT|TOP2A|KIF23|GINS1|NDC80|GTSE1|CDCA8|MCM10|KNL1|CENPM|NUF2|CDCA5|SGO1|ESCO2	-2.7	hits
GO Biological Processes	19	GO:0071375	cellular response to peptide hormone stimulus	-5.7	5.1	6.6	24135	308	200	13	6.5	1.7	111|185|1393|2690|3484|3952|5105|5140|5166|6517|10580|89766|286753	ADCY5|AGTR1|CRHBP|GHR|IGFBP1|LEP|PCK1|PDE3B|PDK4|SLC2A4|SORBS1|UMODL1|TRARG1	-2.7	hits
GO Biological Processes	19	GO:1901653	cellular response to peptide	-5.7	4.7	6.5	24135	359	200	14	7	1.8	111|185|948|1393|2690|3484|3952|5105|5140|5166|6517|10580|89766|286753	ADCY5|AGTR1|CD36|CRHBP|GHR|IGFBP1|LEP|PCK1|PDE3B|PDK4|SLC2A4|SORBS1|UMODL1|TRARG1	-2.7	hits
KEGG Pathway	24	hsa03320	PPAR signaling pathway	-5.6	12	8.3	24135	72	200	7	3.5	1.3	364|948|5105|5346|6258|10580|729359	AQP7|CD36|PCK1|PLIN1|RXRG|SORBS1|PLIN4	-2.7	hits
GO Biological Processes	19	GO:0043434	response to peptide hormone	-5.6	4.3	6.3	24135	418	200	15	7.5	1.9	111|185|1393|2690|3484|3952|5105|5140|5166|6517|7079|10580|89766|130399|286753	ADCY5|AGTR1|CRHBP|GHR|IGFBP1|LEP|PCK1|PDE3B|PDK4|SLC2A4|TIMP4|SORBS1|UMODL1|ACVR1C|TRARG1	-2.7	hits
GO Biological Processes	19	GO:1901652	response to peptide	-5.5	4	6.1	24135	484	200	16	8	1.9	111|185|948|1393|2690|3484|3952|5105|5140|5166|6517|7079|10580|89766|130399|286753	ADCY5|AGTR1|CD36|CRHBP|GHR|IGFBP1|LEP|PCK1|PDE3B|PDK4|SLC2A4|TIMP4|SORBS1|UMODL1|ACVR1C|TRARG1	-2.6	hits
GO Biological Processes	19	GO:0051303	establishment of chromosome localization	-5.4	11	8	24135	77	200	7	3.5	1.3	891|1062|9928|10403|55143|83540|113130	CCNB1|CENPE|KIF14|NDC80|CDCA8|NUF2|CDCA5	-2.5	hits
GO Biological Processes	19	GO:0050000	chromosome localization	-5.4	11	7.9	24135	78	200	7	3.5	1.3	891|1062|9928|10403|55143|83540|113130	CCNB1|CENPE|KIF14|NDC80|CDCA8|NUF2|CDCA5	-2.5	hits
GO Biological Processes	19	GO:0140014	mitotic nuclear division	-5.4	5.2	6.4	24135	281	200	12	6	1.7	701|891|1062|7272|7273|9493|9928|10403|55143|83540|113130|151648	BUB1B|CCNB1|CENPE|TTK|TTN|KIF23|KIF14|NDC80|CDCA8|NUF2|CDCA5|SGO1	-2.5	hits
Reactome Gene Sets	6	R-HSA-69618	Mitotic Spindle Checkpoint	-5.4	8.6	7.4	24135	112	200	8	4	1.4	701|1062|10403|55143|57082|79019|83540|151648	BUB1B|CENPE|NDC80|CDCA8|KNL1|CENPM|NUF2|SGO1	-2.5	hits
GO Biological Processes	19	GO:0071417	cellular response to organonitrogen compound	-5.3	3.7	5.8	24135	558	200	17	8.5	2	111|185|859|948|1393|2690|2819|3484|3952|5105|5140|5166|6517|7490|10580|89766|286753	ADCY5|AGTR1|CAV3|CD36|CRHBP|GHR|GPD1|IGFBP1|LEP|PCK1|PDE3B|PDK4|SLC2A4|WT1|SORBS1|UMODL1|TRARG1	-2.5	hits
GO Biological Processes	19	GO:0034502	protein localization to chromosome	-5.3	10	7.8	24135	81	200	7	3.5	1.3	701|7015|7272|10403|57082|113130|157570	BUB1B|TERT|TTK|NDC80|KNL1|CDCA5|ESCO2	-2.5	hits
KEGG Pathway	24	hsa04923	Regulation of lipolysis in adipocytes	-5.3	13	8.3	24135	54	200	6	3	1.2	111|364|4881|5140|5346|5733	ADCY5|AQP7|NPR1|PDE3B|PLIN1|PTGER3	-2.4	hits
GO Biological Processes	19	GO:0032870	cellular response to hormone stimulus	-5.2	3.3	5.6	24135	694	200	19	9.5	2.1	111|185|338|477|1393|2690|3484|3624|3952|5105|5140|5166|5457|6258|6517|7490|10580|89766|286753	ADCY5|AGTR1|APOB|ATP1A2|CRHBP|GHR|IGFBP1|INHBA|LEP|PCK1|PDE3B|PDK4|POU4F1|RXRG|SLC2A4|WT1|SORBS1|UMODL1|TRARG1	-2.4	hits
Reactome Gene Sets	6	R-HSA-68877	Mitotic Prometaphase	-5.2	6.1	6.6	24135	198	200	10	5	1.5	701|891|1062|10403|55143|57082|79019|83540|113130|151648	BUB1B|CCNB1|CENPE|NDC80|CDCA8|KNL1|CENPM|NUF2|CDCA5|SGO1	-2.4	hits
Canonical Pathways	11	M5883	NABA SECRETED FACTORS	-5.2	4.6	6.1	24135	344	200	13	6.5	1.7	1393|2250|2255|2662|3624|3952|6356|6358|6364|51378|91851|126637|253935	CRHBP|FGF5|FGF10|GDF10|INHBA|LEP|CCL11|CCL14|CCL20|ANGPT4|CHRDL1|TCHHL1|ANGPTL5	-2.4	hits
GO Biological Processes	19	GO:0046660	female sex differentiation	-5.2	8.2	7.1	24135	118	200	8	4	1.4	1299|2255|3624|3952|5950|7490|56956|89766	COL9A3|FGF10|INHBA|LEP|RBP4|WT1|LHX9|UMODL1	-2.4	hits
Reactome Gene Sets	6	R-HSA-69620	Cell Cycle Checkpoints	-5.2	4.9	6.2	24135	293	200	12	6	1.7	701|891|1029|1062|10403|51512|55143|55388|57082|79019|83540|151648	BUB1B|CCNB1|CDKN2A|CENPE|NDC80|GTSE1|CDCA8|MCM10|KNL1|CENPM|NUF2|SGO1	-2.4	hits
GO Biological Processes	19	GO:0051046	regulation of secretion	-5.1	3.1	5.4	24135	779	200	20	10	2.1	111|148|185|1149|1393|2255|3358|3624|3952|4826|4881|5733|5950|7273|9447|9515|23025|23601|130399|260434	ADCY5|ADRA1A|AGTR1|CIDEA|CRHBP|FGF10|HTR2C|INHBA|LEP|NNAT|NPR1|PTGER3|RBP4|TTN|AIM2|STXBP5L|UNC13A|CLEC5A|ACVR1C|PYDC1	-2.3	hits
KEGG Pathway	24	hsa04974	Protein digestion and absorption	-5	9.4	7.3	24135	90	200	7	3.5	1.3	477|1299|1301|1357|131873|169044|256076	ATP1A2|COL9A3|COL11A1|CPA1|COL6A6|COL22A1|COL6A5	-2.3	hits
GO Biological Processes	19	GO:0006869	lipid transport	-5	4.4	5.9	24135	359	200	13	6.5	1.7	32|185|225|338|948|3624|3952|5406|5950|10349|10350|10351|28234	ACACB|AGTR1|ABCD2|APOB|CD36|INHBA|LEP|PNLIP|RBP4|ABCA10|ABCA9|ABCA8|SLCO1B3	-2.3	hits
GO Biological Processes	19	GO:0000280	nuclear division	-4.9	4	5.7	24135	420	200	14	7	1.8	701|891|1062|7153|7272|7273|9493|9928|10403|55143|56154|83540|113130|151648	BUB1B|CCNB1|CENPE|TOP2A|TTK|TTN|KIF23|KIF14|NDC80|CDCA8|TEX15|NUF2|CDCA5|SGO1	-2.2	hits
GO Biological Processes	19	GO:1902850	microtubule cytoskeleton organization involved in mitosis	-4.8	7.3	6.6	24135	132	200	8	4	1.4	891|1062|2255|7272|9493|10403|79187|83540	CCNB1|CENPE|FGF10|TTK|KIF23|NDC80|FSD1|NUF2	-2.1	hits
GO Biological Processes	19	GO:1901699	cellular response to nitrogen compound	-4.8	3.3	5.4	24135	615	200	17	8.5	2	111|185|859|948|1393|2690|2819|3484|3952|5105|5140|5166|6517|7490|10580|89766|286753	ADCY5|AGTR1|CAV3|CD36|CRHBP|GHR|GPD1|IGFBP1|LEP|PCK1|PDE3B|PDK4|SLC2A4|WT1|SORBS1|UMODL1|TRARG1	-2.1	hits
GO Biological Processes	19	GO:0019915	lipid storage	-4.7	11	7.4	24135	66	200	6	3	1.2	32|338|948|1149|3952|130399	ACACB|APOB|CD36|CIDEA|LEP|ACVR1C	-2.1	hits
Reactome Gene Sets	6	R-HSA-5663220	RHO GTPases Activate Formins	-4.7	7	6.5	24135	138	200	8	4	1.4	701|1062|10403|55143|57082|79019|83540|151648	BUB1B|CENPE|NDC80|CDCA8|KNL1|CENPM|NUF2|SGO1	-2	hits
GO Biological Processes	19	GO:0046890	regulation of lipid biosynthetic process	-4.6	5.9	6.1	24135	183	200	9	4.5	1.5	32|225|338|3358|3952|5166|10580|51085|345275	ACACB|ABCD2|APOB|HTR2C|LEP|PDK4|SORBS1|MLXIPL|HSD17B13	-2	hits
KEGG Pathway	24	hsa04920	Adipocytokine signaling pathway	-4.6	10	7.2	24135	69	200	6	3	1.2	32|948|3952|5105|6258|6517	ACACB|CD36|LEP|PCK1|RXRG|SLC2A4	-2	hits
GO Biological Processes	19	GO:0044772	mitotic cell cycle phase transition	-4.6	3.5	5.3	24135	515	200	15	7.5	1.9	701|891|1029|1062|2255|2273|3624|6241|7015|7272|9928|10403|51512|55388|113130	BUB1B|CCNB1|CDKN2A|CENPE|FGF10|FHL1|INHBA|RRM2|TERT|TTK|KIF14|NDC80|GTSE1|MCM10|CDCA5	-1.9	hits
GO Biological Processes	19	GO:0042593	glucose homeostasis	-4.5	5.1	5.8	24135	235	200	10	5	1.5	111|859|3952|5105|5166|5950|6517|9515|51085|79727	ADCY5|CAV3|LEP|PCK1|PDK4|RBP4|SLC2A4|STXBP5L|MLXIPL|LIN28A	-1.9	hits
GO Biological Processes	19	GO:0071356	cellular response to tumor necrosis factor	-4.5	5.1	5.8	24135	235	200	10	5	1.5	338|1393|2819|5105|6356|6358|6364|6517|9447|260434	APOB|CRHBP|GPD1|PCK1|CCL11|CCL14|CCL20|SLC2A4|AIM2|PYDC1	-1.9	hits
Reactome Gene Sets	6	R-HSA-2467813	Separation of Sister Chromatids	-4.5	5.8	6	24135	188	200	9	4.5	1.5	701|1062|10403|55143|57082|79019|83540|113130|151648	BUB1B|CENPE|NDC80|CDCA8|KNL1|CENPM|NUF2|CDCA5|SGO1	-1.9	hits
GO Biological Processes	19	GO:0033500	carbohydrate homeostasis	-4.5	5.1	5.8	24135	236	200	10	5	1.5	111|859|3952|5105|5166|5950|6517|9515|51085|79727	ADCY5|CAV3|LEP|PCK1|PDK4|RBP4|SLC2A4|STXBP5L|MLXIPL|LIN28A	-1.9	hits
GO Biological Processes	19	GO:0048589	developmental growth	-4.5	3.2	5.1	24135	646	200	17	8.5	2	32|148|859|891|2255|2690|3484|3952|4322|5950|6356|7490|9837|23025|56920|91584|343472	ACACB|ADRA1A|CAV3|CCNB1|FGF10|GHR|IGFBP1|LEP|MMP13|RBP4|CCL11|WT1|GINS1|UNC13A|SEMA3G|PLXNA4|BARHL2	-1.9	hits
GO Biological Processes	19	GO:0010884	positive regulation of lipid storage	-4.5	22	9	24135	22	200	4	2	0.99	32|338|948|1149	ACACB|APOB|CD36|CIDEA	-1.9	hits
GO Biological Processes	19	GO:0071459	protein localization to chromosome, centromeric region	-4.5	22	9	24135	22	200	4	2	0.99	701|7272|10403|57082	BUB1B|TTK|NDC80|KNL1	-1.9	hits
Reactome Gene Sets	6	R-HSA-8948216	Collagen chain trimerization	-4.5	14	7.7	24135	44	200	5	2.5	1.1	1299|1301|131873|169044|256076	COL9A3|COL11A1|COL6A6|COL22A1|COL6A5	-1.9	hits
Canonical Pathways	11	M3005	NABA COLLAGENS	-4.5	14	7.7	24135	44	200	5	2.5	1.1	1299|1301|131873|169044|256076	COL9A3|COL11A1|COL6A6|COL22A1|COL6A5	-1.9	hits
KEGG Pathway	24	hsa04931	Insulin resistance	-4.5	7.9	6.5	24135	107	200	7	3.5	1.3	32|948|2998|5105|5837|6517|51085	ACACB|CD36|GYS2|PCK1|PYGM|SLC2A4|MLXIPL	-1.9	hits
GO Biological Processes	19	GO:0051301	cell division	-4.5	3.3	5.1	24135	587	200	16	8	1.9	701|891|1062|2250|7153|7704|9493|9928|10403|55143|57082|79187|83540|113130|151648|157313	BUB1B|CCNB1|CENPE|FGF5|TOP2A|ZBTB16|KIF23|KIF14|NDC80|CDCA8|KNL1|FSD1|NUF2|CDCA5|SGO1|CDCA2	-1.9	hits
GO Biological Processes	19	GO:0048285	organelle fission	-4.5	3.7	5.3	24135	462	200	14	7	1.8	701|891|1062|7153|7272|7273|9493|9928|10403|55143|56154|83540|113130|151648	BUB1B|CCNB1|CENPE|TOP2A|TTK|TTN|KIF23|KIF14|NDC80|CDCA8|TEX15|NUF2|CDCA5|SGO1	-1.9	hits
GO Biological Processes	19	GO:0010883	regulation of lipid storage	-4.5	13	7.6	24135	45	200	5	2.5	1.1	32|338|948|1149|3952	ACACB|APOB|CD36|CIDEA|LEP	-1.9	hits
KEGG Pathway	24	hsa02010	ABC transporters	-4.5	13	7.6	24135	45	200	5	2.5	1.1	225|10349|10350|10351|340273	ABCD2|ABCA10|ABCA9|ABCA8|ABCB5	-1.9	hits
GO Biological Processes	19	GO:0035265	organ growth	-4.4	5.6	5.9	24135	195	200	9	4.5	1.5	32|148|859|891|2255|3952|4322|5950|7490	ACACB|ADRA1A|CAV3|CCNB1|FGF10|LEP|MMP13|RBP4|WT1	-1.9	hits
Canonical Pathways	11	M129	PID PLK1 PATHWAY	-4.4	13	7.5	24135	46	200	5	2.5	1.1	701|891|1062|10403|151648	BUB1B|CCNB1|CENPE|NDC80|SGO1	-1.9	hits
GO Biological Processes	19	GO:0007052	mitotic spindle organization	-4.4	7.6	6.4	24135	111	200	7	3.5	1.3	891|1062|7272|9493|10403|79187|83540	CCNB1|CENPE|TTK|KIF23|NDC80|FSD1|NUF2	-1.9	hits
Reactome Gene Sets	6	R-HSA-68882	Mitotic Anaphase	-4.4	5.5	5.8	24135	199	200	9	4.5	1.5	701|1062|10403|55143|57082|79019|83540|113130|151648	BUB1B|CENPE|NDC80|CDCA8|KNL1|CENPM|NUF2|CDCA5|SGO1	-1.8	hits
Reactome Gene Sets	6	R-HSA-2555396	Mitotic Metaphase and Anaphase	-4.3	5.4	5.8	24135	200	200	9	4.5	1.5	701|1062|10403|55143|57082|79019|83540|113130|151648	BUB1B|CENPE|NDC80|CDCA8|KNL1|CENPM|NUF2|CDCA5|SGO1	-1.8	hits
GO Biological Processes	19	GO:0033045	regulation of sister chromatid segregation	-4.3	9.1	6.6	24135	80	200	6	3	1.2	701|891|1062|7272|10403|113130	BUB1B|CCNB1|CENPE|TTK|NDC80|CDCA5	-1.8	hits
GO Biological Processes	19	GO:0034612	response to tumor necrosis factor	-4.2	4.7	5.4	24135	257	200	10	5	1.5	338|1393|2819|5105|6356|6358|6364|6517|9447|260434	APOB|CRHBP|GPD1|PCK1|CCL11|CCL14|CCL20|SLC2A4|AIM2|PYDC1	-1.7	hits
GO Biological Processes	19	GO:0030071	regulation of mitotic metaphase/anaphase transition	-4.2	12	7.1	24135	51	200	5	2.5	1.1	701|891|1062|7272|10403	BUB1B|CCNB1|CENPE|TTK|NDC80	-1.7	hits
KEGG Pathway	24	hsa04152	AMPK signaling pathway	-4.2	7	6	24135	121	200	7	3.5	1.3	32|148|948|2998|3952|5105|6517	ACACB|ADRA1A|CD36|GYS2|LEP|PCK1|SLC2A4	-1.7	hits
GO Biological Processes	19	GO:0050994	regulation of lipid catabolic process	-4.2	12	7	24135	52	200	5	2.5	1.1	32|225|1149|5140|85329	ACACB|ABCD2|CIDEA|PDE3B|LGALS12	-1.7	hits
GO Biological Processes	19	GO:0044770	cell cycle phase transition	-4.2	3.2	4.9	24135	559	200	15	7.5	1.9	701|891|1029|1062|2255|2273|3624|6241|7015|7272|9928|10403|51512|55388|113130	BUB1B|CCNB1|CDKN2A|CENPE|FGF10|FHL1|INHBA|RRM2|TERT|TTK|KIF14|NDC80|GTSE1|MCM10|CDCA5	-1.7	hits
GO Biological Processes	19	GO:0051656	establishment of organelle localization	-4.1	3.4	4.9	24135	496	200	14	7	1.8	148|547|891|1062|2255|6517|9493|9515|9928|10403|23025|55143|83540|113130	ADRA1A|KIF1A|CCNB1|CENPE|FGF10|SLC2A4|KIF23|STXBP5L|KIF14|NDC80|UNC13A|CDCA8|NUF2|CDCA5	-1.7	hits
GO Biological Processes	19	GO:0000082	G1/S transition of mitotic cell cycle	-4.1	4.6	5.3	24135	263	200	10	5	1.5	891|1029|2255|2273|3624|6241|7015|9928|51512|55388	CCNB1|CDKN2A|FGF10|FHL1|INHBA|RRM2|TERT|KIF14|GTSE1|MCM10	-1.7	hits
GO Biological Processes	19	GO:0046883	regulation of hormone secretion	-4.1	4.6	5.3	24135	264	200	10	5	1.5	111|185|1393|3358|3624|3952|4826|5950|9515|130399	ADCY5|AGTR1|CRHBP|HTR2C|INHBA|LEP|NNAT|RBP4|STXBP5L|ACVR1C	-1.7	hits
GO Biological Processes	19	GO:1902099	regulation of metaphase/anaphase transition of cell cycle	-4.1	11	6.9	24135	53	200	5	2.5	1.1	701|891|1062|7272|10403	BUB1B|CCNB1|CENPE|TTK|NDC80	-1.7	hits
GO Biological Processes	19	GO:0007091	metaphase/anaphase transition of mitotic cell cycle	-4.1	11	6.8	24135	54	200	5	2.5	1.1	701|891|1062|7272|10403	BUB1B|CCNB1|CENPE|TTK|NDC80	-1.6	hits
GO Biological Processes	19	GO:0006855	drug transmembrane transport	-4.1	8.3	6.3	24135	87	200	6	3	1.2	477|6572|10351|80704|340273|387700	ATP1A2|SLC18A3|ABCA8|SLC19A3|ABCB5|SLC16A12	-1.6	hits
GO Biological Processes	19	GO:0045132	meiotic chromosome segregation	-4	8.1	6.2	24135	89	200	6	3	1.2	701|7153|7272|56154|83540|151648	BUB1B|TOP2A|TTK|TEX15|NUF2|SGO1	-1.6	hits
GO Biological Processes	19	GO:0051304	chromosome separation	-4	8.1	6.2	24135	89	200	6	3	1.2	701|891|1062|7153|7272|10403	BUB1B|CCNB1|CENPE|TOP2A|TTK|NDC80	-1.6	hits
GO Biological Processes	19	GO:0044784	metaphase/anaphase transition of cell cycle	-4	11	6.7	24135	56	200	5	2.5	1.1	701|891|1062|7272|10403	BUB1B|CCNB1|CENPE|TTK|NDC80	-1.6	hits
Reactome Gene Sets	6	R-HSA-1474290	Collagen formation	-4	8	6.1	24135	90	200	6	3	1.2	1299|1301|4322|131873|169044|256076	COL9A3|COL11A1|MMP13|COL6A6|COL22A1|COL6A5	-1.6	hits
GO Biological Processes	19	GO:0010965	regulation of mitotic sister chromatid separation	-4	11	6.6	24135	57	200	5	2.5	1.1	701|891|1062|7272|10403	BUB1B|CCNB1|CENPE|TTK|NDC80	-1.6	hits
GO Biological Processes	19	GO:1903530	regulation of secretion by cell	-3.9	2.8	4.6	24135	721	200	17	8.5	2	111|148|185|1149|1393|3358|3624|3952|4826|5950|7273|9447|9515|23025|23601|130399|260434	ADCY5|ADRA1A|AGTR1|CIDEA|CRHBP|HTR2C|INHBA|LEP|NNAT|RBP4|TTN|AIM2|STXBP5L|UNC13A|CLEC5A|ACVR1C|PYDC1	-1.6	hits
GO Biological Processes	19	GO:0048638	regulation of developmental growth	-3.9	4	5	24135	334	200	11	5.5	1.6	32|859|891|2690|3952|5950|7490|23025|56920|91584|343472	ACACB|CAV3|CCNB1|GHR|LEP|RBP4|WT1|UNC13A|SEMA3G|PLXNA4|BARHL2	-1.6	hits
GO Biological Processes	19	GO:0023061	signal release	-3.9	3.4	4.8	24135	455	200	13	6.5	1.7	111|148|185|1393|3358|3624|3952|4826|5950|6572|9515|23025|130399	ADCY5|ADRA1A|AGTR1|CRHBP|HTR2C|INHBA|LEP|NNAT|RBP4|SLC18A3|STXBP5L|UNC13A|ACVR1C	-1.6	hits
GO Biological Processes	19	GO:0044843	cell cycle G1/S phase transition	-3.9	4.3	5.1	24135	282	200	10	5	1.5	891|1029|2255|2273|3624|6241|7015|9928|51512|55388	CCNB1|CDKN2A|FGF10|FHL1|INHBA|RRM2|TERT|KIF14|GTSE1|MCM10	-1.5	hits
GO Biological Processes	19	GO:0051306	mitotic sister chromatid separation	-3.9	10	6.4	24135	60	200	5	2.5	1.1	701|891|1062|7272|10403	BUB1B|CCNB1|CENPE|TTK|NDC80	-1.5	hits
GO Biological Processes	19	GO:0002791	regulation of peptide secretion	-3.8	3.4	4.7	24135	467	200	13	6.5	1.7	111|1149|1393|3358|3952|4826|5950|7273|9447|9515|23601|130399|260434	ADCY5|CIDEA|CRHBP|HTR2C|LEP|NNAT|RBP4|TTN|AIM2|STXBP5L|CLEC5A|ACVR1C|PYDC1	-1.5	hits
GO Biological Processes	19	GO:0051315	attachment of mitotic spindle microtubules to kinetochore	-3.8	28	8.9	24135	13	200	3	1.5	0.86	1062|10403|83540	CENPE|NDC80|NUF2	-1.5	hits
Reactome Gene Sets	6	R-HSA-2022090	Assembly of collagen fibrils and other multimeric structures	-3.8	9.9	6.4	24135	61	200	5	2.5	1.1	1299|1301|4322|131873|256076	COL9A3|COL11A1|MMP13|COL6A6|COL6A5	-1.5	hits
GO Biological Processes	19	GO:0043062	extracellular structure organization	-3.8	3.6	4.8	24135	405	200	12	6	1.7	176|185|338|948|1299|1301|1842|2201|4322|7148|7490|169044	ACAN|AGTR1|APOB|CD36|COL9A3|COL11A1|ECM2|FBN2|MMP13|TNXB|WT1|COL22A1	-1.5	hits
KEGG Pathway	24	hsa04910	Insulin signaling pathway	-3.8	6.1	5.5	24135	138	200	7	3.5	1.3	32|2998|5105|5140|5837|6517|10580	ACACB|GYS2|PCK1|PDE3B|PYGM|SLC2A4|SORBS1	-1.5	hits
GO Biological Processes	19	GO:0022600	digestive system process	-3.8	7.5	5.8	24135	97	200	6	3	1.2	948|2255|3952|5406|5733|5950	CD36|FGF10|LEP|PNLIP|PTGER3|RBP4	-1.5	hits
GO Biological Processes	19	GO:1905818	regulation of chromosome separation	-3.8	9.7	6.3	24135	62	200	5	2.5	1.1	701|891|1062|7272|10403	BUB1B|CCNB1|CENPE|TTK|NDC80	-1.5	hits
GO Biological Processes	19	GO:0008585	female gonad development	-3.8	7.4	5.8	24135	98	200	6	3	1.2	1299|3624|3952|7490|56956|89766	COL9A3|INHBA|LEP|WT1|LHX9|UMODL1	-1.5	hits
GO Biological Processes	19	GO:0090092	regulation of transmembrane receptor protein serine/threonine kinase signaling pathway	-3.8	4.6	5.1	24135	237	200	9	4.5	1.5	859|1149|2201|2255|2662|3624|7272|9480|91851	CAV3|CIDEA|FBN2|FGF10|GDF10|INHBA|TTK|ONECUT2|CHRDL1	-1.5	hits
Reactome Gene Sets	6	R-HSA-1474228	Degradation of the extracellular matrix	-3.8	6	5.5	24135	140	200	7	3.5	1.3	176|1299|1301|2201|4322|131873|256076	ACAN|COL9A3|COL11A1|FBN2|MMP13|COL6A6|COL6A5	-1.5	hits
GO Biological Processes	19	GO:0007094	mitotic spindle assembly checkpoint	-3.8	14	7	24135	34	200	4	2	0.99	701|891|7272|10403	BUB1B|CCNB1|TTK|NDC80	-1.5	hits
GO Biological Processes	19	GO:0031577	spindle checkpoint	-3.8	14	7	24135	34	200	4	2	0.99	701|891|7272|10403	BUB1B|CCNB1|TTK|NDC80	-1.5	hits
GO Biological Processes	19	GO:0071174	mitotic spindle checkpoint	-3.8	14	7	24135	34	200	4	2	0.99	701|891|7272|10403	BUB1B|CCNB1|TTK|NDC80	-1.5	hits
GO Biological Processes	19	GO:0071173	spindle assembly checkpoint	-3.8	14	7	24135	34	200	4	2	0.99	701|891|7272|10403	BUB1B|CCNB1|TTK|NDC80	-1.5	hits
GO Biological Processes	19	GO:0046323	glucose import	-3.8	9.6	6.2	24135	63	200	5	2.5	1.1	3952|6517|7015|10580|286753	LEP|SLC2A4|TERT|SORBS1|TRARG1	-1.5	hits
Reactome Gene Sets	6	R-HSA-1442490	Collagen degradation	-3.7	9.4	6.2	24135	64	200	5	2.5	1.1	1299|1301|4322|131873|256076	COL9A3|COL11A1|MMP13|COL6A6|COL6A5	-1.4	hits
KEGG Pathway	24	hsa00350	Tyrosine metabolism	-3.7	14	6.9	24135	35	200	4	2	0.99	125|4128|7306|8639	ADH1B|MAOA|TYRP1|AOC3	-1.4	hits
GO Biological Processes	19	GO:0046888	negative regulation of hormone secretion	-3.7	9.3	6.1	24135	65	200	5	2.5	1.1	1393|3624|3952|9515|130399	CRHBP|INHBA|LEP|STXBP5L|ACVR1C	-1.4	hits
GO Biological Processes	19	GO:0045841	negative regulation of mitotic metaphase/anaphase transition	-3.7	13	6.8	24135	36	200	4	2	0.99	701|891|7272|10403	BUB1B|CCNB1|TTK|NDC80	-1.4	hits
GO Biological Processes	19	GO:0051983	regulation of chromosome segregation	-3.7	7	5.6	24135	103	200	6	3	1.2	701|891|1062|7272|10403|113130	BUB1B|CCNB1|CENPE|TTK|NDC80|CDCA5	-1.4	hits
GO Biological Processes	19	GO:0046545	development of primary female sexual characteristics	-3.7	7	5.6	24135	103	200	6	3	1.2	1299|3624|3952|7490|56956|89766	COL9A3|INHBA|LEP|WT1|LHX9|UMODL1	-1.4	hits
Reactome Gene Sets	6	R-HSA-1650814	Collagen biosynthesis and modifying enzymes	-3.6	9	6	24135	67	200	5	2.5	1.1	1299|1301|131873|169044|256076	COL9A3|COL11A1|COL6A6|COL22A1|COL6A5	-1.4	hits
GO Biological Processes	19	GO:0030299	intestinal cholesterol absorption	-3.6	24	8.2	24135	15	200	3	1.5	0.86	948|3952|5406	CD36|LEP|PNLIP	-1.4	hits
GO Biological Processes	19	GO:0086010	membrane depolarization during action potential	-3.6	13	6.7	24135	37	200	4	2	0.99	477|859|6327|6329	ATP1A2|CAV3|SCN2B|SCN4A	-1.4	hits
GO Biological Processes	19	GO:1902100	negative regulation of metaphase/anaphase transition of cell cycle	-3.6	13	6.7	24135	37	200	4	2	0.99	701|891|7272|10403	BUB1B|CCNB1|TTK|NDC80	-1.4	hits
GO Biological Processes	19	GO:0033047	regulation of mitotic sister chromatid segregation	-3.6	8.9	5.9	24135	68	200	5	2.5	1.1	701|891|1062|7272|10403	BUB1B|CCNB1|CENPE|TTK|NDC80	-1.3	hits
GO Biological Processes	19	GO:0046879	hormone secretion	-3.6	3.9	4.7	24135	309	200	10	5	1.5	111|185|1393|3358|3624|3952|4826|5950|9515|130399	ADCY5|AGTR1|CRHBP|HTR2C|INHBA|LEP|NNAT|RBP4|STXBP5L|ACVR1C	-1.3	hits
GO Biological Processes	19	GO:0060419	heart growth	-3.6	6.8	5.5	24135	107	200	6	3	1.2	32|148|859|891|5950|7490	ACACB|ADRA1A|CAV3|CCNB1|RBP4|WT1	-1.3	hits
GO Biological Processes	19	GO:0098856	intestinal lipid absorption	-3.5	23	7.9	24135	16	200	3	1.5	0.86	948|3952|5406	CD36|LEP|PNLIP	-1.3	hits
GO Biological Processes	19	GO:2000816	negative regulation of mitotic sister chromatid separation	-3.5	12	6.5	24135	39	200	4	2	0.99	701|891|7272|10403	BUB1B|CCNB1|TTK|NDC80	-1.3	hits
Canonical Pathways	11	M14	PID AURORA B PATHWAY	-3.5	12	6.5	24135	39	200	4	2	0.99	9493|10403|55143|151648	KIF23|NDC80|CDCA8|SGO1	-1.3	hits
GO Biological Processes	19	GO:0090276	regulation of peptide hormone secretion	-3.5	4.8	4.9	24135	203	200	8	4	1.4	111|1393|3358|3952|4826|5950|9515|130399	ADCY5|CRHBP|HTR2C|LEP|NNAT|RBP4|STXBP5L|ACVR1C	-1.3	hits
GO Biological Processes	19	GO:0044057	regulation of system process	-3.5	3	4.3	24135	570	200	14	7	1.8	148|185|477|859|1393|2255|3358|3624|3952|4881|4885|5733|6327|126393	ADRA1A|AGTR1|ATP1A2|CAV3|CRHBP|FGF10|HTR2C|INHBA|LEP|NPR1|NPTX2|PTGER3|SCN2B|HSPB6	-1.3	hits
GO Biological Processes	19	GO:1901990	regulation of mitotic cell cycle phase transition	-3.5	3.5	4.5	24135	375	200	11	5.5	1.6	701|891|1062|2255|2273|7015|7272|9928|10403|51512|113130	BUB1B|CCNB1|CENPE|FGF10|FHL1|TERT|TTK|KIF14|NDC80|GTSE1|CDCA5	-1.3	hits
GO Biological Processes	19	GO:0032869	cellular response to insulin stimulus	-3.5	4.7	4.9	24135	205	200	8	4	1.4	3484|3952|5105|5140|5166|6517|10580|286753	IGFBP1|LEP|PCK1|PDE3B|PDK4|SLC2A4|SORBS1|TRARG1	-1.3	hits
GO Biological Processes	19	GO:1905819	negative regulation of chromosome separation	-3.5	12	6.4	24135	40	200	4	2	0.99	701|891|7272|10403	BUB1B|CCNB1|TTK|NDC80	-1.3	hits
GO Biological Processes	19	GO:0032868	response to insulin	-3.5	4.2	4.7	24135	260	200	9	4.5	1.5	3484|3952|5105|5140|5166|6517|10580|130399|286753	IGFBP1|LEP|PCK1|PDE3B|PDK4|SLC2A4|SORBS1|ACVR1C|TRARG1	-1.3	hits
GO Biological Processes	19	GO:0045926	negative regulation of growth	-3.5	4.2	4.7	24135	260	200	9	4.5	1.5	859|948|1029|2273|3624|4881|5950|7490|56920	CAV3|CD36|CDKN2A|FHL1|INHBA|NPR1|RBP4|WT1|SEMA3G	-1.3	hits
GO Biological Processes	19	GO:0050801	ion homeostasis	-3.5	2.6	4.2	24135	791	200	17	8.5	2	111|148|185|477|859|948|2038|2273|3358|4881|5166|5733|6327|6356|6358|51085|286133	ADCY5|ADRA1A|AGTR1|ATP1A2|CAV3|CD36|EPB42|FHL1|HTR2C|NPR1|PDK4|PTGER3|SCN2B|CCL11|CCL14|MLXIPL|SCARA5	-1.3	hits
GO Biological Processes	19	GO:0009914	hormone transport	-3.5	3.8	4.6	24135	319	200	10	5	1.5	111|185|1393|3358|3624|3952|4826|5950|9515|130399	ADCY5|AGTR1|CRHBP|HTR2C|INHBA|LEP|NNAT|RBP4|STXBP5L|ACVR1C	-1.3	hits
GO Biological Processes	19	GO:0010744	positive regulation of macrophage derived foam cell differentiation	-3.5	21	7.7	24135	17	200	3	1.5	0.86	185|338|948	AGTR1|APOB|CD36	-1.3	hits
GO Biological Processes	19	GO:0034501	protein localization to kinetochore	-3.5	21	7.7	24135	17	200	3	1.5	0.86	7272|10403|57082	TTK|NDC80|KNL1	-1.3	hits
KEGG Pathway	24	hsa00360	Phenylalanine metabolism	-3.5	21	7.7	24135	17	200	3	1.5	0.86	4128|8639|10249	MAOA|AOC3|GLYAT	-1.3	hits
GO Biological Processes	19	GO:0044241	lipid digestion	-3.5	21	7.7	24135	17	200	3	1.5	0.86	948|3952|5406	CD36|LEP|PNLIP	-1.3	hits
GO Biological Processes	19	GO:0016042	lipid catabolic process	-3.4	3.7	4.5	24135	322	200	10	5	1.5	32|225|338|1149|3952|5105|5140|5346|5406|85329	ACACB|ABCD2|APOB|CIDEA|LEP|PCK1|PDE3B|PLIN1|PNLIP|LGALS12	-1.2	hits
GO Biological Processes	19	GO:0010564	regulation of cell cycle process	-3.4	2.7	4.2	24135	726	200	16	8	1.9	701|891|1062|2255|2273|5457|6241|7015|7272|9493|9928|10403|51085|51512|79187|113130	BUB1B|CCNB1|CENPE|FGF10|FHL1|POU4F1|RRM2|TERT|TTK|KIF23|KIF14|NDC80|MLXIPL|GTSE1|FSD1|CDCA5	-1.2	hits
GO Biological Processes	19	GO:0002790	peptide secretion	-3.4	2.9	4.2	24135	584	200	14	7	1.8	111|948|1149|1393|3358|3952|4826|5950|7273|9447|9515|23601|130399|260434	ADCY5|CD36|CIDEA|CRHBP|HTR2C|LEP|NNAT|RBP4|TTN|AIM2|STXBP5L|CLEC5A|ACVR1C|PYDC1	-1.2	hits
GO Biological Processes	19	GO:0033048	negative regulation of mitotic sister chromatid segregation	-3.4	11	6.2	24135	42	200	4	2	0.99	701|891|7272|10403	BUB1B|CCNB1|TTK|NDC80	-1.2	hits
GO Biological Processes	19	GO:0045786	negative regulation of cell cycle	-3.4	2.9	4.2	24135	588	200	14	7	1.8	701|891|1029|2255|2273|3624|5457|6241|7153|7272|10403|51085|51512|220296	BUB1B|CCNB1|CDKN2A|FGF10|FHL1|INHBA|POU4F1|RRM2|TOP2A|TTK|NDC80|MLXIPL|GTSE1|HEPACAM	-1.2	hits
Reactome Gene Sets	6	R-HSA-1369062	ABC transporters in lipid homeostasis	-3.4	20	7.4	24135	18	200	3	1.5	0.86	225|10349|10350	ABCD2|ABCA10|ABCA9	-1.2	hits
Reactome Gene Sets	6	R-HSA-3000178	ECM proteoglycans	-3.4	7.9	5.5	24135	76	200	5	2.5	1.1	176|1299|7148|131873|256076	ACAN|COL9A3|TNXB|COL6A6|COL6A5	-1.2	hits
Reactome Gene Sets	6	R-HSA-68886	M Phase	-3.3	3.4	4.3	24135	393	200	11	5.5	1.6	701|891|1062|9493|10403|55143|57082|79019|83540|113130|151648	BUB1B|CCNB1|CENPE|KIF23|NDC80|CDCA8|KNL1|CENPM|NUF2|CDCA5|SGO1	-1.2	hits
GO Biological Processes	19	GO:0044060	regulation of endocrine process	-3.3	11	6.1	24135	44	200	4	2	0.99	185|1393|3624|3952	AGTR1|CRHBP|INHBA|LEP	-1.2	hits
GO Biological Processes	19	GO:0033046	negative regulation of sister chromatid segregation	-3.3	11	6.1	24135	44	200	4	2	0.99	701|891|7272|10403	BUB1B|CCNB1|TTK|NDC80	-1.2	hits
Reactome Gene Sets	6	R-HSA-109704	PI3K Cascade	-3.3	11	6.1	24135	44	200	4	2	0.99	2250|2255|5140|152831	FGF5|FGF10|PDE3B|KLB	-1.2	hits
GO Biological Processes	19	GO:0046889	positive regulation of lipid biosynthetic process	-3.3	7.7	5.4	24135	78	200	5	2.5	1.1	225|3358|10580|51085|345275	ABCD2|HTR2C|SORBS1|MLXIPL|HSD17B13	-1.2	hits
GO Biological Processes	19	GO:0045444	fat cell differentiation	-3.3	4.4	4.6	24135	218	200	8	4	1.4	2255|2662|3358|3952|6517|7704|55908|85329	FGF10|GDF10|HTR2C|LEP|SLC2A4|ZBTB16|ANGPTL8|LGALS12	-1.2	hits
GO Biological Processes	19	GO:0051985	negative regulation of chromosome segregation	-3.3	11	6	24135	45	200	4	2	0.99	701|891|7272|10403	BUB1B|CCNB1|TTK|NDC80	-1.1	hits
GO Biological Processes	19	GO:0030261	chromosome condensation	-3.3	11	6	24135	45	200	4	2	0.99	891|7153|7273|113130	CCNB1|TOP2A|TTN|CDCA5	-1.1	hits
GO Biological Processes	19	GO:0090278	negative regulation of peptide hormone secretion	-3.3	11	6	24135	45	200	4	2	0.99	1393|3952|9515|130399	CRHBP|LEP|STXBP5L|ACVR1C	-1.1	hits
GO Biological Processes	19	GO:0060420	regulation of heart growth	-3.3	7.5	5.4	24135	80	200	5	2.5	1.1	32|859|891|5950|7490	ACACB|CAV3|CCNB1|RBP4|WT1	-1.1	hits
GO Biological Processes	19	GO:0009743	response to carbohydrate	-3.2	4.3	4.5	24135	224	200	8	4	1.4	111|338|2998|3952|5105|51085|79727|130399	ADCY5|APOB|GYS2|LEP|PCK1|MLXIPL|LIN28A|ACVR1C	-1.1	hits
GO Biological Processes	19	GO:0051048	negative regulation of secretion	-3.2	4.3	4.5	24135	224	200	8	4	1.4	1149|1393|3624|3952|5733|9515|130399|260434	CIDEA|CRHBP|INHBA|LEP|PTGER3|STXBP5L|ACVR1C|PYDC1	-1.1	hits
KEGG Pathway	24	hsa04151	PI3K-Akt signaling pathway	-3.2	3.5	4.3	24135	342	200	10	5	1.5	1299|2250|2255|2690|2998|5105|7148|51378|131873|256076	COL9A3|FGF5|FGF10|GHR|GYS2|PCK1|TNXB|ANGPT4|COL6A6|COL6A5	-1.1	hits
KEGG Pathway	24	hsa04512	ECM-receptor interaction	-3.2	7.4	5.3	24135	82	200	5	2.5	1.1	948|1299|7148|131873|256076	CD36|COL9A3|TNXB|COL6A6|COL6A5	-1.1	hits
GO Biological Processes	19	GO:0060986	endocrine hormone secretion	-3.2	10	5.8	24135	47	200	4	2	0.99	185|1393|3624|3952	AGTR1|CRHBP|INHBA|LEP	-1.1	hits
GO Biological Processes	19	GO:0048738	cardiac muscle tissue development	-3.2	4.3	4.5	24135	226	200	8	4	1.4	148|859|891|1301|5457|5950|7273|7490	ADRA1A|CAV3|CCNB1|COL11A1|POU4F1|RBP4|TTN|WT1	-1.1	hits
GO Biological Processes	19	GO:0007178	transmembrane receptor protein serine/threonine kinase signaling pathway	-3.2	3.5	4.3	24135	344	200	10	5	1.5	859|1149|2201|2255|2662|3624|7272|9480|91851|130399	CAV3|CIDEA|FBN2|FGF10|GDF10|INHBA|TTK|ONECUT2|CHRDL1|ACVR1C	-1.1	hits
GO Biological Processes	19	GO:0090068	positive regulation of cell cycle process	-3.2	3.8	4.4	24135	286	200	9	4.5	1.5	891|2255|5457|7015|9493|9928|10403|51512|113130	CCNB1|FGF10|POU4F1|TERT|KIF23|KIF14|NDC80|GTSE1|CDCA5	-1.1	hits
GO Biological Processes	19	GO:0051383	kinetochore organization	-3.2	17	6.8	24135	21	200	3	1.5	0.86	1062|10403|83540	CENPE|NDC80|NUF2	-1.1	hits
Reactome Gene Sets	6	R-HSA-112399	IRS-mediated signalling	-3.2	10	5.7	24135	48	200	4	2	0.99	2250|2255|5140|152831	FGF5|FGF10|PDE3B|KLB	-1.1	hits
Reactome Gene Sets	6	R-HSA-381340	Transcriptional regulation of white adipocyte differentiation	-3.2	7.2	5.2	24135	84	200	5	2.5	1.1	948|3952|5105|5346|6517	CD36|LEP|PCK1|PLIN1|SLC2A4	-1.1	hits
GO Biological Processes	19	GO:0051640	organelle localization	-3.2	2.6	3.9	24135	691	200	15	7.5	1.9	148|547|859|891|1062|2255|6517|9493|9515|9928|10403|23025|55143|83540|113130	ADRA1A|KIF1A|CAV3|CCNB1|CENPE|FGF10|SLC2A4|KIF23|STXBP5L|KIF14|NDC80|UNC13A|CDCA8|NUF2|CDCA5	-1.1	hits
GO Biological Processes	19	GO:1901987	regulation of cell cycle phase transition	-3.2	3.2	4.2	24135	412	200	11	5.5	1.6	701|891|1062|2255|2273|7015|7272|9928|10403|51512|113130	BUB1B|CCNB1|CENPE|FGF10|FHL1|TERT|TTK|KIF14|NDC80|GTSE1|CDCA5	-1.1	hits
GO Biological Processes	19	GO:0006936	muscle contraction	-3.1	3.4	4.2	24135	351	200	10	5	1.5	148|477|859|5733|6327|6329|7273|9499|10580|126393	ADRA1A|ATP1A2|CAV3|PTGER3|SCN2B|SCN4A|TTN|MYOT|SORBS1|HSPB6	-1	hits
GO Biological Processes	19	GO:0050995	negative regulation of lipid catabolic process	-3.1	16	6.6	24135	22	200	3	1.5	0.86	32|1149|5140	ACACB|CIDEA|PDE3B	-1	hits
GO Biological Processes	19	GO:0090087	regulation of peptide transport	-3.1	2.6	3.9	24135	703	200	15	7.5	1.9	111|948|1149|1393|3358|3952|4826|5950|7273|9447|9515|23601|51512|130399|260434	ADCY5|CD36|CIDEA|CRHBP|HTR2C|LEP|NNAT|RBP4|TTN|AIM2|STXBP5L|CLEC5A|GTSE1|ACVR1C|PYDC1	-0.99	hits
GO Biological Processes	19	GO:0010469	regulation of signaling receptor activity	-3.1	2.8	3.9	24135	559	200	13	6.5	1.7	859|1393|2250|2255|2662|3624|3952|4885|4969|6356|6358|6364|55908	CAV3|CRHBP|FGF5|FGF10|GDF10|INHBA|LEP|NPTX2|OGN|CCL11|CCL14|CCL20|ANGPTL8	-0.99	hits
GO Biological Processes	19	GO:0007051	spindle organization	-3.1	4.6	4.5	24135	182	200	7	3.5	1.3	891|1062|7272|9493|10403|79187|83540	CCNB1|CENPE|TTK|KIF23|NDC80|FSD1|NUF2	-0.99	hits
Canonical Pathways	11	M7955	SIG INSULIN RECEPTOR PATHWAY IN CARDIAC MYOCYTES	-3.1	9.5	5.5	24135	51	200	4	2	0.99	1029|3484|6517|10580	CDKN2A|IGFBP1|SLC2A4|SORBS1	-0.98	hits
KEGG Pathway	24	hsa04964	Proximal tubule bicarbonate reclamation	-3.1	16	6.5	24135	23	200	3	1.5	0.86	477|762|5105	ATP1A2|CA4|PCK1	-0.97	hits
GO Biological Processes	19	GO:0086012	membrane depolarization during cardiac muscle cell action potential	-3.1	16	6.5	24135	23	200	3	1.5	0.86	477|859|6327	ATP1A2|CAV3|SCN2B	-0.97	hits
GO Biological Processes	19	GO:0030308	negative regulation of cell growth	-3.1	4.6	4.5	24135	184	200	7	3.5	1.3	859|1029|2273|3624|4881|7490|56920	CAV3|CDKN2A|FHL1|INHBA|NPR1|WT1|SEMA3G	-0.97	hits
Reactome Gene Sets	6	R-HSA-2428928	IRS-related events triggered by IGF1R	-3	9.3	5.5	24135	52	200	4	2	0.99	2250|2255|5140|152831	FGF5|FGF10|PDE3B|KLB	-0.97	hits
GO Biological Processes	19	GO:0045839	negative regulation of mitotic nuclear division	-3	9.3	5.5	24135	52	200	4	2	0.99	701|891|7272|10403	BUB1B|CCNB1|TTK|NDC80	-0.97	hits
GO Biological Processes	19	GO:0051899	membrane depolarization	-3	6.7	5	24135	90	200	5	2.5	1.1	477|859|2273|6327|6329	ATP1A2|CAV3|FHL1|SCN2B|SCN4A	-0.96	hits
GO Biological Processes	19	GO:0007586	digestion	-3	5.4	4.6	24135	135	200	6	3	1.2	948|2255|3952|5406|5733|5950	CD36|FGF10|LEP|PNLIP|PTGER3|RBP4	-0.96	hits
GO Biological Processes	19	GO:0008610	lipid biosynthetic process	-3	2.5	3.8	24135	714	200	15	7.5	1.9	32|225|338|2250|2255|2819|3358|3952|5105|5166|10580|51085|152831|283985|345275	ACACB|ABCD2|APOB|FGF5|FGF10|GPD1|HTR2C|LEP|PCK1|PDK4|SORBS1|MLXIPL|KLB|FADS6|HSD17B13	-0.96	hits
Reactome Gene Sets	6	R-HSA-1474244	Extracellular matrix organization	-3	3.6	4.2	24135	301	200	9	4.5	1.5	176|1299|1301|2201|4322|7148|131873|169044|256076	ACAN|COL9A3|COL11A1|FBN2|MMP13|TNXB|COL6A6|COL22A1|COL6A5	-0.95	hits
GO Biological Processes	19	GO:0007050	cell cycle arrest	-3	4	4.3	24135	242	200	8	4	1.4	891|1029|2255|3624|5457|51085|51512|220296	CCNB1|CDKN2A|FGF10|INHBA|POU4F1|MLXIPL|GTSE1|HEPACAM	-0.95	hits
Reactome Gene Sets	6	R-HSA-2428924	IGF1R signaling cascade	-3	9.1	5.4	24135	53	200	4	2	0.99	2250|2255|5140|152831	FGF5|FGF10|PDE3B|KLB	-0.95	hits
GO Biological Processes	19	GO:0071320	cellular response to cAMP	-3	9.1	5.4	24135	53	200	4	2	0.99	1393|2819|5105|7490	CRHBP|GPD1|PCK1|WT1	-0.95	hits
KEGG Pathway	24	hsa04977	Vitamin digestion and absorption	-3	15	6.3	24135	24	200	3	1.5	0.86	338|5406|80704	APOB|PNLIP|SLC19A3	-0.94	hits
GO Biological Processes	19	GO:0002792	negative regulation of peptide secretion	-3	5.3	4.6	24135	137	200	6	3	1.2	1149|1393|3952|9515|130399|260434	CIDEA|CRHBP|LEP|STXBP5L|ACVR1C|PYDC1	-0.94	hits
GO Biological Processes	19	GO:0030072	peptide hormone secretion	-3	4	4.2	24135	244	200	8	4	1.4	111|1393|3358|3952|4826|5950|9515|130399	ADCY5|CRHBP|HTR2C|LEP|NNAT|RBP4|STXBP5L|ACVR1C	-0.94	hits
GO Biological Processes	19	GO:0010948	negative regulation of cell cycle process	-3	3.6	4.1	24135	304	200	9	4.5	1.5	701|891|2255|2273|6241|7272|10403|51085|51512	BUB1B|CCNB1|FGF10|FHL1|RRM2|TTK|NDC80|MLXIPL|GTSE1	-0.94	hits
GO Biological Processes	19	GO:0070374	positive regulation of ERK1 and ERK2 cascade	-3	3.9	4.2	24135	245	200	8	4	1.4	148|948|2255|3358|6098|6356|6358|6364	ADRA1A|CD36|FGF10|HTR2C|ROS1|CCL11|CCL14|CCL20	-0.94	hits
GO Biological Processes	19	GO:0045834	positive regulation of lipid metabolic process	-3	5.2	4.6	24135	138	200	6	3	1.2	185|225|3358|10580|51085|345275	AGTR1|ABCD2|HTR2C|SORBS1|MLXIPL|HSD17B13	-0.94	hits
Reactome Gene Sets	6	R-HSA-74751	Insulin receptor signalling cascade	-3	8.9	5.3	24135	54	200	4	2	0.99	2250|2255|5140|152831	FGF5|FGF10|PDE3B|KLB	-0.94	hits
Reactome Gene Sets	6	R-HSA-2404192	Signaling by Type 1 Insulin-like Growth Factor 1 Receptor (IGF1R)	-3	8.9	5.3	24135	54	200	4	2	0.99	2250|2255|5140|152831	FGF5|FGF10|PDE3B|KLB	-0.94	hits
GO Biological Processes	19	GO:0006631	fatty acid metabolic process	-3	3.3	4	24135	371	200	10	5	1.5	32|225|1548|2690|3952|5105|5166|7306|51085|283985	ACACB|ABCD2|CYP2A6|GHR|LEP|PCK1|PDK4|TYRP1|MLXIPL|FADS6	-0.92	hits
GO Biological Processes	19	GO:2000242	negative regulation of reproductive process	-3	8.8	5.3	24135	55	200	4	2	0.99	7272|7490|7783|130399	TTK|WT1|ZP2|ACVR1C	-0.91	hits
GO Biological Processes	19	GO:0060343	trabecula formation	-2.9	14	6.2	24135	25	200	3	1.5	0.86	859|2201|5950	CAV3|FBN2|RBP4	-0.91	hits
GO Biological Processes	19	GO:0050708	regulation of protein secretion	-2.9	3	3.9	24135	440	200	11	5.5	1.6	111|1149|3952|4826|5950|7273|9447|9515|23601|130399|260434	ADCY5|CIDEA|LEP|NNAT|RBP4|TTN|AIM2|STXBP5L|CLEC5A|ACVR1C|PYDC1	-0.9	hits
GO Biological Processes	19	GO:0019229	regulation of vasoconstriction	-2.9	8.6	5.2	24135	56	200	4	2	0.99	148|185|477|3952	ADRA1A|AGTR1|ATP1A2|LEP	-0.89	hits
GO Biological Processes	19	GO:0007062	sister chromatid cohesion	-2.9	8.6	5.2	24135	56	200	4	2	0.99	701|113130|151648|157570	BUB1B|CDCA5|SGO1|ESCO2	-0.89	hits
GO Biological Processes	19	GO:0008643	carbohydrate transport	-2.9	5.1	4.5	24135	142	200	6	3	1.2	364|3952|6517|7015|10580|286753	AQP7|LEP|SLC2A4|TERT|SORBS1|TRARG1	-0.89	hits
GO Biological Processes	19	GO:0021846	cell proliferation in forebrain	-2.9	14	6	24135	26	200	3	1.5	0.86	547|9928|10642	KIF1A|KIF14|IGF2BP1	-0.87	hits
Canonical Pathways	11	M3008	NABA ECM GLYCOPROTEINS	-2.9	4.3	4.3	24135	196	200	7	3.5	1.3	1842|2201|3484|7148|7783|8840|79987	ECM2|FBN2|IGFBP1|TNXB|ZP2|CCN4|SVEP1	-0.87	hits
GO Biological Processes	19	GO:2000241	regulation of reproductive process	-2.9	5	4.4	24135	144	200	6	3	1.2	3624|7272|7490|7783|89766|130399	INHBA|TTK|WT1|ZP2|UMODL1|ACVR1C	-0.87	hits
GO Biological Processes	19	GO:0032787	monocarboxylic acid metabolic process	-2.9	2.7	3.7	24135	589	200	13	6.5	1.7	32|225|1548|2690|2819|3952|5105|5166|7306|10249|51085|112817|283985	ACACB|ABCD2|CYP2A6|GHR|GPD1|LEP|PCK1|PDK4|TYRP1|GLYAT|MLXIPL|HOGA1|FADS6	-0.86	hits
Reactome Gene Sets	6	R-HSA-195258	RHO GTPase Effectors	-2.9	3.4	4	24135	316	200	9	4.5	1.5	701|1062|9928|10403|55143|57082|79019|83540|151648	BUB1B|CENPE|KIF14|NDC80|CDCA8|KNL1|CENPM|NUF2|SGO1	-0.86	hits
GO Biological Processes	19	GO:1903531	negative regulation of secretion by cell	-2.9	4.3	4.2	24135	198	200	7	3.5	1.3	1149|1393|3624|3952|9515|130399|260434	CIDEA|CRHBP|INHBA|LEP|STXBP5L|ACVR1C|PYDC1	-0.86	hits
GO Biological Processes	19	GO:0015850	organic hydroxy compound transport	-2.9	3.8	4.1	24135	256	200	8	4	1.4	185|338|364|948|3952|5406|5950|28234	AGTR1|APOB|AQP7|CD36|LEP|PNLIP|RBP4|SLCO1B3	-0.85	hits
GO Biological Processes	19	GO:0051235	maintenance of location	-2.9	3.4	4	24135	318	200	9	4.5	1.5	32|338|477|948|1149|2201|3358|3952|130399	ACACB|APOB|ATP1A2|CD36|CIDEA|FBN2|HTR2C|LEP|ACVR1C	-0.85	hits
GO Biological Processes	19	GO:0051341	regulation of oxidoreductase activity	-2.8	6.1	4.6	24135	99	200	5	2.5	1.1	185|859|3952|7015|8639	AGTR1|CAV3|LEP|TERT|AOC3	-0.84	hits
GO Biological Processes	19	GO:0034284	response to monosaccharide	-2.8	4.2	4.2	24135	202	200	7	3.5	1.3	111|2998|3952|5105|51085|79727|130399	ADCY5|GYS2|LEP|PCK1|MLXIPL|LIN28A|ACVR1C	-0.81	hits
GO Biological Processes	19	GO:1904659	glucose transmembrane transport	-2.8	6	4.6	24135	101	200	5	2.5	1.1	3952|6517|7015|10580|286753	LEP|SLC2A4|TERT|SORBS1|TRARG1	-0.81	hits
GO Biological Processes	19	GO:0003012	muscle system process	-2.8	2.9	3.8	24135	456	200	11	5.5	1.6	148|477|859|3952|5733|6327|6329|7273|9499|10580|126393	ADRA1A|ATP1A2|CAV3|LEP|PTGER3|SCN2B|SCN4A|TTN|MYOT|SORBS1|HSPB6	-0.81	hits
GO Biological Processes	19	GO:0018108	peptidyl-tyrosine phosphorylation	-2.8	3.1	3.8	24135	388	200	10	5	1.5	148|948|2250|2255|2690|3952|6098|7272|7273|51378	ADRA1A|CD36|FGF5|FGF10|GHR|LEP|ROS1|TTK|TTN|ANGPT4	-0.81	hits
GO Biological Processes	19	GO:0051784	negative regulation of nuclear division	-2.8	8	5	24135	60	200	4	2	0.99	701|891|7272|10403	BUB1B|CCNB1|TTK|NDC80	-0.81	hits
GO Biological Processes	19	GO:0006006	glucose metabolic process	-2.8	4.1	4.1	24135	204	200	7	3.5	1.3	32|2819|3952|5105|5166|5950|10580	ACACB|GPD1|LEP|PCK1|PDK4|RBP4|SORBS1	-0.8	hits
GO Biological Processes	19	GO:0071396	cellular response to lipid	-2.8	2.6	3.6	24135	602	200	13	6.5	1.7	111|338|477|891|948|1393|3624|3952|5105|5166|5457|6258|23209	ADCY5|APOB|ATP1A2|CCNB1|CD36|CRHBP|INHBA|LEP|PCK1|PDK4|POU4F1|RXRG|MLC1	-0.8	hits
GO Biological Processes	19	GO:0045787	positive regulation of cell cycle	-2.8	3.1	3.8	24135	390	200	10	5	1.5	891|2255|5457|7015|9493|9928|10403|51085|51512|113130	CCNB1|FGF10|POU4F1|TERT|KIF23|KIF14|NDC80|MLXIPL|GTSE1|CDCA5	-0.8	hits
GO Biological Processes	19	GO:0018212	peptidyl-tyrosine modification	-2.8	3.1	3.8	24135	391	200	10	5	1.5	148|948|2250|2255|2690|3952|6098|7272|7273|51378	ADRA1A|CD36|FGF5|FGF10|GHR|LEP|ROS1|TTK|TTN|ANGPT4	-0.8	hits
KEGG Pathway	24	hsa04922	Glucagon signaling pathway	-2.8	5.9	4.5	24135	103	200	5	2.5	1.1	32|2998|5105|5140|5837	ACACB|GYS2|PCK1|PDE3B|PYGM	-0.79	hits
Reactome Gene Sets	6	R-HSA-382556	ABC-family proteins mediated transport	-2.8	5.9	4.5	24135	103	200	5	2.5	1.1	225|10349|10350|10351|340273	ABCD2|ABCA10|ABCA9|ABCA8|ABCB5	-0.79	hits
Reactome Gene Sets	6	R-HSA-397014	Muscle contraction	-2.8	4.1	4.1	24135	206	200	7	3.5	1.3	477|859|4881|6327|6329|7273|10580	ATP1A2|CAV3|NPR1|SCN2B|SCN4A|TTN|SORBS1	-0.79	hits
GO Biological Processes	19	GO:1905952	regulation of lipid localization	-2.8	4.8	4.3	24135	152	200	6	3	1.2	32|185|338|948|1149|3952	ACACB|AGTR1|APOB|CD36|CIDEA|LEP	-0.79	hits
GO Biological Processes	19	GO:0007346	regulation of mitotic cell cycle	-2.8	2.6	3.6	24135	607	200	13	6.5	1.7	701|891|1062|2255|2273|7015|7153|7272|9928|10403|51512|79187|113130	BUB1B|CCNB1|CENPE|FGF10|FHL1|TERT|TOP2A|TTK|KIF14|NDC80|GTSE1|FSD1|CDCA5	-0.78	hits
GO Biological Processes	19	GO:0046320	regulation of fatty acid oxidation	-2.8	12	5.7	24135	29	200	3	1.5	0.86	32|225|5166	ACACB|ABCD2|PDK4	-0.78	hits
GO Biological Processes	19	GO:0007548	sex differentiation	-2.7	3.6	3.9	24135	268	200	8	4	1.4	1299|2255|3624|3952|5950|7490|56956|89766	COL9A3|FGF10|INHBA|LEP|RBP4|WT1|LHX9|UMODL1	-0.76	hits
GO Biological Processes	19	GO:0006323	DNA packaging	-2.7	4	4	24135	209	200	7	3.5	1.3	891|1029|7153|7273|57082|79019|113130	CCNB1|CDKN2A|TOP2A|TTN|KNL1|CENPM|CDCA5	-0.76	hits
GO Biological Processes	19	GO:0010743	regulation of macrophage derived foam cell differentiation	-2.7	12	5.5	24135	30	200	3	1.5	0.86	185|338|948	AGTR1|APOB|CD36	-0.75	hits
GO Biological Processes	19	GO:0071156	regulation of cell cycle arrest	-2.7	5.6	4.4	24135	107	200	5	2.5	1.1	891|2255|5457|51085|51512	CCNB1|FGF10|POU4F1|MLXIPL|GTSE1	-0.73	hits
GO Biological Processes	19	GO:0046620	regulation of organ growth	-2.7	5.6	4.4	24135	108	200	5	2.5	1.1	32|859|891|5950|7490	ACACB|CAV3|CCNB1|RBP4|WT1	-0.72	hits
GO Biological Processes	19	GO:0008645	hexose transmembrane transport	-2.7	5.6	4.4	24135	108	200	5	2.5	1.1	3952|6517|7015|10580|286753	LEP|SLC2A4|TERT|SORBS1|TRARG1	-0.72	hits
GO Biological Processes	19	GO:0015718	monocarboxylic acid transport	-2.7	4.6	4.1	24135	158	200	6	3	1.2	32|225|948|3952|28234|387700	ACACB|ABCD2|CD36|LEP|SLCO1B3|SLC16A12	-0.72	hits
GO Biological Processes	19	GO:0007517	muscle organ development	-2.7	3	3.7	24135	404	200	10	5	1.5	859|891|1301|2273|5457|5950|6445|7273|7490|150572	CAV3|CCNB1|COL11A1|FHL1|POU4F1|RBP4|SGCG|TTN|WT1|SMYD1	-0.72	hits
KEGG Pathway	24	hsa04924	Renin secretion	-2.7	7.4	4.7	24135	65	200	4	2	0.99	111|185|4881|5140	ADCY5|AGTR1|NPR1|PDE3B	-0.72	hits
GO Biological Processes	19	GO:0051047	positive regulation of secretion	-2.7	3	3.7	24135	405	200	10	5	1.5	3624|3952|4826|4881|5950|7273|9447|23025|23601|260434	INHBA|LEP|NNAT|NPR1|RBP4|TTN|AIM2|UNC13A|CLEC5A|PYDC1	-0.72	hits
GO Biological Processes	19	GO:0019935	cyclic-nucleotide-mediated signaling	-2.7	3.9	3.9	24135	215	200	7	3.5	1.3	111|148|948|3358|4881|5140|5733	ADCY5|ADRA1A|CD36|HTR2C|NPR1|PDE3B|PTGER3	-0.71	hits
GO Biological Processes	19	GO:0007588	excretion	-2.7	7.3	4.7	24135	66	200	4	2	0.99	148|185|364|4881	ADRA1A|AGTR1|AQP7|NPR1	-0.7	hits
GO Biological Processes	19	GO:0015749	monosaccharide transmembrane transport	-2.6	5.5	4.3	24135	110	200	5	2.5	1.1	3952|6517|7015|10580|286753	LEP|SLC2A4|TERT|SORBS1|TRARG1	-0.7	hits
GO Biological Processes	19	GO:0009306	protein secretion	-2.6	2.6	3.5	24135	552	200	12	6	1.7	111|948|1149|3952|4826|5950|7273|9447|9515|23601|130399|260434	ADCY5|CD36|CIDEA|LEP|NNAT|RBP4|TTN|AIM2|STXBP5L|CLEC5A|ACVR1C|PYDC1	-0.69	hits
KEGG Pathway	24	hsa04080	Neuroactive ligand-receptor interaction	-2.6	3.5	3.8	24135	278	200	8	4	1.4	148|185|2555|2556|2690|3358|3952|5733	ADRA1A|AGTR1|GABRA2|GABRA3|GHR|HTR2C|LEP|PTGER3	-0.69	hits
GO Biological Processes	19	GO:0015893	drug transport	-2.6	3.9	3.9	24135	218	200	7	3.5	1.3	477|3624|6572|10351|80704|340273|387700	ATP1A2|INHBA|SLC18A3|ABCA8|SLC19A3|ABCB5|SLC16A12	-0.69	hits
GO Biological Processes	19	GO:0017144	drug metabolic process	-2.6	2.3	3.4	24135	784	200	15	7.5	1.9	125|477|891|948|1548|2690|2819|4128|4881|5105|7306|10249|10840|51085|80704	ADH1B|ATP1A2|CCNB1|CD36|CYP2A6|GHR|GPD1|MAOA|NPR1|PCK1|TYRP1|GLYAT|ALDH1L1|MLXIPL|SLC19A3	-0.69	hits
GO Biological Processes	19	GO:0006109	regulation of carbohydrate metabolic process	-2.6	4.5	4.1	24135	162	200	6	3	1.2	32|2819|3952|5166|10580|51085	ACACB|GPD1|LEP|PDK4|SORBS1|MLXIPL	-0.69	hits
KEGG Pathway	24	hsa04022	cGMP-PKG signaling pathway	-2.6	4.4	4	24135	163	200	6	3	1.2	111|148|185|477|4881|5140	ADCY5|ADRA1A|AGTR1|ATP1A2|NPR1|PDE3B	-0.68	hits
GO Biological Processes	19	GO:0034219	carbohydrate transmembrane transport	-2.6	5.4	4.3	24135	112	200	5	2.5	1.1	3952|6517|7015|10580|286753	LEP|SLC2A4|TERT|SORBS1|TRARG1	-0.68	hits
GO Biological Processes	19	GO:0001505	regulation of neurotransmitter levels	-2.6	3.1	3.7	24135	346	200	9	4.5	1.5	148|477|948|2555|4128|6572|9515|10249|23025	ADRA1A|ATP1A2|CD36|GABRA2|MAOA|SLC18A3|STXBP5L|GLYAT|UNC13A	-0.67	hits
GO Biological Processes	19	GO:0006090	pyruvate metabolic process	-2.6	5.3	4.2	24135	113	200	5	2.5	1.1	2819|5105|5166|51085|112817	GPD1|PCK1|PDK4|MLXIPL|HOGA1	-0.67	hits
GO Biological Processes	19	GO:0043648	dicarboxylic acid metabolic process	-2.6	5.3	4.2	24135	113	200	5	2.5	1.1	443|2690|5105|10840|112817	ASPA|GHR|PCK1|ALDH1L1|HOGA1	-0.67	hits
GO Biological Processes	19	GO:0097009	energy homeostasis	-2.6	11	5.2	24135	33	200	3	1.5	0.86	32|948|51085	ACACB|CD36|MLXIPL	-0.67	hits
GO Biological Processes	19	GO:0060603	mammary gland duct morphogenesis	-2.6	11	5.2	24135	33	200	3	1.5	0.86	859|2255|6356	CAV3|FGF10|CCL11	-0.67	hits
GO Biological Processes	19	GO:0019934	cGMP-mediated signaling	-2.6	11	5.2	24135	33	200	3	1.5	0.86	948|3358|4881	CD36|HTR2C|NPR1	-0.67	hits
GO Biological Processes	19	GO:0055080	cation homeostasis	-2.6	2.4	3.4	24135	712	200	14	7	1.8	111|148|185|477|859|948|2038|3358|4881|5166|5733|6356|6358|286133	ADCY5|ADRA1A|AGTR1|ATP1A2|CAV3|CD36|EPB42|HTR2C|NPR1|PDK4|PTGER3|CCL11|CCL14|SCARA5	-0.67	hits
GO Biological Processes	19	GO:0071103	DNA conformation change	-2.6	3.4	3.7	24135	283	200	8	4	1.4	891|1029|7153|7273|9837|57082|79019|113130	CCNB1|CDKN2A|TOP2A|TTN|GINS1|KNL1|CENPM|CDCA5	-0.67	hits
KEGG Pathway	24	hsa04115	p53 signaling pathway	-2.6	7	4.6	24135	69	200	4	2	0.99	891|1029|6241|51512	CCNB1|CDKN2A|RRM2|GTSE1	-0.66	hits
GO Biological Processes	19	GO:0007093	mitotic cell cycle checkpoint	-2.6	4.4	4	24135	166	200	6	3	1.2	701|891|7153|7272|10403|51512	BUB1B|CCNB1|TOP2A|TTK|NDC80|GTSE1	-0.66	hits
GO Biological Processes	19	GO:2000045	regulation of G1/S transition of mitotic cell cycle	-2.6	4.4	4	24135	166	200	6	3	1.2	891|2255|2273|7015|9928|51512	CCNB1|FGF10|FHL1|TERT|KIF14|GTSE1	-0.66	hits
GO Biological Processes	19	GO:0030198	extracellular matrix organization	-2.6	3.1	3.6	24135	350	200	9	4.5	1.5	176|1299|1301|1842|2201|4322|7148|7490|169044	ACAN|COL9A3|COL11A1|ECM2|FBN2|MMP13|TNXB|WT1|COL22A1	-0.66	hits
GO Biological Processes	19	GO:0022412	cellular process involved in reproduction in multicellular organism	-2.6	3.1	3.6	24135	350	200	9	4.5	1.5	891|3624|7153|7272|7490|7704|56154|57082|79727	CCNB1|INHBA|TOP2A|TTK|WT1|ZBTB16|TEX15|KNL1|LIN28A	-0.66	hits
KEGG Pathway	24	hsa00982	Drug metabolism - cytochrome P450	-2.6	6.9	4.5	24135	70	200	4	2	0.99	125|1548|2949|4128	ADH1B|CYP2A6|GSTM5|MAOA	-0.65	hits
GO Biological Processes	19	GO:0030262	apoptotic nuclear changes	-2.6	11	5.1	24135	34	200	3	1.5	0.86	1149|7153|130399	CIDEA|TOP2A|ACVR1C	-0.65	hits
Reactome Gene Sets	6	R-HSA-382551	Transport of small molecules	-2.5	2.3	3.3	24135	723	200	14	7	1.8	111|225|338|364|477|762|6517|8170|10349|10350|10351|28234|55908|340273	ADCY5|ABCD2|APOB|AQP7|ATP1A2|CA4|SLC2A4|SLC14A2|ABCA10|ABCA9|ABCA8|SLCO1B3|ANGPTL8|ABCB5	-0.63	hits
GO Biological Processes	19	GO:0098771	inorganic ion homeostasis	-2.5	2.3	3.3	24135	723	200	14	7	1.8	111|148|185|477|859|948|2038|3358|4881|5166|5733|6356|6358|286133	ADCY5|ADRA1A|AGTR1|ATP1A2|CAV3|CD36|EPB42|HTR2C|NPR1|PDK4|PTGER3|CCL11|CCL14|SCARA5	-0.63	hits
GO Biological Processes	19	GO:0062012	regulation of small molecule metabolic process	-2.5	3.1	3.6	24135	355	200	9	4.5	1.5	32|225|338|891|2819|3952|5166|10580|51085	ACACB|ABCD2|APOB|CCNB1|GPD1|LEP|PDK4|SORBS1|MLXIPL	-0.63	hits
GO Biological Processes	19	GO:1901342	regulation of vasculature development	-2.5	2.8	3.5	24135	425	200	10	5	1.5	185|729|3952|4881|5140|6356|7015|7490|51378|126393	AGTR1|C6|LEP|NPR1|PDE3B|CCL11|TERT|WT1|ANGPT4|HSPB6	-0.62	hits
GO Biological Processes	19	GO:0050892	intestinal absorption	-2.5	10	5.1	24135	35	200	3	1.5	0.86	948|3952|5406	CD36|LEP|PNLIP	-0.62	hits
GO Biological Processes	19	GO:0030258	lipid modification	-2.5	3.3	3.6	24135	291	200	8	4	1.4	32|185|225|2250|2255|3952|5166|152831	ACACB|AGTR1|ABCD2|FGF5|FGF10|LEP|PDK4|KLB	-0.62	hits
GO Biological Processes	19	GO:0140013	meiotic nuclear division	-2.5	4.2	3.9	24135	171	200	6	3	1.2	701|7153|7272|56154|83540|151648	BUB1B|TOP2A|TTK|TEX15|NUF2|SGO1	-0.62	hits
GO Biological Processes	19	GO:0071466	cellular response to xenobiotic stimulus	-2.5	4.2	3.9	24135	171	200	6	3	1.2	1393|1548|2690|5105|8639|10249	CRHBP|CYP2A6|GHR|PCK1|AOC3|GLYAT	-0.62	hits
GO Biological Processes	19	GO:0055065	metal ion homeostasis	-2.5	2.4	3.3	24135	649	200	13	6.5	1.7	111|148|185|477|859|948|2038|3358|4881|5733|6356|6358|286133	ADCY5|ADRA1A|AGTR1|ATP1A2|CAV3|CD36|EPB42|HTR2C|NPR1|PTGER3|CCL11|CCL14|SCARA5	-0.62	hits
GO Biological Processes	19	GO:0051051	negative regulation of transport	-2.5	2.7	3.4	24135	500	200	11	5.5	1.6	477|859|948|1149|1393|3624|3952|5733|9515|130399|260434	ATP1A2|CAV3|CD36|CIDEA|CRHBP|INHBA|LEP|PTGER3|STXBP5L|ACVR1C|PYDC1	-0.61	hits
GO Biological Processes	19	GO:0050796	regulation of insulin secretion	-2.5	4.2	3.9	24135	172	200	6	3	1.2	111|3952|4826|5950|9515|130399	ADCY5|LEP|NNAT|RBP4|STXBP5L|ACVR1C	-0.61	hits
GO Biological Processes	19	GO:0042310	vasoconstriction	-2.5	6.6	4.4	24135	73	200	4	2	0.99	148|185|477|3952	ADRA1A|AGTR1|ATP1A2|LEP	-0.61	hits
GO Biological Processes	19	GO:0010742	macrophage derived foam cell differentiation	-2.5	10	5	24135	36	200	3	1.5	0.86	185|338|948	AGTR1|APOB|CD36	-0.6	hits
GO Biological Processes	19	GO:0090077	foam cell differentiation	-2.5	10	5	24135	36	200	3	1.5	0.86	185|338|948	AGTR1|APOB|CD36	-0.6	hits
GO Biological Processes	19	GO:0006921	cellular component disassembly involved in execution phase of apoptosis	-2.5	10	5	24135	36	200	3	1.5	0.86	1149|7153|130399	CIDEA|TOP2A|ACVR1C	-0.6	hits
GO Biological Processes	19	GO:1903523	negative regulation of blood circulation	-2.5	10	5	24135	36	200	3	1.5	0.86	148|477|3952	ADRA1A|ATP1A2|LEP	-0.6	hits
GO Biological Processes	19	GO:1903580	positive regulation of ATP metabolic process	-2.5	10	5	24135	36	200	3	1.5	0.86	891|2819|51085	CCNB1|GPD1|MLXIPL	-0.6	hits
GO Biological Processes	19	GO:0097305	response to alcohol	-2.5	3.6	3.7	24135	232	200	7	3.5	1.3	111|1393|3624|3952|5950|6517|23209	ADCY5|CRHBP|INHBA|LEP|RBP4|SLC2A4|MLC1	-0.6	hits
GO Biological Processes	19	GO:0061061	muscle structure development	-2.5	2.4	3.3	24135	657	200	13	6.5	1.7	148|859|891|1301|1496|2255|2273|5457|5950|6445|7273|7490|150572	ADRA1A|CAV3|CCNB1|COL11A1|CTNNA2|FGF10|FHL1|POU4F1|RBP4|SGCG|TTN|WT1|SMYD1	-0.59	hits
GO Biological Processes	19	GO:0005975	carbohydrate metabolic process	-2.5	2.5	3.3	24135	582	200	12	6	1.7	32|2819|2998|3952|5105|5166|5837|5950|6517|10580|51085|152831	ACACB|GPD1|GYS2|LEP|PCK1|PDK4|PYGM|RBP4|SLC2A4|SORBS1|MLXIPL|KLB	-0.58	hits
GO Biological Processes	19	GO:0021953	central nervous system neuron differentiation	-2.4	4.1	3.8	24135	177	200	6	3	1.2	3624|3952|5457|10716|91584|161357	INHBA|LEP|POU4F1|TBR1|PLXNA4|MDGA2	-0.56	hits
GO Biological Processes	19	GO:0010817	regulation of hormone levels	-2.4	2.6	3.3	24135	513	200	11	5.5	1.6	111|185|1393|2690|3358|3624|3952|4826|5950|9515|130399	ADCY5|AGTR1|CRHBP|GHR|HTR2C|INHBA|LEP|NNAT|RBP4|STXBP5L|ACVR1C	-0.54	hits
GO Biological Processes	19	GO:0019932	second-messenger-mediated signaling	-2.4	2.7	3.4	24135	440	200	10	5	1.5	111|148|185|477|948|3358|4881|5140|5733|6364	ADCY5|ADRA1A|AGTR1|ATP1A2|CD36|HTR2C|NPR1|PDE3B|PTGER3|CCL20	-0.54	hits
GO Biological Processes	19	GO:0007088	regulation of mitotic nuclear division	-2.4	4	3.7	24135	179	200	6	3	1.2	701|891|1062|7272|10403|113130	BUB1B|CCNB1|CENPE|TTK|NDC80|CDCA5	-0.54	hits
GO Biological Processes	19	GO:0048639	positive regulation of developmental growth	-2.4	4	3.7	24135	180	200	6	3	1.2	32|891|2690|3952|7490|23025	ACACB|CCNB1|GHR|LEP|WT1|UNC13A	-0.53	hits
GO Biological Processes	19	GO:0003006	developmental process involved in reproduction	-2.4	2.3	3.2	24135	670	200	13	6.5	1.7	891|1299|2255|3624|3952|5950|7490|7704|10761|56956|57082|79727|89766	CCNB1|COL9A3|FGF10|INHBA|LEP|RBP4|WT1|ZBTB16|PLAC1|LHX9|KNL1|LIN28A|UMODL1	-0.53	hits
Reactome Gene Sets	6	R-HSA-74752	Signaling by Insulin receptor	-2.4	6.2	4.2	24135	78	200	4	2	0.99	2250|2255|5140|152831	FGF5|FGF10|PDE3B|KLB	-0.53	hits
Reactome Gene Sets	6	R-HSA-194315	Signaling by Rho GTPases	-2.4	2.7	3.3	24135	444	200	10	5	1.5	701|1062|9928|10403|55143|57082|57569|79019|83540|151648	BUB1B|CENPE|KIF14|NDC80|CDCA8|KNL1|ARHGAP20|CENPM|NUF2|SGO1	-0.52	hits
GO Biological Processes	19	GO:1903532	positive regulation of secretion by cell	-2.4	2.9	3.4	24135	374	200	9	4.5	1.5	3624|3952|4826|5950|7273|9447|23025|23601|260434	INHBA|LEP|NNAT|RBP4|TTN|AIM2|UNC13A|CLEC5A|PYDC1	-0.52	hits
GO Biological Processes	19	GO:0032355	response to estradiol	-2.4	4.8	3.9	24135	127	200	5	2.5	1.1	338|1393|2255|3952|5457	APOB|CRHBP|FGF10|LEP|POU4F1	-0.52	hits
GO Biological Processes	19	GO:1905954	positive regulation of lipid localization	-2.4	6.1	4.2	24135	79	200	4	2	0.99	32|338|948|1149	ACACB|APOB|CD36|CIDEA	-0.51	hits
GO Biological Processes	19	GO:0051223	regulation of protein transport	-2.4	2.3	3.2	24135	674	200	13	6.5	1.7	111|948|1149|3952|4826|5950|7273|9447|9515|23601|51512|130399|260434	ADCY5|CD36|CIDEA|LEP|NNAT|RBP4|TTN|AIM2|STXBP5L|CLEC5A|GTSE1|ACVR1C|PYDC1	-0.51	hits
GO Biological Processes	19	GO:0060047	heart contraction	-2.4	3.5	3.5	24135	244	200	7	3.5	1.3	148|477|859|4881|6327|6445|7273	ADRA1A|ATP1A2|CAV3|NPR1|SCN2B|SGCG|TTN	-0.51	hits
GO Biological Processes	19	GO:0019318	hexose metabolic process	-2.4	3.5	3.5	24135	244	200	7	3.5	1.3	32|2819|3952|5105|5166|5950|10580	ACACB|GPD1|LEP|PCK1|PDK4|RBP4|SORBS1	-0.51	hits
GO Biological Processes	19	GO:0007204	positive regulation of cytosolic calcium ion concentration	-2.4	3.1	3.4	24135	309	200	8	4	1.4	111|148|185|477|859|948|3358|5733	ADCY5|ADRA1A|AGTR1|ATP1A2|CAV3|CD36|HTR2C|PTGER3	-0.5	hits
GO Biological Processes	19	GO:0006874	cellular calcium ion homeostasis	-2.4	2.7	3.3	24135	449	200	10	5	1.5	111|148|185|477|859|948|3358|5733|6356|6358	ADCY5|ADRA1A|AGTR1|ATP1A2|CAV3|CD36|HTR2C|PTGER3|CCL11|CCL14	-0.5	hits
GO Biological Processes	19	GO:0007409	axonogenesis	-2.4	2.7	3.3	24135	449	200	10	5	1.5	1496|5457|9499|10716|10752|56896|56920|56956|91584|343472	CTNNA2|POU4F1|MYOT|TBR1|CHL1|DPYSL5|SEMA3G|LHX9|PLXNA4|BARHL2	-0.5	hits
GO Biological Processes	19	GO:0044058	regulation of digestive system process	-2.4	9.1	4.7	24135	40	200	3	1.5	0.86	2255|3952|5733	FGF10|LEP|PTGER3	-0.5	hits
GO Biological Processes	19	GO:0072329	monocarboxylic acid catabolic process	-2.4	4.7	3.8	24135	129	200	5	2.5	1.1	32|225|3952|5105|112817	ACACB|ABCD2|LEP|PCK1|HOGA1	-0.5	hits
GO Biological Processes	19	GO:0035296	regulation of tube diameter	-2.4	4.7	3.8	24135	129	200	5	2.5	1.1	148|185|477|3952|4881	ADRA1A|AGTR1|ATP1A2|LEP|NPR1	-0.5	hits
GO Biological Processes	19	GO:0097746	regulation of blood vessel diameter	-2.4	4.7	3.8	24135	129	200	5	2.5	1.1	148|185|477|3952|4881	ADRA1A|AGTR1|ATP1A2|LEP|NPR1	-0.5	hits
GO Biological Processes	19	GO:1902806	regulation of cell cycle G1/S phase transition	-2.3	3.9	3.6	24135	185	200	6	3	1.2	891|2255|2273|7015|9928|51512	CCNB1|FGF10|FHL1|TERT|KIF14|GTSE1	-0.5	hits
GO Biological Processes	19	GO:0055007	cardiac muscle cell differentiation	-2.3	4.6	3.8	24135	130	200	5	2.5	1.1	148|859|891|7273|7490	ADRA1A|CAV3|CCNB1|TTN|WT1	-0.49	hits
GO Biological Processes	19	GO:0097756	negative regulation of blood vessel diameter	-2.3	6	4.1	24135	81	200	4	2	0.99	148|185|477|3952	ADRA1A|AGTR1|ATP1A2|LEP	-0.49	hits
GO Biological Processes	19	GO:0050731	positive regulation of peptidyl-tyrosine phosphorylation	-2.3	3.9	3.6	24135	186	200	6	3	1.2	148|948|2255|2690|3952|51378	ADRA1A|CD36|FGF10|GHR|LEP|ANGPT4	-0.49	hits
GO Biological Processes	19	GO:0014706	striated muscle tissue development	-2.3	2.9	3.3	24135	381	200	9	4.5	1.5	148|859|891|1301|5457|5950|7273|7490|150572	ADRA1A|CAV3|CCNB1|COL11A1|POU4F1|RBP4|TTN|WT1|SMYD1	-0.49	hits
KEGG Pathway	24	hsa04975	Fat digestion and absorption	-2.3	8.8	4.6	24135	41	200	3	1.5	0.86	338|948|5406	APOB|CD36|PNLIP	-0.49	hits
GO Biological Processes	19	GO:0050982	detection of mechanical stimulus	-2.3	8.8	4.6	24135	41	200	3	1.5	0.86	859|1301|7273	CAV3|COL11A1|TTN	-0.49	hits
GO Biological Processes	19	GO:0071326	cellular response to monosaccharide stimulus	-2.3	4.6	3.8	24135	131	200	5	2.5	1.1	111|3952|5105|51085|79727	ADCY5|LEP|PCK1|MLXIPL|LIN28A	-0.49	hits
GO Biological Processes	19	GO:1903046	meiotic cell cycle process	-2.3	3.9	3.6	24135	188	200	6	3	1.2	701|7153|7272|56154|83540|151648	BUB1B|TOP2A|TTK|TEX15|NUF2|SGO1	-0.48	hits
GO Biological Processes	19	GO:0045765	regulation of angiogenesis	-2.3	2.8	3.3	24135	384	200	9	4.5	1.5	185|729|3952|4881|5140|6356|7015|51378|126393	AGTR1|C6|LEP|NPR1|PDE3B|CCL11|TERT|ANGPT4|HSPB6	-0.48	hits
Reactome Gene Sets	6	R-HSA-196854	Metabolism of vitamins and cofactors	-2.3	3.8	3.6	24135	189	200	6	3	1.2	32|338|5406|5950|10840|80704	ACACB|APOB|PNLIP|RBP4|ALDH1L1|SLC19A3	-0.47	hits
Reactome Gene Sets	6	R-HSA-419037	NCAM1 interactions	-2.3	8.6	4.5	24135	42	200	3	1.5	0.86	1299|131873|256076	COL9A3|COL6A6|COL6A5	-0.47	hits
Reactome Gene Sets	6	R-HSA-2173782	Binding and Uptake of Ligands by Scavenger Receptors	-2.3	8.6	4.5	24135	42	200	3	1.5	0.86	338|948|286133	APOB|CD36|SCARA5	-0.47	hits
GO Biological Processes	19	GO:0042269	regulation of natural killer cell mediated cytotoxicity	-2.3	8.6	4.5	24135	42	200	3	1.5	0.86	3952|80328|80329	LEP|ULBP2|ULBP1	-0.47	hits
GO Biological Processes	19	GO:0001508	action potential	-2.3	4.5	3.7	24135	133	200	5	2.5	1.1	148|477|859|6327|6329	ADRA1A|ATP1A2|CAV3|SCN2B|SCN4A	-0.47	hits
GO Biological Processes	19	GO:0060048	cardiac muscle contraction	-2.3	4.5	3.7	24135	133	200	5	2.5	1.1	148|477|859|6327|7273	ADRA1A|ATP1A2|CAV3|SCN2B|TTN	-0.47	hits
GO Biological Processes	19	GO:0003015	heart process	-2.3	3.4	3.4	24135	252	200	7	3.5	1.3	148|477|859|4881|6327|6445|7273	ADRA1A|ATP1A2|CAV3|NPR1|SCN2B|SGCG|TTN	-0.46	hits
GO Biological Processes	19	GO:0007292	female gamete generation	-2.3	4.5	3.7	24135	134	200	5	2.5	1.1	891|3624|3952|7153|7272	CCNB1|INHBA|LEP|TOP2A|TTK	-0.46	hits
GO Biological Processes	19	GO:0070542	response to fatty acid	-2.3	5.7	4	24135	84	200	4	2	0.99	338|891|948|5166	APOB|CCNB1|CD36|PDK4	-0.46	hits
GO Biological Processes	19	GO:0034637	cellular carbohydrate biosynthetic process	-2.3	5.7	4	24135	84	200	4	2	0.99	2998|3952|5105|10580	GYS2|LEP|PCK1|SORBS1	-0.46	hits
GO Biological Processes	19	GO:0050886	endocrine process	-2.3	5.7	4	24135	84	200	4	2	0.99	185|1393|3624|3952	AGTR1|CRHBP|INHBA|LEP	-0.46	hits
GO Biological Processes	19	GO:1901991	negative regulation of mitotic cell cycle phase transition	-2.3	3.8	3.5	24135	191	200	6	3	1.2	701|891|2273|7272|10403|51512	BUB1B|CCNB1|FHL1|TTK|NDC80|GTSE1	-0.46	hits
GO Biological Processes	19	GO:0071407	cellular response to organic cyclic compound	-2.3	2.5	3.2	24135	537	200	11	5.5	1.6	111|477|891|1393|2819|3624|5105|5457|6258|7490|23209	ADCY5|ATP1A2|CCNB1|CRHBP|GPD1|INHBA|PCK1|POU4F1|RXRG|WT1|MLC1	-0.46	hits
GO Biological Processes	19	GO:0055074	calcium ion homeostasis	-2.3	2.6	3.2	24135	462	200	10	5	1.5	111|148|185|477|859|948|3358|5733|6356|6358	ADCY5|ADRA1A|AGTR1|ATP1A2|CAV3|CD36|HTR2C|PTGER3|CCL11|CCL14	-0.46	hits
GO Biological Processes	19	GO:0009749	response to glucose	-2.3	3.8	3.5	24135	192	200	6	3	1.2	111|2998|5105|51085|79727|130399	ADCY5|GYS2|PCK1|MLXIPL|LIN28A|ACVR1C	-0.46	hits
Reactome Gene Sets	6	R-HSA-975634	Retinoid metabolism and transport	-2.3	8.4	4.5	24135	43	200	3	1.5	0.86	338|5406|5950	APOB|PNLIP|RBP4	-0.46	hits
GO Biological Processes	19	GO:1902667	regulation of axon guidance	-2.3	8.4	4.5	24135	43	200	3	1.5	0.86	10716|56920|91584	TBR1|SEMA3G|PLXNA4	-0.46	hits
GO Biological Processes	19	GO:1901992	positive regulation of mitotic cell cycle phase transition	-2.3	5.7	4	24135	85	200	4	2	0.99	891|2255|7015|113130	CCNB1|FGF10|TERT|CDCA5	-0.45	hits
GO Biological Processes	19	GO:0055082	cellular chemical homeostasis	-2.3	2.2	3	24135	778	200	14	7	1.8	111|148|185|477|859|948|3358|5105|5733|6356|6358|51085|79727|286133	ADCY5|ADRA1A|AGTR1|ATP1A2|CAV3|CD36|HTR2C|PCK1|PTGER3|CCL11|CCL14|MLXIPL|LIN28A|SCARA5	-0.45	hits
GO Biological Processes	19	GO:0050880	regulation of blood vessel size	-2.3	4.4	3.7	24135	136	200	5	2.5	1.1	148|185|477|3952|4881	ADRA1A|AGTR1|ATP1A2|LEP|NPR1	-0.45	hits
GO Biological Processes	19	GO:0035150	regulation of tube size	-2.2	4.4	3.7	24135	137	200	5	2.5	1.1	148|185|477|3952|4881	ADRA1A|AGTR1|ATP1A2|LEP|NPR1	-0.44	hits
GO Biological Processes	19	GO:0006935	chemotaxis	-2.2	2.3	3.1	24135	620	200	12	6	1.7	185|2255|6356|6358|6364|9499|10716|10752|56896|56920|56956|91584	AGTR1|FGF10|CCL11|CCL14|CCL20|MYOT|TBR1|CHL1|DPYSL5|SEMA3G|LHX9|PLXNA4	-0.44	hits
GO Biological Processes	19	GO:0032924	activin receptor signaling pathway	-2.2	8.2	4.4	24135	44	200	3	1.5	0.86	2255|3624|130399	FGF10|INHBA|ACVR1C	-0.44	hits
GO Biological Processes	19	GO:0002715	regulation of natural killer cell mediated immunity	-2.2	8.2	4.4	24135	44	200	3	1.5	0.86	3952|80328|80329	LEP|ULBP2|ULBP1	-0.44	hits
GO Biological Processes	19	GO:0043408	regulation of MAPK cascade	-2.2	2.2	3	24135	782	200	14	7	1.8	148|859|948|2255|2662|2690|3358|3624|3952|6098|6356|6358|6364|152831	ADRA1A|CAV3|CD36|FGF10|GDF10|GHR|HTR2C|INHBA|LEP|ROS1|CCL11|CCL14|CCL20|KLB	-0.44	hits
KEGG Pathway	24	hsa05200	Pathways in cancer	-2.2	2.7	3.2	24135	395	200	9	4.5	1.5	111|185|1029|1496|2250|2255|5733|6258|7704	ADCY5|AGTR1|CDKN2A|CTNNA2|FGF5|FGF10|PTGER3|RXRG|ZBTB16	-0.44	hits
GO Biological Processes	19	GO:0042330	taxis	-2.2	2.3	3.1	24135	622	200	12	6	1.7	185|2255|6356|6358|6364|9499|10716|10752|56896|56920|56956|91584	AGTR1|FGF10|CCL11|CCL14|CCL20|MYOT|TBR1|CHL1|DPYSL5|SEMA3G|LHX9|PLXNA4	-0.44	hits
GO Biological Processes	19	GO:0006112	energy reserve metabolic process	-2.2	5.5	3.9	24135	87	200	4	2	0.99	2998|3952|5837|10580	GYS2|LEP|PYGM|SORBS1	-0.44	hits
GO Biological Processes	19	GO:0055013	cardiac muscle cell development	-2.2	5.5	3.9	24135	87	200	4	2	0.99	148|859|891|7273	ADRA1A|CAV3|CCNB1|TTN	-0.44	hits
GO Biological Processes	19	GO:0006094	gluconeogenesis	-2.2	5.5	3.9	24135	87	200	4	2	0.99	2819|3952|5105|5950	GPD1|LEP|PCK1|RBP4	-0.44	hits
GO Biological Processes	19	GO:0007179	transforming growth factor beta receptor signaling pathway	-2.2	3.7	3.5	24135	196	200	6	3	1.2	859|1149|2201|2662|9480|130399	CAV3|CIDEA|FBN2|GDF10|ONECUT2|ACVR1C	-0.44	hits
GO Biological Processes	19	GO:0007411	axon guidance	-2.2	3.3	3.3	24135	259	200	7	3.5	1.3	9499|10716|10752|56896|56920|56956|91584	MYOT|TBR1|CHL1|DPYSL5|SEMA3G|LHX9|PLXNA4	-0.44	hits
GO Biological Processes	19	GO:0070372	regulation of ERK1 and ERK2 cascade	-2.2	3	3.3	24135	326	200	8	4	1.4	148|948|2255|3358|6098|6356|6358|6364	ADRA1A|CD36|FGF10|HTR2C|ROS1|CCL11|CCL14|CCL20	-0.44	hits
GO Biological Processes	19	GO:0060537	muscle tissue development	-2.2	2.7	3.2	24135	397	200	9	4.5	1.5	148|859|891|1301|5457|5950|7273|7490|150572	ADRA1A|CAV3|CCNB1|COL11A1|POU4F1|RBP4|TTN|WT1|SMYD1	-0.43	hits
GO Biological Processes	19	GO:0071322	cellular response to carbohydrate stimulus	-2.2	4.3	3.6	24135	139	200	5	2.5	1.1	111|3952|5105|51085|79727	ADCY5|LEP|PCK1|MLXIPL|LIN28A	-0.43	hits
GO Biological Processes	19	GO:0009746	response to hexose	-2.2	3.7	3.4	24135	197	200	6	3	1.2	111|2998|5105|51085|79727|130399	ADCY5|GYS2|PCK1|MLXIPL|LIN28A|ACVR1C	-0.43	hits
GO Biological Processes	19	GO:0097485	neuron projection guidance	-2.2	3.2	3.3	24135	260	200	7	3.5	1.3	9499|10716|10752|56896|56920|56956|91584	MYOT|TBR1|CHL1|DPYSL5|SEMA3G|LHX9|PLXNA4	-0.43	hits
GO Biological Processes	19	GO:0048871	multicellular organismal homeostasis	-2.2	2.6	3.1	24135	471	200	10	5	1.5	32|111|948|1149|3952|4857|5166|5733|5950|51085	ACACB|ADCY5|CD36|CIDEA|LEP|NOVA1|PDK4|PTGER3|RBP4|MLXIPL	-0.43	hits
GO Biological Processes	19	GO:0006091	generation of precursor metabolites and energy	-2.2	2.6	3.1	24135	471	200	10	5	1.5	125|364|891|2819|2998|3952|5837|7306|10580|51085	ADH1B|AQP7|CCNB1|GPD1|GYS2|LEP|PYGM|TYRP1|SORBS1|MLXIPL	-0.43	hits
GO Biological Processes	19	GO:0051932	synaptic transmission, GABAergic	-2.2	8	4.3	24135	45	200	3	1.5	0.86	148|2555|2556	ADRA1A|GABRA2|GABRA3	-0.43	hits
GO Biological Processes	19	GO:0019217	regulation of fatty acid metabolic process	-2.2	5.5	3.9	24135	88	200	4	2	0.99	32|225|5166|51085	ACACB|ABCD2|PDK4|MLXIPL	-0.43	hits
GO Biological Processes	19	GO:0000226	microtubule cytoskeleton organization	-2.2	2.4	3.1	24135	548	200	11	5.5	1.6	859|891|1062|2255|7272|9493|9928|10403|79187|83540|151648	CAV3|CCNB1|CENPE|FGF10|TTK|KIF23|KIF14|NDC80|FSD1|NUF2|SGO1	-0.43	hits
KEGG Pathway	24	hsa04024	cAMP signaling pathway	-2.2	3.7	3.4	24135	198	200	6	3	1.2	111|477|1260|4881|5140|5733	ADCY5|ATP1A2|CNGA2|NPR1|PDE3B|PTGER3	-0.43	hits
GO Biological Processes	19	GO:1903522	regulation of blood circulation	-2.2	3.2	3.3	24135	263	200	7	3.5	1.3	148|185|477|859|3952|4881|6327	ADRA1A|AGTR1|ATP1A2|CAV3|LEP|NPR1|SCN2B	-0.42	hits
GO Biological Processes	19	GO:0045981	positive regulation of nucleotide metabolic process	-2.2	7.9	4.3	24135	46	200	3	1.5	0.86	891|2819|51085	CCNB1|GPD1|MLXIPL	-0.42	hits
GO Biological Processes	19	GO:0048806	genitalia development	-2.2	7.9	4.3	24135	46	200	3	1.5	0.86	2255|5950|7490	FGF10|RBP4|WT1	-0.42	hits
GO Biological Processes	19	GO:0060443	mammary gland morphogenesis	-2.2	7.9	4.3	24135	46	200	3	1.5	0.86	859|2255|6356	CAV3|FGF10|CCL11	-0.42	hits
GO Biological Processes	19	GO:2001239	regulation of extrinsic apoptotic signaling pathway in absence of ligand	-2.2	7.9	4.3	24135	46	200	3	1.5	0.86	2255|3624|7015	FGF10|INHBA|TERT	-0.42	hits
GO Biological Processes	19	GO:1900544	positive regulation of purine nucleotide metabolic process	-2.2	7.9	4.3	24135	46	200	3	1.5	0.86	891|2819|51085	CCNB1|GPD1|MLXIPL	-0.42	hits
GO Biological Processes	19	GO:0045766	positive regulation of angiogenesis	-2.2	3.6	3.4	24135	200	200	6	3	1.2	185|729|6356|7015|51378|126393	AGTR1|C6|CCL11|TERT|ANGPT4|HSPB6	-0.42	hits
GO Biological Processes	19	GO:0062013	positive regulation of small molecule metabolic process	-2.2	4.2	3.5	24135	142	200	5	2.5	1.1	225|891|2819|10580|51085	ABCD2|CCNB1|GPD1|SORBS1|MLXIPL	-0.41	hits
GO Biological Processes	19	GO:0019319	hexose biosynthetic process	-2.2	5.4	3.8	24135	90	200	4	2	0.99	2819|3952|5105|5950	GPD1|LEP|PCK1|RBP4	-0.41	hits
GO Biological Processes	19	GO:0061448	connective tissue development	-2.2	3.2	3.3	24135	265	200	7	3.5	1.3	176|1301|3952|4322|7490|7704|89766	ACAN|COL11A1|LEP|MMP13|WT1|ZBTB16|UMODL1	-0.41	hits
GO Biological Processes	19	GO:0001101	response to acid chemical	-2.2	2.9	3.2	24135	333	200	8	4	1.4	338|891|948|3952|5105|5166|5950|205860	APOB|CCNB1|CD36|LEP|PCK1|PDK4|RBP4|TRIML2	-0.41	hits
GO Biological Processes	19	GO:0016054	organic acid catabolic process	-2.2	3.2	3.3	24135	266	200	7	3.5	1.3	32|225|443|3952|5105|10840|112817	ACACB|ABCD2|ASPA|LEP|PCK1|ALDH1L1|HOGA1	-0.4	hits
GO Biological Processes	19	GO:0046395	carboxylic acid catabolic process	-2.2	3.2	3.3	24135	266	200	7	3.5	1.3	32|225|443|3952|5105|10840|112817	ACACB|ABCD2|ASPA|LEP|PCK1|ALDH1L1|HOGA1	-0.4	hits
Reactome Gene Sets	6	R-HSA-6806667	Metabolism of fat-soluble vitamins	-2.2	7.7	4.2	24135	47	200	3	1.5	0.86	338|5406|5950	APOB|PNLIP|RBP4	-0.4	hits
KEGG Pathway	24	hsa05032	Morphine addiction	-2.2	5.3	3.8	24135	91	200	4	2	0.99	111|2555|2556|5140	ADCY5|GABRA2|GABRA3|PDE3B	-0.4	hits
GO Biological Processes	19	GO:0070201	regulation of establishment of protein localization	-2.2	2.2	3	24135	717	200	13	6.5	1.7	111|948|1149|3952|4826|5950|7273|9447|9515|23601|51512|130399|260434	ADCY5|CD36|CIDEA|LEP|NNAT|RBP4|TTN|AIM2|STXBP5L|CLEC5A|GTSE1|ACVR1C|PYDC1	-0.4	hits
GO Biological Processes	19	GO:0045927	positive regulation of growth	-2.2	3.2	3.2	24135	267	200	7	3.5	1.3	32|891|2690|3484|3952|7490|23025	ACACB|CCNB1|GHR|IGFBP1|LEP|WT1|UNC13A	-0.4	hits
GO Biological Processes	19	GO:0030073	insulin secretion	-2.2	3.6	3.4	24135	203	200	6	3	1.2	111|3952|4826|5950|9515|130399	ADCY5|LEP|NNAT|RBP4|STXBP5L|ACVR1C	-0.4	hits
GO Biological Processes	19	GO:0051783	regulation of nuclear division	-2.2	3.6	3.4	24135	203	200	6	3	1.2	701|891|1062|7272|10403|113130	BUB1B|CCNB1|CENPE|TTK|NDC80|CDCA5	-0.4	hits
GO Biological Processes	19	GO:0051588	regulation of neurotransmitter transport	-2.2	4.2	3.5	24135	144	200	5	2.5	1.1	148|477|3358|9515|23025	ADRA1A|ATP1A2|HTR2C|STXBP5L|UNC13A	-0.4	hits
GO Biological Processes	19	GO:2001251	negative regulation of chromosome organization	-2.2	4.2	3.5	24135	144	200	5	2.5	1.1	701|891|7153|7272|10403	BUB1B|CCNB1|TOP2A|TTK|NDC80	-0.4	hits
GO Biological Processes	19	GO:0072503	cellular divalent inorganic cation homeostasis	-2.1	2.5	3	24135	484	200	10	5	1.5	111|148|185|477|859|948|3358|5733|6356|6358	ADCY5|ADRA1A|AGTR1|ATP1A2|CAV3|CD36|HTR2C|PTGER3|CCL11|CCL14	-0.39	hits
GO Biological Processes	19	GO:0050999	regulation of nitric-oxide synthase activity	-2.1	7.5	4.1	24135	48	200	3	1.5	0.86	859|3952|7015	CAV3|LEP|TERT	-0.39	hits
GO Biological Processes	19	GO:0061383	trabecula morphogenesis	-2.1	7.5	4.1	24135	48	200	3	1.5	0.86	859|2201|5950	CAV3|FBN2|RBP4	-0.39	hits
GO Biological Processes	19	GO:0055078	sodium ion homeostasis	-2.1	7.5	4.1	24135	48	200	3	1.5	0.86	185|477|4881	AGTR1|ATP1A2|NPR1	-0.39	hits
GO Biological Processes	19	GO:0010862	positive regulation of pathway-restricted SMAD protein phosphorylation	-2.1	7.5	4.1	24135	48	200	3	1.5	0.86	2662|3624|7272	GDF10|INHBA|TTK	-0.39	hits
GO Biological Processes	19	GO:0003254	regulation of membrane depolarization	-2.1	7.5	4.1	24135	48	200	3	1.5	0.86	859|2273|6327	CAV3|FHL1|SCN2B	-0.39	hits
GO Biological Processes	19	GO:0006836	neurotransmitter transport	-2.1	3.1	3.2	24135	270	200	7	3.5	1.3	148|477|2555|3358|6572|9515|23025	ADRA1A|ATP1A2|GABRA2|HTR2C|SLC18A3|STXBP5L|UNC13A	-0.39	hits
GO Biological Processes	19	GO:0015908	fatty acid transport	-2.1	5.2	3.7	24135	93	200	4	2	0.99	32|225|948|3952	ACACB|ABCD2|CD36|LEP	-0.39	hits
GO Biological Processes	19	GO:0055006	cardiac cell development	-2.1	5.2	3.7	24135	93	200	4	2	0.99	148|859|891|7273	ADRA1A|CAV3|CCNB1|TTN	-0.39	hits
GO Biological Processes	19	GO:0043410	positive regulation of MAPK cascade	-2.1	2.4	3	24135	564	200	11	5.5	1.6	148|948|2255|2690|3358|3952|6098|6356|6358|6364|152831	ADRA1A|CD36|FGF10|GHR|HTR2C|LEP|ROS1|CCL11|CCL14|CCL20|KLB	-0.38	hits
GO Biological Processes	19	GO:0050702	interleukin-1 beta secretion	-2.1	7.4	4.1	24135	49	200	3	1.5	0.86	948|9447|260434	CD36|AIM2|PYDC1	-0.37	hits
GO Biological Processes	19	GO:1900542	regulation of purine nucleotide metabolic process	-2.1	5.1	3.7	24135	94	200	4	2	0.99	891|2819|5166|51085	CCNB1|GPD1|PDK4|MLXIPL	-0.37	hits
GO Biological Processes	19	GO:0007507	heart development	-2.1	2.3	3	24135	566	200	11	5.5	1.6	32|148|176|859|891|1301|5457|5950|7273|7490|150572	ACACB|ADRA1A|ACAN|CAV3|CCNB1|COL11A1|POU4F1|RBP4|TTN|WT1|SMYD1	-0.37	hits
Reactome Gene Sets	6	R-HSA-453279	Mitotic G1-G1/S phases	-2.1	4	3.4	24135	149	200	5	2.5	1.1	891|1029|6241|7153|55388	CCNB1|CDKN2A|RRM2|TOP2A|MCM10	-0.36	hits
GO Biological Processes	19	GO:0070371	ERK1 and ERK2 cascade	-2.1	2.8	3.1	24135	344	200	8	4	1.4	148|948|2255|3358|6098|6356|6358|6364	ADRA1A|CD36|FGF10|HTR2C|ROS1|CCL11|CCL14|CCL20	-0.36	hits
GO Biological Processes	19	GO:0042304	regulation of fatty acid biosynthetic process	-2.1	7.2	4	24135	50	200	3	1.5	0.86	225|5166|51085	ABCD2|PDK4|MLXIPL	-0.35	hits
GO Biological Processes	19	GO:0016051	carbohydrate biosynthetic process	-2.1	3.4	3.3	24135	210	200	6	3	1.2	2819|2998|3952|5105|5950|10580	GPD1|GYS2|LEP|PCK1|RBP4|SORBS1	-0.35	hits
GO Biological Processes	19	GO:0061564	axon development	-2.1	2.4	3	24135	493	200	10	5	1.5	1496|5457|9499|10716|10752|56896|56920|56956|91584|343472	CTNNA2|POU4F1|MYOT|TBR1|CHL1|DPYSL5|SEMA3G|LHX9|PLXNA4|BARHL2	-0.35	hits
GO Biological Processes	19	GO:0006875	cellular metal ion homeostasis	-2.1	2.3	2.9	24135	571	200	11	5.5	1.6	111|148|185|477|859|948|3358|5733|6356|6358|286133	ADCY5|ADRA1A|AGTR1|ATP1A2|CAV3|CD36|HTR2C|PTGER3|CCL11|CCL14|SCARA5	-0.35	hits
GO Biological Processes	19	GO:0060191	regulation of lipase activity	-2.1	5	3.6	24135	96	200	4	2	0.99	148|185|5406|55908	ADRA1A|AGTR1|PNLIP|ANGPTL8	-0.35	hits
GO Biological Processes	19	GO:0046364	monosaccharide biosynthetic process	-2.1	5	3.6	24135	96	200	4	2	0.99	2819|3952|5105|5950	GPD1|LEP|PCK1|RBP4	-0.35	hits
KEGG Pathway	24	hsa04972	Pancreatic secretion	-2.1	5	3.6	24135	96	200	4	2	0.99	111|477|1357|5406	ADCY5|ATP1A2|CPA1|PNLIP	-0.35	hits
GO Biological Processes	19	GO:0050663	cytokine secretion	-2.1	3.4	3.2	24135	211	200	6	3	1.2	948|1149|3952|9447|23601|260434	CD36|CIDEA|LEP|AIM2|CLEC5A|PYDC1	-0.35	hits
GO Biological Processes	19	GO:1901988	negative regulation of cell cycle phase transition	-2.1	3.4	3.2	24135	211	200	6	3	1.2	701|891|2273|7272|10403|51512	BUB1B|CCNB1|FHL1|TTK|NDC80|GTSE1	-0.35	hits
GO Biological Processes	19	GO:0007200	phospholipase C-activating G protein-coupled receptor signaling pathway	-2.1	5	3.6	24135	97	200	4	2	0.99	148|185|3358|5733	ADRA1A|AGTR1|HTR2C|PTGER3	-0.34	hits
GO Biological Processes	19	GO:0060421	positive regulation of heart growth	-2.1	7.1	4	24135	51	200	3	1.5	0.86	32|891|7490	ACACB|CCNB1|WT1	-0.34	hits
GO Biological Processes	19	GO:0097435	supramolecular fiber organization	-2.1	2.2	2.9	24135	655	200	12	6	1.7	176|859|948|1301|3849|6356|7148|7273|9928|10580|79187|171024	ACAN|CAV3|CD36|COL11A1|KRT2|CCL11|TNXB|TTN|KIF14|SORBS1|FSD1|SYNPO2	-0.34	hits
GO Biological Processes	19	GO:0044262	cellular carbohydrate metabolic process	-2.1	3	3.1	24135	279	200	7	3.5	1.3	32|2998|3952|5105|5166|5837|10580	ACACB|GYS2|LEP|PCK1|PDK4|PYGM|SORBS1	-0.34	hits
GO Biological Processes	19	GO:0090066	regulation of anatomical structure size	-2.1	2.4	2.9	24135	498	200	10	5	1.5	148|185|477|859|3952|4881|6356|56920|91584|343472	ADRA1A|AGTR1|ATP1A2|CAV3|LEP|NPR1|CCL11|SEMA3G|PLXNA4|BARHL2	-0.34	hits
GO Biological Processes	19	GO:0007017	microtubule-based process	-2.1	2.1	2.8	24135	739	200	13	6.5	1.7	547|859|891|1062|2255|7272|9493|9928|10403|51512|79187|83540|151648	KIF1A|CAV3|CCNB1|CENPE|FGF10|TTK|KIF23|KIF14|NDC80|GTSE1|FSD1|NUF2|SGO1	-0.34	hits
GO Biological Processes	19	GO:0030301	cholesterol transport	-2	4.9	3.6	24135	98	200	4	2	0.99	338|948|3952|5406	APOB|CD36|LEP|PNLIP	-0.33	hits
GO Biological Processes	19	GO:0006140	regulation of nucleotide metabolic process	-2	4.9	3.6	24135	98	200	4	2	0.99	891|2819|5166|51085	CCNB1|GPD1|PDK4|MLXIPL	-0.33	hits
GO Biological Processes	19	GO:0019395	fatty acid oxidation	-2	4.9	3.6	24135	98	200	4	2	0.99	32|225|3952|5166	ACACB|ABCD2|LEP|PDK4	-0.33	hits
GO Biological Processes	19	GO:0042391	regulation of membrane potential	-2	2.6	3	24135	424	200	9	4.5	1.5	148|477|859|2273|2555|2556|6327|6329|340273	ADRA1A|ATP1A2|CAV3|FHL1|GABRA2|GABRA3|SCN2B|SCN4A|ABCB5	-0.33	hits
GO Biological Processes	19	GO:0051480	regulation of cytosolic calcium ion concentration	-2	2.8	3	24135	351	200	8	4	1.4	111|148|185|477|859|948|3358|5733	ADCY5|ADRA1A|AGTR1|ATP1A2|CAV3|CD36|HTR2C|PTGER3	-0.33	hits
GO Biological Processes	19	GO:0045930	negative regulation of mitotic cell cycle	-2	3	3.1	24135	281	200	7	3.5	1.3	701|891|2273|7153|7272|10403|51512	BUB1B|CCNB1|FHL1|TOP2A|TTK|NDC80|GTSE1	-0.33	hits
GO Biological Processes	19	GO:0030199	collagen fibril organization	-2	7	3.9	24135	52	200	3	1.5	0.86	176|1301|7148	ACAN|COL11A1|TNXB	-0.33	hits
GO Biological Processes	19	GO:2000649	regulation of sodium ion transmembrane transporter activity	-2	7	3.9	24135	52	200	3	1.5	0.86	477|859|6327	ATP1A2|CAV3|SCN2B	-0.33	hits
GO Biological Processes	19	GO:0051591	response to cAMP	-2	4.9	3.5	24135	99	200	4	2	0.99	1393|2819|5105|7490	CRHBP|GPD1|PCK1|WT1	-0.33	hits
GO Biological Processes	19	GO:0008406	gonad development	-2	3.4	3.2	24135	216	200	6	3	1.2	1299|3624|3952|7490|56956|89766	COL9A3|INHBA|LEP|WT1|LHX9|UMODL1	-0.32	hits
GO Biological Processes	19	GO:0000075	cell cycle checkpoint	-2	3.4	3.2	24135	216	200	6	3	1.2	701|891|7153|7272|10403|51512	BUB1B|CCNB1|TOP2A|TTK|NDC80|GTSE1	-0.32	hits
GO Biological Processes	19	GO:0072507	divalent inorganic cation homeostasis	-2	2.4	2.9	24135	504	200	10	5	1.5	111|148|185|477|859|948|3358|5733|6356|6358	ADCY5|ADRA1A|AGTR1|ATP1A2|CAV3|CD36|HTR2C|PTGER3|CCL11|CCL14	-0.32	hits
GO Biological Processes	19	GO:0055017	cardiac muscle tissue growth	-2	4.8	3.5	24135	100	200	4	2	0.99	148|859|891|5950	ADRA1A|CAV3|CCNB1|RBP4	-0.32	hits
GO Biological Processes	19	GO:1901989	positive regulation of cell cycle phase transition	-2	4.8	3.5	24135	100	200	4	2	0.99	891|2255|7015|113130	CCNB1|FGF10|TERT|CDCA5	-0.32	hits
GO Biological Processes	19	GO:0034440	lipid oxidation	-2	4.8	3.5	24135	100	200	4	2	0.99	32|225|3952|5166	ACACB|ABCD2|LEP|PDK4	-0.32	hits
GO Biological Processes	19	GO:0036092	phosphatidylinositol-3-phosphate biosynthetic process	-2	6.8	3.9	24135	53	200	3	1.5	0.86	2250|2255|152831	FGF5|FGF10|KLB	-0.32	hits
GO Biological Processes	19	GO:0048608	reproductive structure development	-2	2.5	2.9	24135	429	200	9	4.5	1.5	1299|2255|3624|3952|5950|7490|10761|56956|89766	COL9A3|FGF10|INHBA|LEP|RBP4|WT1|PLAC1|LHX9|UMODL1	-0.31	hits
GO Biological Processes	19	GO:0001501	skeletal system development	-2	2.4	2.9	24135	506	200	10	5	1.5	176|1301|2201|2662|3952|4322|5950|7704|60676|158326	ACAN|COL11A1|FBN2|GDF10|LEP|MMP13|RBP4|ZBTB16|PAPPA2|FREM1	-0.31	hits
