# Supplementary material for: Characterization of ceRNA network to reveal potential prognostic biomarkers in triple-negative breast cancer
Source: PeerJ. 2019 Sep 9;7:e7522. doi: 10.7717/peerj.7522 (PMC6741283; doi:10.7717/peerj.7522)
Supplement: Supplemental Information 4 [file peerj-07-7522-s004.zip › Supplemental Material 2/Enrichment_GO/_FINAL_GO.csv]

_MEMBER_hits	_LogP_hits	GO	_PATTERN_	_RANK_	GiniIndex	Category	CategoryID	Description	LogP	Enrichment	Z-score	#TotalGeneInLibrary	#GeneInGO	#GeneInHitList	#GeneInGOAndHitList	%InGO	STDV %InGO	GeneID	Hits	Log(q-value)	EvidenceCutoff	GROUP_ID	FirstInGroupByEnrichment	FirstInGroupByLogP	BestLogPInGroup	BestEnrichmentInGroup	URL
1	-9.206896163713763	GO:0000819	M1	1	0	GO Biological Processes	19	sister chromatid segregation	-9.206896163713763	8.986436170212768	10.048918608603422	24135	188	200	14	7.0	1.804161855266872	701|891|1062|7153|7272|7273|9493|9928|10403|55143|83540|113130|151648|157570	BUB1B|CCNB1|CENPE|TOP2A|TTK|TTN|KIF23|KIF14|NDC80|CDCA8|NUF2|CDCA5|SGO1|ESCO2	-5.183348586173224	0	1	1	1	-9.206896163713763	27.84807692307692
1	-9.197301735548367	GO:0098813	M1	1	0	GO Biological Processes	19	nuclear chromosome segregation	-9.197301735548367	7.397701149425287	9.499364327267813	24135	261	200	16	8.0	1.918332609325088	701|891|1062|7153|7272|7273|9493|9928|10403|55143|56154|57082|83540|113130|151648|157570	BUB1B|CCNB1|CENPE|TOP2A|TTK|TTN|KIF23|KIF14|NDC80|CDCA8|TEX15|KNL1|NUF2|CDCA5|SGO1|ESCO2	-5.183348586173224	0	1	0	0	-9.206896163713763	27.84807692307692
1	-8.126934652642868	GO:0000070	M1	1	0	GO Biological Processes	19	mitotic sister chromatid segregation	-8.126934652642868	9.282692307692306	9.487050876290358	24135	156	200	12	6.0	1.6792855623746665	701|891|1062|7272|7273|9493|9928|10403|55143|83540|113130|151648	BUB1B|CCNB1|CENPE|TTK|TTN|KIF23|KIF14|NDC80|CDCA8|NUF2|CDCA5|SGO1	-4.414011498931707	0	1	0	0	-9.206896163713763	27.84807692307692
1	-8.024555677563699	GO:0007059	M1	1	0	GO Biological Processes	19	chromosome segregation	-8.024555677563699	6.12952380952381	8.376727435149395	24135	315	200	16	8.0	1.918332609325088	701|891|1062|7153|7272|7273|9493|9928|10403|55143|56154|57082|83540|113130|151648|157570	BUB1B|CCNB1|CENPE|TOP2A|TTK|TTN|KIF23|KIF14|NDC80|CDCA8|TEX15|KNL1|NUF2|CDCA5|SGO1|ESCO2	-4.408542536860594	0	1	0	0	-9.206896163713763	27.84807692307692
1	-7.057250304954246	R-HSA-2500257	M1	1	0	Reactome Gene Sets	6	Resolution of Sister Chromatid Cohesion	-7.057250304954246	9.731854838709678	8.910973703755621	24135	124	200	10	5.0	1.5411035007422442	701|891|1062|10403|55143|57082|79019|83540|113130|151648	BUB1B|CCNB1|CENPE|NDC80|CDCA8|KNL1|CENPM|NUF2|CDCA5|SGO1	-3.645357146907066	0	1	0	0	-9.206896163713763	27.84807692307692
1	-6.940285199227285	GO:0007080	M1	1	0	GO Biological Processes	19	mitotic metaphase plate congression	-6.940285199227285	17.972872340425535	10.646744660724158	24135	47	200	7	3.5	1.2995191418367027	891|1062|9928|10403|55143|83540|113130	CCNB1|CENPE|KIF14|NDC80|CDCA8|NUF2|CDCA5	-3.5795445636274863	0	1	0	0	-9.206896163713763	27.84807692307692
1	-6.643066860952699	GO:0008608	M1	1	0	GO Biological Processes	19	attachment of spindle microtubules to kinetochore	-6.643066860952699	22.6265625	11.190252071764663	24135	32	200	6	3.0	1.2062338081814818	891|1062|10403|57082|83540|151648	CCNB1|CENPE|NDC80|KNL1|NUF2|SGO1	-3.328083715913575	0	1	0	0	-9.206896163713763	27.84807692307692
1	-6.236468383686103	R-HSA-69278	M1	1	0	Reactome Gene Sets	6	Cell Cycle, Mitotic	-6.236468383686103	4.052518656716418	6.532912746928522	24135	536	200	18	9.0	2.023610634484806	701|891|1029|1062|6241|7153|9493|9837|10403|51512|55143|55388|57082|79019|83540|113130|151648|157570	BUB1B|CCNB1|CDKN2A|CENPE|RRM2|TOP2A|KIF23|GINS1|NDC80|GTSE1|CDCA8|MCM10|KNL1|CENPM|NUF2|CDCA5|SGO1|ESCO2	-3.0006664846946043	0	1	0	0	-9.206896163713763	27.84807692307692
1	-6.19156793596741	GO:0051310	M1	1	0	GO Biological Processes	19	metaphase plate congression	-6.19156793596741	14.078750000000003	9.271962185440144	24135	60	200	7	3.5	1.2995191418367027	891|1062|9928|10403|55143|83540|113130	CCNB1|CENPE|KIF14|NDC80|CDCA8|NUF2|CDCA5	-2.9905281432351236	0	1	0	0	-9.206896163713763	27.84807692307692
1	-5.862111478490109	R-HSA-141424	M1	1	0	Reactome Gene Sets	6	Amplification of signal from the kinetochores	-5.862111478490109	10.05625	8.127159006343815	24135	96	200	8	4.0	1.3856406460551018	701|1062|10403|55143|57082|79019|83540|151648	BUB1B|CENPE|NDC80|CDCA8|KNL1|CENPM|NUF2|SGO1	-2.802400838554292	0	1	0	0	-9.206896163713763	27.84807692307692
1	-5.862111478490109	R-HSA-141444	M1	1	0	Reactome Gene Sets	6	Amplification of signal from unattached kinetochores via a MAD2 inhibitory signal	-5.862111478490109	10.05625	8.127159006343815	24135	96	200	8	4.0	1.3856406460551018	701|1062|10403|55143|57082|79019|83540|151648	BUB1B|CENPE|NDC80|CDCA8|KNL1|CENPM|NUF2|SGO1	-2.802400838554292	0	1	0	0	-9.206896163713763	27.84807692307692
1	-5.746833288055572	R-HSA-1640170	M1	1	0	Reactome Gene Sets	6	Cell Cycle	-5.746833288055572	3.57695007800312	6.044626543727846	24135	641	200	19	9.5	2.0733427116615335	701|891|1029|1062|6241|7015|7153|9493|9837|10403|51512|55143|55388|57082|79019|83540|113130|151648|157570	BUB1B|CCNB1|CDKN2A|CENPE|RRM2|TERT|TOP2A|KIF23|GINS1|NDC80|GTSE1|CDCA8|MCM10|KNL1|CENPM|NUF2|CDCA5|SGO1|ESCO2	-2.713770207923768	0	1	0	0	-9.206896163713763	27.84807692307692
1	-5.448910249912949	GO:0051303	M1	1	0	GO Biological Processes	19	establishment of chromosome localization	-5.448910249912949	10.970454545454547	8.010202519397819	24135	77	200	7	3.5	1.2995191418367027	891|1062|9928|10403|55143|83540|113130	CCNB1|CENPE|KIF14|NDC80|CDCA8|NUF2|CDCA5	-2.5318671135458626	0	1	0	0	-9.206896163713763	27.84807692307692
1	-5.411107098622239	GO:0050000	M1	1	0	GO Biological Processes	19	chromosome localization	-5.411107098622239	10.829807692307694	7.948488035827603	24135	78	200	7	3.5	1.2995191418367027	891|1062|9928|10403|55143|83540|113130	CCNB1|CENPE|KIF14|NDC80|CDCA8|NUF2|CDCA5	-2.5110973015539333	0	1	0	0	-9.206896163713763	27.84807692307692
1	-5.3660978773640355	GO:0140014	M1	1	0	GO Biological Processes	19	mitotic nuclear division	-5.3660978773640355	5.153380782918149	6.401580892781096	24135	281	200	12	6.0	1.6792855623746665	701|891|1062|7272|7273|9493|9928|10403|55143|83540|113130|151648	BUB1B|CCNB1|CENPE|TTK|TTN|KIF23|KIF14|NDC80|CDCA8|NUF2|CDCA5|SGO1	-2.497297754742759	0	1	0	0	-9.206896163713763	27.84807692307692
1	-5.356571576552125	R-HSA-69618	M1	1	0	Reactome Gene Sets	6	Mitotic Spindle Checkpoint	-5.356571576552125	8.619642857142857	7.388273139920574	24135	112	200	8	4.0	1.3856406460551018	701|1062|10403|55143|57082|79019|83540|151648	BUB1B|CENPE|NDC80|CDCA8|KNL1|CENPM|NUF2|SGO1	-2.497297754742759	0	1	0	0	-9.206896163713763	27.84807692307692
1	-5.300889795719654	GO:0034502	M1	1	0	GO Biological Processes	19	protein localization to chromosome	-5.300889795719654	10.428703703703706	7.7698705004493025	24135	81	200	7	3.5	1.2995191418367027	701|7015|7272|10403|57082|113130|157570	BUB1B|TERT|TTK|NDC80|KNL1|CDCA5|ESCO2	-2.4630279054001933	0	1	0	0	-9.206896163713763	27.84807692307692
1	-5.193295720152209	R-HSA-68877	M1	1	0	Reactome Gene Sets	6	Mitotic Prometaphase	-5.193295720152209	6.09469696969697	6.580047501776793	24135	198	200	10	5.0	1.5411035007422442	701|891|1062|10403|55143|57082|79019|83540|113130|151648	BUB1B|CCNB1|CENPE|NDC80|CDCA8|KNL1|CENPM|NUF2|CDCA5|SGO1	-2.4226957301767524	0	1	0	0	-9.206896163713763	27.84807692307692
1	-5.181376374448589	R-HSA-69620	M1	1	0	Reactome Gene Sets	6	Cell Cycle Checkpoints	-5.181376374448589	4.942320819112628	6.206222878829108	24135	293	200	12	6.0	1.6792855623746665	701|891|1029|1062|10403|51512|55143|55388|57082|79019|83540|151648	BUB1B|CCNB1|CDKN2A|CENPE|NDC80|GTSE1|CDCA8|MCM10|KNL1|CENPM|NUF2|SGO1	-2.4226957301767524	0	1	0	0	-9.206896163713763	27.84807692307692
1	-4.927342349472188	GO:0000280	M1	1	0	GO Biological Processes	19	nuclear division	-4.927342349472188	4.022500000000001	5.712054287847853	24135	420	200	14	7.0	1.804161855266872	701|891|1062|7153|7272|7273|9493|9928|10403|55143|56154|83540|113130|151648	BUB1B|CCNB1|CENPE|TOP2A|TTK|TTN|KIF23|KIF14|NDC80|CDCA8|TEX15|NUF2|CDCA5|SGO1	-2.2144191957610273	0	1	0	0	-9.206896163713763	27.84807692307692
1	-4.829809186700767	GO:1902850	M1	1	0	GO Biological Processes	19	microtubule cytoskeleton organization involved in mitosis	-4.829809186700767	7.3136363636363635	6.64885258461542	24135	132	200	8	4.0	1.3856406460551018	891|1062|2255|7272|9493|10403|79187|83540	CCNB1|CENPE|FGF10|TTK|KIF23|NDC80|FSD1|NUF2	-2.1276098983813787	0	1	0	0	-9.206896163713763	27.84807692307692
1	-4.689565796940668	R-HSA-5663220	M1	1	0	Reactome Gene Sets	6	RHO GTPases Activate Formins	-4.689565796940668	6.995652173913044	6.456697407684858	24135	138	200	8	4.0	1.3856406460551018	701|1062|10403|55143|57082|79019|83540|151648	BUB1B|CENPE|NDC80|CDCA8|KNL1|CENPM|NUF2|SGO1	-2.018035328387732	0	1	0	0	-9.206896163713763	27.84807692307692
1	-4.543870091985197	R-HSA-2467813	M1	1	0	Reactome Gene Sets	6	Separation of Sister Chromatids	-4.543870091985197	5.776994680851064	6.010644763010103	24135	188	200	9	4.5	1.4658615214269048	701|1062|10403|55143|57082|79019|83540|113130|151648	BUB1B|CENPE|NDC80|CDCA8|KNL1|CENPM|NUF2|CDCA5|SGO1	-1.9455177294178085	0	1	0	0	-9.206896163713763	27.84807692307692
1	-4.526109502773186	GO:0071459	M1	1	0	GO Biological Processes	19	protein localization to chromosome, centromeric region	-4.526109502773186	21.94090909090909	8.982437103576798	24135	22	200	4	2.0	0.9899494936611665	701|7272|10403|57082	BUB1B|TTK|NDC80|KNL1	-1.9455177294178085	0	1	0	0	-9.206896163713763	27.84807692307692
1	-4.4750220470410484	GO:0051301	M1	1	0	GO Biological Processes	19	cell division	-4.4750220470410484	3.289267461669506	5.132766510772788	24135	587	200	16	8.0	1.918332609325088	701|891|1062|2250|7153|7704|9493|9928|10403|55143|57082|79187|83540|113130|151648|157313	BUB1B|CCNB1|CENPE|FGF5|TOP2A|ZBTB16|KIF23|KIF14|NDC80|CDCA8|KNL1|FSD1|NUF2|CDCA5|SGO1|CDCA2	-1.9301584379073047	0	1	0	0	-9.206896163713763	27.84807692307692
1	-4.47079689948692	GO:0048285	M1	1	0	GO Biological Processes	19	organelle fission	-4.47079689948692	3.656818181818182	5.270709854249944	24135	462	200	14	7.0	1.804161855266872	701|891|1062|7153|7272|7273|9493|9928|10403|55143|56154|83540|113130|151648	BUB1B|CCNB1|CENPE|TOP2A|TTK|TTN|KIF23|KIF14|NDC80|CDCA8|TEX15|NUF2|CDCA5|SGO1	-1.9301584379073047	0	1	0	0	-9.206896163713763	27.84807692307692
1	-4.412753030729285	M129	M1	1	0	Canonical Pathways	11	PID PLK1 PATHWAY	-4.412753030729285	13.116847826086957	7.519208366491999	24135	46	200	5	2.5	1.1039701082909807	701|891|1062|10403|151648	BUB1B|CCNB1|CENPE|NDC80|SGO1	-1.8971104351437433	0	1	0	0	-9.206896163713763	27.84807692307692
1	-4.401950255617891	GO:0007052	M1	1	0	GO Biological Processes	19	mitotic spindle organization	-4.401950255617891	7.6101351351351365	6.380608587523509	24135	111	200	7	3.5	1.2995191418367027	891|1062|7272|9493|10403|79187|83540	CCNB1|CENPE|TTK|KIF23|NDC80|FSD1|NUF2	-1.8931470845626543	0	1	0	0	-9.206896163713763	27.84807692307692
1	-4.350760917408094	R-HSA-68882	M1	1	0	Reactome Gene Sets	6	Mitotic Anaphase	-4.350760917408094	5.457663316582915	5.771928594627029	24135	199	200	9	4.5	1.4658615214269048	701|1062|10403|55143|57082|79019|83540|113130|151648	BUB1B|CENPE|NDC80|CDCA8|KNL1|CENPM|NUF2|CDCA5|SGO1	-1.8486911290118258	0	1	0	0	-9.206896163713763	27.84807692307692
1	-4.33384365868402	R-HSA-2555396	M1	1	0	Reactome Gene Sets	6	Mitotic Metaphase and Anaphase	-4.33384365868402	5.430375000000001	5.751110416774143	24135	200	200	9	4.5	1.4658615214269048	701|1062|10403|55143|57082|79019|83540|113130|151648	BUB1B|CENPE|NDC80|CDCA8|KNL1|CENPM|NUF2|CDCA5|SGO1	-1.8384044491867653	0	1	0	0	-9.206896163713763	27.84807692307692
1	-4.265784979990886	GO:0033045	M1	1	0	GO Biological Processes	19	regulation of sister chromatid segregation	-4.265784979990886	9.050625	6.593026882911455	24135	80	200	6	3.0	1.2062338081814818	701|891|1062|7272|10403|113130	BUB1B|CCNB1|CENPE|TTK|NDC80|CDCA5	-1.7768766376525886	0	1	0	0	-9.206896163713763	27.84807692307692
1	-4.193387188330605	GO:0030071	M1	1	0	GO Biological Processes	19	regulation of mitotic metaphase/anaphase transition	-4.193387188330605	11.830882352941176	7.07778805282286	24135	51	200	5	2.5	1.1039701082909807	701|891|1062|7272|10403	BUB1B|CCNB1|CENPE|TTK|NDC80	-1.7172531340287367	0	1	0	0	-9.206896163713763	27.84807692307692
1	-4.139621109218306	GO:0051656	M1	1	0	GO Biological Processes	19	establishment of organelle localization	-4.139621109218306	3.4061491935483876	4.949505103075225	24135	496	200	14	7.0	1.804161855266872	148|547|891|1062|2255|6517|9493|9515|9928|10403|23025|55143|83540|113130	ADRA1A|KIF1A|CCNB1|CENPE|FGF10|SLC2A4|KIF23|STXBP5L|KIF14|NDC80|UNC13A|CDCA8|NUF2|CDCA5	-1.6910029703820992	0	1	0	0	-9.206896163713763	27.84807692307692
1	-4.112271031222643	GO:1902099	M1	1	0	GO Biological Processes	19	regulation of metaphase/anaphase transition of cell cycle	-4.112271031222643	11.38443396226415	6.91810937262019	24135	53	200	5	2.5	1.1039701082909807	701|891|1062|7272|10403	BUB1B|CCNB1|CENPE|TTK|NDC80	-1.6781014784643107	0	1	0	0	-9.206896163713763	27.84807692307692
1	-4.072984570140652	GO:0007091	M1	1	0	GO Biological Processes	19	metaphase/anaphase transition of mitotic cell cycle	-4.072984570140652	11.17361111111111	6.84144263492813	24135	54	200	5	2.5	1.1039701082909807	701|891|1062|7272|10403	BUB1B|CCNB1|CENPE|TTK|NDC80	-1.6444921502740102	0	1	0	0	-9.206896163713763	27.84807692307692
1	-4.006156427573114	GO:0045132	M1	1	0	GO Biological Processes	19	meiotic chromosome segregation	-4.006156427573114	8.135393258426966	6.164593326106635	24135	89	200	6	3.0	1.2062338081814818	701|7153|7272|56154|83540|151648	BUB1B|TOP2A|TTK|TEX15|NUF2|SGO1	-1.5942632695259338	0	1	0	0	-9.206896163713763	27.84807692307692
1	-4.006156427573114	GO:0051304	M1	1	0	GO Biological Processes	19	chromosome separation	-4.006156427573114	8.135393258426966	6.164593326106635	24135	89	200	6	3.0	1.2062338081814818	701|891|1062|7153|7272|10403	BUB1B|CCNB1|CENPE|TOP2A|TTK|NDC80	-1.5942632695259338	0	1	0	0	-9.206896163713763	27.84807692307692
1	-3.996794943486253	GO:0044784	M1	1	0	GO Biological Processes	19	metaphase/anaphase transition of cell cycle	-3.996794943486253	10.774553571428571	6.6939838071112385	24135	56	200	5	2.5	1.1039701082909807	701|891|1062|7272|10403	BUB1B|CCNB1|CENPE|TTK|NDC80	-1.5902968173257794	0	1	0	0	-9.206896163713763	27.84807692307692
1	-3.9598331202711154	GO:0010965	M1	1	0	GO Biological Processes	19	regulation of mitotic sister chromatid separation	-3.9598331202711154	10.585526315789474	6.623020857140478	24135	57	200	5	2.5	1.1039701082909807	701|891|1062|7272|10403	BUB1B|CCNB1|CENPE|TTK|NDC80	-1.5639280676080658	0	1	0	0	-9.206896163713763	27.84807692307692
1	-3.853160175524921	GO:0051306	M1	1	0	GO Biological Processes	19	mitotic sister chromatid separation	-3.853160175524921	10.05625	6.420277743812849	24135	60	200	5	2.5	1.1039701082909807	701|891|1062|7272|10403	BUB1B|CCNB1|CENPE|TTK|NDC80	-1.4826597026359662	0	1	0	0	-9.206896163713763	27.84807692307692
1	-3.8215997103298975	GO:0051315	M1	1	0	GO Biological Processes	19	attachment of mitotic spindle microtubules to kinetochore	-3.8215997103298975	27.84807692307692	8.850975511645538	24135	13	200	3	1.5	0.8595056718835542	1062|10403|83540	CENPE|NDC80|NUF2	-1.4650360708184829	0	1	0	0	-9.206896163713763	27.84807692307692
1	-3.7853162902230397	GO:1905818	M1	1	0	GO Biological Processes	19	regulation of chromosome separation	-3.7853162902230397	9.731854838709678	6.292890577645235	24135	62	200	5	2.5	1.1039701082909807	701|891|1062|7272|10403	BUB1B|CCNB1|CENPE|TTK|NDC80	-1.4514272890931788	0	1	0	0	-9.206896163713763	27.84807692307692
1	-3.7578102623703846	GO:0007094	M1	1	0	GO Biological Processes	19	mitotic spindle assembly checkpoint	-3.7578102623703846	14.197058823529412	7.039017027561718	24135	34	200	4	2.0	0.9899494936611665	701|891|7272|10403	BUB1B|CCNB1|TTK|NDC80	-1.4514272890931788	0	1	0	0	-9.206896163713763	27.84807692307692
1	-3.7578102623703846	GO:0031577	M1	1	0	GO Biological Processes	19	spindle checkpoint	-3.7578102623703846	14.197058823529412	7.039017027561718	24135	34	200	4	2.0	0.9899494936611665	701|891|7272|10403	BUB1B|CCNB1|TTK|NDC80	-1.4514272890931788	0	1	0	0	-9.206896163713763	27.84807692307692
1	-3.7578102623703846	GO:0071173	M1	1	0	GO Biological Processes	19	spindle assembly checkpoint	-3.7578102623703846	14.197058823529412	7.039017027561718	24135	34	200	4	2.0	0.9899494936611665	701|891|7272|10403	BUB1B|CCNB1|TTK|NDC80	-1.4514272890931788	0	1	0	0	-9.206896163713763	27.84807692307692
1	-3.7578102623703846	GO:0071174	M1	1	0	GO Biological Processes	19	mitotic spindle checkpoint	-3.7578102623703846	14.197058823529412	7.039017027561718	24135	34	200	4	2.0	0.9899494936611665	701|891|7272|10403	BUB1B|CCNB1|TTK|NDC80	-1.4514272890931788	0	1	0	0	-9.206896163713763	27.84807692307692
1	-3.6595714351689757	GO:0045841	M1	1	0	GO Biological Processes	19	negative regulation of mitotic metaphase/anaphase transition	-3.6595714351689757	13.408333333333333	6.810486358454699	24135	36	200	4	2.0	0.9899494936611665	701|891|7272|10403	BUB1B|CCNB1|TTK|NDC80	-1.379168791785736	0	1	0	0	-9.206896163713763	27.84807692307692
1	-3.656725438884236	GO:0051983	M1	1	0	GO Biological Processes	19	regulation of chromosome segregation	-3.656725438884236	7.029611650485436	5.605649406276249	24135	103	200	6	3.0	1.2062338081814818	701|891|1062|7272|10403|113130	BUB1B|CCNB1|CENPE|TTK|NDC80|CDCA5	-1.379168791785736	0	1	0	0	-9.206896163713763	27.84807692307692
1	-3.6126926030854323	GO:1902100	M1	1	0	GO Biological Processes	19	negative regulation of metaphase/anaphase transition of cell cycle	-3.6126926030854323	13.045945945945945	6.702922655805838	24135	37	200	4	2.0	0.9899494936611665	701|891|7272|10403	BUB1B|CCNB1|TTK|NDC80	-1.3507879015297286	0	1	0	0	-9.206896163713763	27.84807692307692
1	-3.595679933047109	GO:0033047	M1	1	0	GO Biological Processes	19	regulation of mitotic sister chromatid segregation	-3.595679933047109	8.873161764705882	5.942998055891942	24135	68	200	5	2.5	1.1039701082909807	701|891|1062|7272|10403	BUB1B|CCNB1|CENPE|TTK|NDC80	-1.337601639344458	0	1	0	0	-9.206896163713763	27.84807692307692
1	-3.5230071171188095	GO:2000816	M1	1	0	GO Biological Processes	19	negative regulation of mitotic sister chromatid separation	-3.5230071171188095	12.376923076923077	6.499763939211436	24135	39	200	4	2.0	0.9899494936611665	701|891|7272|10403	BUB1B|CCNB1|TTK|NDC80	-1.2835709334722167	0	1	0	0	-9.206896163713763	27.84807692307692
1	-3.5230071171188095	M14	M1	1	0	Canonical Pathways	11	PID AURORA B PATHWAY	-3.5230071171188095	12.376923076923077	6.499763939211436	24135	39	200	4	2.0	0.9899494936611665	9493|10403|55143|151648	KIF23|NDC80|CDCA8|SGO1	-1.2835709334722167	0	1	0	0	-9.206896163713763	27.84807692307692
1	-3.480056428283728	GO:1905819	M1	1	0	GO Biological Processes	19	negative regulation of chromosome separation	-3.480056428283728	12.067499999999999	6.403670792827077	24135	40	200	4	2.0	0.9899494936611665	701|891|7272|10403	BUB1B|CCNB1|TTK|NDC80	-1.2629988531514675	0	1	0	0	-9.206896163713763	27.84807692307692
1	-3.4560786486083583	GO:0034501	M1	1	0	GO Biological Processes	19	protein localization to kinetochore	-3.4560786486083583	21.295588235294115	7.6518842981484285	24135	17	200	3	1.5	0.8595056718835542	7272|10403|57082	TTK|NDC80|KNL1	-1.2616694347750848	0	1	0	0	-9.206896163713763	27.84807692307692
1	-3.397620046150029	GO:0033048	M1	1	0	GO Biological Processes	19	negative regulation of mitotic sister chromatid segregation	-3.397620046150029	11.492857142857142	6.221368144306872	24135	42	200	4	2.0	0.9899494936611665	701|891|7272|10403	BUB1B|CCNB1|TTK|NDC80	-1.216175809481123	0	1	0	0	-9.206896163713763	27.84807692307692
1	-3.3336244189264588	R-HSA-68886	M1	1	0	Reactome Gene Sets	6	M Phase	-3.3336244189264588	3.3776717557251907	4.344126465053088	24135	393	200	11	5.5	1.6120638945153507	701|891|1062|9493|10403|55143|57082|79019|83540|113130|151648	BUB1B|CCNB1|CENPE|KIF23|NDC80|CDCA8|KNL1|CENPM|NUF2|CDCA5|SGO1	-1.1647693095655733	0	1	0	0	-9.206896163713763	27.84807692307692
1	-3.3194320695384025	GO:0033046	M1	1	0	GO Biological Processes	19	negative regulation of sister chromatid segregation	-3.3194320695384025	10.970454545454546	6.05099533998421	24135	44	200	4	2.0	0.9899494936611665	701|891|7272|10403	BUB1B|CCNB1|TTK|NDC80	-1.1615995638893617	0	1	0	0	-9.206896163713763	27.84807692307692
1	-3.2818066051939616	GO:0051985	M1	1	0	GO Biological Processes	19	negative regulation of chromosome segregation	-3.2818066051939616	10.726666666666667	5.969869337712726	24135	45	200	4	2.0	0.9899494936611665	701|891|7272|10403	BUB1B|CCNB1|TTK|NDC80	-1.1370851755497955	0	1	0	0	-9.206896163713763	27.84807692307692
1	-3.1753412258971387	GO:0051383	M1	1	0	GO Biological Processes	19	kinetochore organization	-3.1753412258971387	17.239285714285714	6.805419137980875	24135	21	200	3	1.5	0.8595056718835542	1062|10403|83540	CENPE|NDC80|NUF2	-1.0606992995086	0	1	0	0	-9.206896163713763	27.84807692307692
1	-3.168186722629786	GO:0051640	M1	1	0	GO Biological Processes	19	organelle localization	-3.168186722629786	2.619573082489146	3.9485410152343183	24135	691	200	15	7.5	1.8624580532189177	148|547|859|891|1062|2255|6517|9493|9515|9928|10403|23025|55143|83540|113130	ADRA1A|KIF1A|CAV3|CCNB1|CENPE|FGF10|SLC2A4|KIF23|STXBP5L|KIF14|NDC80|UNC13A|CDCA8|NUF2|CDCA5	-1.0600294536225123	0	1	0	0	-9.206896163713763	27.84807692307692
1	-3.079568969567835	GO:0007051	M1	1	0	GO Biological Processes	19	spindle organization	-3.079568969567835	4.641346153846155	4.507447102136114	24135	182	200	7	3.5	1.2995191418367027	891|1062|7272|9493|10403|79187|83540	CCNB1|CENPE|TTK|KIF23|NDC80|FSD1|NUF2	-0.9873022956762947	0	1	0	0	-9.206896163713763	27.84807692307692
1	-3.0420518993015837	GO:0045839	M1	1	0	GO Biological Processes	19	negative regulation of mitotic nuclear division	-3.0420518993015837	9.282692307692308	5.4655118875023065	24135	52	200	4	2.0	0.9899494936611665	701|891|7272|10403	BUB1B|CCNB1|TTK|NDC80	-0.9651148573912556	0	1	0	0	-9.206896163713763	27.84807692307692
1	-2.9207561489850136	GO:0007062	M1	1	0	GO Biological Processes	19	sister chromatid cohesion	-2.9207561489850136	8.619642857142857	5.2182194848035905	24135	56	200	4	2.0	0.9899494936611665	701|113130|151648|157570	BUB1B|CDCA5|SGO1|ESCO2	-0.8935747338761161	0	1	0	0	-9.206896163713763	27.84807692307692
1	-2.8725124132065307	R-HSA-195258	M1	1	0	Reactome Gene Sets	6	RHO GTPase Effectors	-2.8725124132065307	3.4369462025316455	3.9860308638979665	24135	316	200	9	4.5	1.4658615214269048	701|1062|9928|10403|55143|57082|79019|83540|151648	BUB1B|CENPE|KIF14|NDC80|CDCA8|KNL1|CENPM|NUF2|SGO1	-0.8585592638313884	0	1	0	0	-9.206896163713763	27.84807692307692
1	-2.8088435429930927	GO:0051784	M1	1	0	GO Biological Processes	19	negative regulation of nuclear division	-2.8088435429930927	8.045	4.9944355229992015	24135	60	200	4	2.0	0.9899494936611665	701|891|7272|10403	BUB1B|CCNB1|TTK|NDC80	-0.8140066840650233	0	1	0	0	-9.206896163713763	27.84807692307692
1	-2.5746036752414145	GO:0007093	M1	1	0	GO Biological Processes	19	mitotic cell cycle checkpoint	-2.5746036752414145	4.361746987951807	3.972894631068492	24135	166	200	6	3.0	1.2062338081814818	701|891|7153|7272|10403|51512	BUB1B|CCNB1|TOP2A|TTK|NDC80|GTSE1	-0.6584253365198105	0	1	0	0	-9.206896163713763	27.84807692307692
1	-2.5108098970279986	GO:0140013	M1	1	0	GO Biological Processes	19	meiotic nuclear division	-2.5108098970279986	4.234210526315789	3.8797131972653385	24135	171	200	6	3.0	1.2062338081814818	701|7153|7272|56154|83540|151648	BUB1B|TOP2A|TTK|TEX15|NUF2|SGO1	-0.6156304177006744	0	1	0	0	-9.206896163713763	27.84807692307692
1	-2.413438001283992	GO:0007088	M1	1	0	GO Biological Processes	19	regulation of mitotic nuclear division	-2.413438001283992	4.044972067039106	3.737796150386574	24135	179	200	6	3.0	1.2062338081814818	701|891|1062|7272|10403|113130	BUB1B|CCNB1|CENPE|TTK|NDC80|CDCA5	-0.542499652162945	0	1	0	0	-9.206896163713763	27.84807692307692
1	-2.3893022544854357	R-HSA-194315	M1	1	0	Reactome Gene Sets	6	Signaling by Rho GTPases	-2.3893022544854357	2.7179054054054053	3.339734715961405	24135	444	200	10	5.0	1.5411035007422442	701|1062|9928|10403|55143|57082|57569|79019|83540|151648	BUB1B|CENPE|KIF14|NDC80|CDCA8|KNL1|ARHGAP20|CENPM|NUF2|SGO1	-0.5245682177656733	0	1	0	0	-9.206896163713763	27.84807692307692
1	-2.3102442057531394	GO:1903046	M1	1	0	GO Biological Processes	19	meiotic cell cycle process	-2.3102442057531394	3.851329787234042	3.5876804556541106	24135	188	200	6	3.0	1.2062338081814818	701|7153|7272|56154|83540|151648	BUB1B|TOP2A|TTK|TEX15|NUF2|SGO1	-0.4784872760937438	0	1	0	0	-9.206896163713763	27.84807692307692
1	-2.2772322094129684	GO:1901991	M1	1	0	GO Biological Processes	19	negative regulation of mitotic cell cycle phase transition	-2.2772322094129684	3.7908376963350783	3.5396950479367657	24135	191	200	6	3.0	1.2062338081814818	701|891|2273|7272|10403|51512	BUB1B|CCNB1|FHL1|TTK|NDC80|GTSE1	-0.46330832659159643	0	1	0	0	-9.206896163713763	27.84807692307692
1	-2.2067447267064564	GO:0000226	M1	1	0	GO Biological Processes	19	microtubule cytoskeleton organization	-2.2067447267064564	2.422308394160584	3.0786522441737025	24135	548	200	11	5.5	1.6120638945153507	859|891|1062|2255|7272|9493|9928|10403|79187|83540|151648	CAV3|CCNB1|CENPE|FGF10|TTK|KIF23|KIF14|NDC80|FSD1|NUF2|SGO1	-0.4320910564582066	0	1	0	0	-9.206896163713763	27.84807692307692
1	-2.151544652689952	GO:0051783	M1	1	0	GO Biological Processes	19	regulation of nuclear division	-2.151544652689952	3.5667487684729062	3.357026892504882	24135	203	200	6	3.0	1.2062338081814818	701|891|1062|7272|10403|113130	BUB1B|CCNB1|CENPE|TTK|NDC80|CDCA5	-0.4027166711948389	0	1	0	0	-9.206896163713763	27.84807692307692
1	-2.150673450074902	GO:2001251	M1	1	0	GO Biological Processes	19	negative regulation of chromosome organization	-2.150673450074902	4.190104166666667	3.5097394005241997	24135	144	200	5	2.5	1.1039701082909807	701|891|7153|7272|10403	BUB1B|CCNB1|TOP2A|TTK|NDC80	-0.4027166711948389	0	1	0	0	-9.206896163713763	27.84807692307692
1	-2.072978682985466	GO:1901988	M1	1	0	GO Biological Processes	19	negative regulation of cell cycle phase transition	-2.072978682985466	3.431516587677725	3.2427577321092316	24135	211	200	6	3.0	1.2062338081814818	701|891|2273|7272|10403|51512	BUB1B|CCNB1|FHL1|TTK|NDC80|GTSE1	-0.35238808832176916	0	1	0	0	-9.206896163713763	27.84807692307692
1	-2.0504271732963204	GO:0007017	M1	1	0	GO Biological Processes	19	microtubule-based process	-2.0504271732963204	2.122834912043302	2.8338721720729136	24135	739	200	13	6.5	1.7432010784760317	547|859|891|1062|2255|7272|9493|9928|10403|51512|79187|83540|151648	KIF1A|CAV3|CCNB1|CENPE|FGF10|TTK|KIF23|KIF14|NDC80|GTSE1|FSD1|NUF2|SGO1	-0.3364169239439452	0	1	0	0	-9.206896163713763	27.84807692307692
1	-2.036676855815008	GO:0045930	M1	1	0	GO Biological Processes	19	negative regulation of mitotic cell cycle	-2.036676855815008	3.0061387900355876	3.0920496862162827	24135	281	200	7	3.5	1.2995191418367027	701|891|2273|7153|7272|10403|51512	BUB1B|CCNB1|FHL1|TOP2A|TTK|NDC80|GTSE1	-0.33103123198867634	0	1	0	0	-9.206896163713763	27.84807692307692
1	-2.0258278147598645	GO:0000075	M1	1	0	GO Biological Processes	19	cell cycle checkpoint	-2.0258278147598645	3.3520833333333333	3.17410293632299	24135	216	200	6	3.0	1.2062338081814818	701|891|7153|7272|10403|51512	BUB1B|CCNB1|TOP2A|TTK|NDC80|GTSE1	-0.3236285264404765	0	1	0	0	-9.206896163713763	27.84807692307692
1	-8.40562341097951	GO:0040008	M1	1	0	GO Biological Processes	19	regulation of growth	-8.40562341097951	4.167194244604317	7.744639988752645	24135	695	200	24	12.0	2.2978250586152114	32|185|859|891|948|1029|2273|2690|3484|3624|3952|4881|5950|6098|7490|8840|9928|23025|23532|56920|60676|91584|220296|343472	ACACB|AGTR1|CAV3|CCNB1|CD36|CDKN2A|FHL1|GHR|IGFBP1|INHBA|LEP|NPR1|RBP4|ROS1|WT1|CCN4|KIF14|UNC13A|PRAME|SEMA3G|PAPPA2|PLXNA4|HEPACAM|BARHL2	-4.567761520660049	0	2	1	1	-8.40562341097951	4.608114558472554
1	-6.326411846067196	GO:0001558	M1	1	0	GO Biological Processes	19	regulation of cell growth	-6.326411846067196	4.608114558472554	6.810508586381466	24135	419	200	16	8.0	1.918332609325088	185|859|1029|2273|3484|3624|4881|6098|7490|8840|9928|23025|56920|60676|91584|343472	AGTR1|CAV3|CDKN2A|FHL1|IGFBP1|INHBA|NPR1|ROS1|WT1|CCN4|KIF14|UNC13A|SEMA3G|PAPPA2|PLXNA4|BARHL2	-3.052821386186298	0	2	0	0	-8.40562341097951	4.608114558472554
1	-6.135118615536452	GO:0016049	M1	1	0	GO Biological Processes	19	cell growth	-6.135118615536452	4.203842213114755	6.535908154857557	24135	488	200	17	8.5	1.971991379291502	148|185|859|1029|2273|3484|3624|4881|6098|7490|8840|9928|23025|56920|60676|91584|343472	ADRA1A|AGTR1|CAV3|CDKN2A|FHL1|IGFBP1|INHBA|NPR1|ROS1|WT1|CCN4|KIF14|UNC13A|SEMA3G|PAPPA2|PLXNA4|BARHL2	-2.966263506175567	0	2	0	0	-8.40562341097951	4.608114558472554
1	-3.474287549861267	GO:0045926	M1	1	0	GO Biological Processes	19	negative regulation of growth	-3.474287549861267	4.177211538461538	4.708407589332666	24135	260	200	9	4.5	1.4658615214269048	859|948|1029|2273|3624|4881|5950|7490|56920	CAV3|CD36|CDKN2A|FHL1|INHBA|NPR1|RBP4|WT1|SEMA3G	-1.2629988531514675	0	2	0	0	-8.40562341097951	4.608114558472554
1	-3.0517903012771335	GO:0030308	M1	1	0	GO Biological Processes	19	negative regulation of cell growth	-3.0517903012771335	4.590896739130436	4.469541137434899	24135	184	200	7	3.5	1.2995191418367027	859|1029|2273|3624|4881|7490|56920	CAV3|CDKN2A|FHL1|INHBA|NPR1|WT1|SEMA3G	-0.9698032666301638	0	2	0	0	-8.40562341097951	4.608114558472554
1	-7.098220321906242	M5884	M1	1	0	Canonical Pathways	11	NABA CORE MATRISOME	-7.098220321906242	6.143454545454547	7.8414967995959115	24135	275	200	14	7.0	1.804161855266872	176|1299|1301|1842|2201|3484|4969|7148|7783|8840|79987|131873|169044|256076	ACAN|COL9A3|COL11A1|ECM2|FBN2|IGFBP1|OGN|TNXB|ZP2|CCN4|SVEP1|COL6A6|COL22A1|COL6A5	-3.645357146907066	0	3	1	1	-7.098220321906242	6.143454545454547
1	-2.892615245374432	M3008	M1	1	0	Canonical Pathways	11	NABA ECM GLYCOPROTEINS	-2.892615245374432	4.309821428571429	4.252972091098686	24135	196	200	7	3.5	1.2995191418367027	1842|2201|3484|7148|7783|8840|79987	ECM2|FBN2|IGFBP1|TNXB|ZP2|CCN4|SVEP1	-0.8720983264969014	0	3	0	0	-7.098220321906242	6.143454545454547
1	-7.096620360909359	M5885	M1	1	0	Canonical Pathways	11	NABA MATRISOME ASSOCIATED	-7.096620360909359	3.685956175298805	6.844922234735079	24135	753	200	23	11.5	2.255825791146116	1393|2250|2255|2662|3624|3952|4322|6356|6358|6364|7079|23601|27299|51378|56920|60676|80760|85329|91584|91851|126637|158326|253935	CRHBP|FGF5|FGF10|GDF10|INHBA|LEP|MMP13|CCL11|CCL14|CCL20|TIMP4|CLEC5A|ADAMDEC1|ANGPT4|SEMA3G|PAPPA2|ITIH5|LGALS12|PLXNA4|CHRDL1|TCHHL1|FREM1|ANGPTL5	-3.645357146907066	0	4	1	1	-7.096620360909359	4.560392441860466
1	-5.189382554000994	M5883	M1	1	0	Canonical Pathways	11	NABA SECRETED FACTORS	-5.189382554000994	4.560392441860466	6.079721412946705	24135	344	200	13	6.5	1.7432010784760317	1393|2250|2255|2662|3624|3952|6356|6358|6364|51378|91851|126637|253935	CRHBP|FGF5|FGF10|GDF10|INHBA|LEP|CCL11|CCL14|CCL20|ANGPT4|CHRDL1|TCHHL1|ANGPTL5	-2.4226957301767524	0	4	0	0	-7.096620360909359	4.560392441860466
1	-3.0817309795351706	GO:0010469	M1	1	0	GO Biological Processes	19	regulation of signaling receptor activity	-3.0817309795351706	2.8063953488372095	3.949995355666948	24135	559	200	13	6.5	1.7432010784760317	859|1393|2250|2255|2662|3624|3952|4885|4969|6356|6358|6364|55908	CAV3|CRHBP|FGF5|FGF10|GDF10|INHBA|LEP|NPTX2|OGN|CCL11|CCL14|CCL20|ANGPTL8	-0.9873022956762947	0	4	0	0	-7.096620360909359	4.560392441860466
1	-6.029730112508232	GO:0019216	M1	1	0	GO Biological Processes	19	regulation of lipid metabolic process	-6.029730112508232	4.665270618556701	6.653198306388812	24135	388	200	15	7.5	1.8624580532189177	32|185|225|338|948|1149|3358|3952|5140|5166|10580|51085|55908|85329|345275	ACACB|AGTR1|ABCD2|APOB|CD36|CIDEA|HTR2C|LEP|PDE3B|PDK4|SORBS1|MLXIPL|ANGPTL8|LGALS12|HSD17B13	-2.8908382265247896	0	5	1	1	-6.029730112508232	12.483620689655172
1	-4.636166529948269	GO:0046890	M1	1	0	GO Biological Processes	19	regulation of lipid biosynthetic process	-4.636166529948269	5.934836065573771	6.1254827268578405	24135	183	200	9	4.5	1.4658615214269048	32|225|338|3358|3952|5166|10580|51085|345275	ACACB|ABCD2|APOB|HTR2C|LEP|PDK4|SORBS1|MLXIPL|HSD17B13	-1.9798911113165143	0	5	0	0	-6.029730112508232	12.483620689655172
1	-3.3182202168332355	GO:0046889	M1	1	0	GO Biological Processes	19	positive regulation of lipid biosynthetic process	-3.3182202168332355	7.735576923076923	5.446459815217878	24135	78	200	5	2.5	1.1039701082909807	225|3358|10580|51085|345275	ABCD2|HTR2C|SORBS1|MLXIPL|HSD17B13	-1.1615995638893617	0	5	0	0	-6.029730112508232	12.483620689655172
1	-3.024769270565835	GO:0008610	M1	1	0	GO Biological Processes	19	lipid biosynthetic process	-3.024769270565835	2.535189075630252	3.806459350408976	24135	714	200	15	7.5	1.8624580532189177	32|225|338|2250|2255|2819|3358|3952|5105|5166|10580|51085|152831|283985|345275	ACACB|ABCD2|APOB|FGF5|FGF10|GPD1|HTR2C|LEP|PCK1|PDK4|SORBS1|MLXIPL|KLB|FADS6|HSD17B13	-0.9552987933408614	0	5	0	0	-6.029730112508232	12.483620689655172
1	-2.9815775259631323	GO:0045834	M1	1	0	GO Biological Processes	19	positive regulation of lipid metabolic process	-2.9815775259631323	5.246739130434782	4.5732989071473416	24135	138	200	6	3.0	1.2062338081814818	185|225|3358|10580|51085|345275	AGTR1|ABCD2|HTR2C|SORBS1|MLXIPL|HSD17B13	-0.939317028147904	0	5	0	0	-6.029730112508232	12.483620689655172
1	-2.9539199590256477	GO:0006631	M1	1	0	GO Biological Processes	19	fatty acid metabolic process	-2.9539199590256477	3.2526954177897576	3.997077737237719	24135	371	200	10	5.0	1.5411035007422442	32|225|1548|2690|3952|5105|5166|7306|51085|283985	ACACB|ABCD2|CYP2A6|GHR|LEP|PCK1|PDK4|TYRP1|MLXIPL|FADS6	-0.9153986181597684	0	5	0	0	-6.029730112508232	12.483620689655172
1	-2.876964861632283	GO:0032787	M1	1	0	GO Biological Processes	19	monocarboxylic acid metabolic process	-2.876964861632283	2.6634550084889645	3.7361394063362474	24135	589	200	13	6.5	1.7432010784760317	32|225|1548|2690|2819|3952|5105|5166|7306|10249|51085|112817|283985	ACACB|ABCD2|CYP2A6|GHR|GPD1|LEP|PCK1|PDK4|TYRP1|GLYAT|MLXIPL|HOGA1|FADS6	-0.8608347930028661	0	5	0	0	-6.029730112508232	12.483620689655172
1	-2.757584967542142	GO:0046320	M1	1	0	GO Biological Processes	19	regulation of fatty acid oxidation	-2.757584967542142	12.483620689655172	5.656244809722925	24135	29	200	3	1.5	0.8595056718835542	32|225|5166	ACACB|ABCD2|PDK4	-0.7830459373431368	0	5	0	0	-6.029730112508232	12.483620689655172
1	-2.6817881843989735	GO:0015718	M1	1	0	GO Biological Processes	19	monocarboxylic acid transport	-2.6817881843989735	4.58259493670886	4.129921204334213	24135	158	200	6	3.0	1.2062338081814818	32|225|948|3952|28234|387700	ACACB|ABCD2|CD36|LEP|SLCO1B3|SLC16A12	-0.723225472483488	0	5	0	0	-6.029730112508232	12.483620689655172
1	-2.5940342715829603	GO:0097009	M1	1	0	GO Biological Processes	19	energy homeostasis	-2.5940342715829603	10.970454545454544	5.2391197227071835	24135	33	200	3	1.5	0.8595056718835542	32|948|51085	ACACB|CD36|MLXIPL	-0.6685592732606892	0	5	0	0	-6.029730112508232	12.483620689655172
1	-2.515138632443578	GO:0030258	M1	1	0	GO Biological Processes	19	lipid modification	-2.515138632443578	3.317525773195876	3.6357536322389348	24135	291	200	8	4.0	1.3856406460551018	32|185|225|2250|2255|3952|5166|152831	ACACB|AGTR1|ABCD2|FGF5|FGF10|LEP|PDK4|KLB	-0.6156304177006744	0	5	0	0	-6.029730112508232	12.483620689655172
1	-2.213054025132443	GO:0048871	M1	1	0	GO Biological Processes	19	multicellular organismal homeostasis	-2.213054025132443	2.5621019108280256	3.1295988606668494	24135	471	200	10	5.0	1.5411035007422442	32|111|948|1149|3952|4857|5166|5733|5950|51085	ACACB|ADCY5|CD36|CIDEA|LEP|NOVA1|PDK4|PTGER3|RBP4|MLXIPL	-0.43462932266484955	0	5	0	0	-6.029730112508232	12.483620689655172
1	-2.2071042790384037	GO:0019217	M1	1	0	GO Biological Processes	19	regulation of fatty acid metabolic process	-2.2071042790384037	5.485227272727273	3.8530822052057503	24135	88	200	4	2.0	0.9899494936611665	32|225|5166|51085	ACACB|ABCD2|PDK4|MLXIPL	-0.4320910564582066	0	5	0	0	-6.029730112508232	12.483620689655172
1	-2.123311368855518	GO:0015908	M1	1	0	GO Biological Processes	19	fatty acid transport	-2.123311368855518	5.190322580645161	3.7009785772284043	24135	93	200	4	2.0	0.9899494936611665	32|225|948|3952	ACACB|ABCD2|CD36|LEP	-0.38582002365361967	0	5	0	0	-6.029730112508232	12.483620689655172
1	-2.0833215051972678	GO:0042304	M1	1	0	GO Biological Processes	19	regulation of fatty acid biosynthetic process	-2.0833215051972678	7.2405	4.037792532264521	24135	50	200	3	1.5	0.8595056718835542	225|5166|51085	ABCD2|PDK4|MLXIPL	-0.35418918735801425	0	5	0	0	-6.029730112508232	12.483620689655172
1	-2.044696181086822	GO:0019395	M1	1	0	GO Biological Processes	19	fatty acid oxidation	-2.044696181086822	4.9255102040816325	3.5594422640054537	24135	98	200	4	2.0	0.9899494936611665	32|225|3952|5166	ACACB|ABCD2|LEP|PDK4	-0.3339390891321686	0	5	0	0	-6.029730112508232	12.483620689655172
1	-2.014579390033961	GO:0034440	M1	1	0	GO Biological Processes	19	lipid oxidation	-2.014579390033961	4.827	3.505494863696723	24135	100	200	4	2.0	0.9899494936611665	32|225|3952|5166	ACACB|ABCD2|LEP|PDK4	-0.31679475094773263	0	5	0	0	-6.029730112508232	12.483620689655172
1	-5.960485627885793	GO:0010876	M1	1	0	GO Biological Processes	19	lipid localization	-5.960485627885793	4.605916030534351	6.588190830498283	24135	393	200	15	7.5	1.8624580532189177	32|185|225|338|948|1149|3624|3952|5406|5950|10349|10350|10351|28234|130399	ACACB|AGTR1|ABCD2|APOB|CD36|CIDEA|INHBA|LEP|PNLIP|RBP4|ABCA10|ABCA9|ABCA8|SLCO1B3|ACVR1C	-2.849622465502595	0	6	1	1	-5.960485627885793	24.134999999999998
1	-4.991173840754748	GO:0006869	M1	1	0	GO Biological Processes	19	lipid transport	-4.991173840754748	4.369846796657382	5.880319469964527	24135	359	200	13	6.5	1.7432010784760317	32|185|225|338|948|3624|3952|5406|5950|10349|10350|10351|28234	ACACB|AGTR1|ABCD2|APOB|CD36|INHBA|LEP|PNLIP|RBP4|ABCA10|ABCA9|ABCA8|SLCO1B3	-2.267255302742124	0	6	0	0	-5.960485627885793	24.134999999999998
1	-4.743540557592304	GO:0019915	M1	1	0	GO Biological Processes	19	lipid storage	-4.743540557592304	10.970454545454544	7.414311672614352	24135	66	200	6	3.0	1.2062338081814818	32|338|948|1149|3952|130399	ACACB|APOB|CD36|CIDEA|LEP|ACVR1C	-2.0620258681327672	0	6	0	0	-5.960485627885793	24.134999999999998
1	-4.526109502773186	GO:0010884	M1	1	0	GO Biological Processes	19	positive regulation of lipid storage	-4.526109502773186	21.94090909090909	8.982437103576798	24135	22	200	4	2.0	0.9899494936611665	32|338|948|1149	ACACB|APOB|CD36|CIDEA	-1.9455177294178085	0	6	0	0	-5.960485627885793	24.134999999999998
1	-4.459811747935661	GO:0010883	M1	1	0	GO Biological Processes	19	regulation of lipid storage	-4.459811747935661	13.408333333333333	7.615777453610563	24135	45	200	5	2.5	1.1039701082909807	32|338|948|1149|3952	ACACB|APOB|CD36|CIDEA|LEP	-1.9301584379073047	0	6	0	0	-5.960485627885793	24.134999999999998
1	-3.7993607963125196	GO:0022600	M1	1	0	GO Biological Processes	19	digestive system process	-3.7993607963125196	7.464432989690721	5.831497257974059	24135	97	200	6	3.0	1.2062338081814818	948|2255|3952|5406|5733|5950	CD36|FGF10|LEP|PNLIP|PTGER3|RBP4	-1.4575055048730947	0	6	0	0	-5.960485627885793	24.134999999999998
1	-3.625267313044382	GO:0030299	M1	1	0	GO Biological Processes	19	intestinal cholesterol absorption	-3.625267313044382	24.134999999999998	8.192933272443172	24135	15	200	3	1.5	0.8595056718835542	948|3952|5406	CD36|LEP|PNLIP	-1.355607146791916	0	6	0	0	-5.960485627885793	24.134999999999998
1	-3.537745623685667	GO:0098856	M1	1	0	GO Biological Processes	19	intestinal lipid absorption	-3.537745623685667	22.6265625	7.910078133426983	24135	16	200	3	1.5	0.8595056718835542	948|3952|5406	CD36|LEP|PNLIP	-1.290948340392705	0	6	0	0	-5.960485627885793	24.134999999999998
1	-3.4560786486083583	GO:0010744	M1	1	0	GO Biological Processes	19	positive regulation of macrophage derived foam cell differentiation	-3.4560786486083583	21.295588235294115	7.6518842981484285	24135	17	200	3	1.5	0.8595056718835542	185|338|948	AGTR1|APOB|CD36	-1.2616694347750848	0	6	0	0	-5.960485627885793	24.134999999999998
1	-3.4560786486083583	GO:0044241	M1	1	0	GO Biological Processes	19	lipid digestion	-3.4560786486083583	21.295588235294115	7.6518842981484285	24135	17	200	3	1.5	0.8595056718835542	948|3952|5406	CD36|LEP|PNLIP	-1.2616694347750848	0	6	0	0	-5.960485627885793	24.134999999999998
1	-3.031061888642818	GO:0007586	M1	1	0	GO Biological Processes	19	digestion	-3.031061888642818	5.363333333333333	4.64721313899682	24135	135	200	6	3.0	1.2062338081814818	948|2255|3952|5406|5733|5950	CD36|FGF10|LEP|PNLIP|PTGER3|RBP4	-0.9591167922899887	0	6	0	0	-5.960485627885793	24.134999999999998
1	-2.860266345447721	GO:0015850	M1	1	0	GO Biological Processes	19	organic hydroxy compound transport	-2.860266345447721	3.77109375	4.0745163966672	24135	256	200	8	4.0	1.3856406460551018	185|338|364|948|3952|5406|5950|28234	AGTR1|APOB|AQP7|CD36|LEP|PNLIP|RBP4|SLCO1B3	-0.8506345698552211	0	6	0	0	-5.960485627885793	24.134999999999998
1	-2.853648974386039	GO:0051235	M1	1	0	GO Biological Processes	19	maintenance of location	-2.853648974386039	3.4153301886792455	3.963323088866361	24135	318	200	9	4.5	1.4658615214269048	32|338|477|948|1149|2201|3358|3952|130399	ACACB|APOB|ATP1A2|CD36|CIDEA|FBN2|HTR2C|LEP|ACVR1C	-0.8461618672601285	0	6	0	0	-5.960485627885793	24.134999999999998
1	-2.7666520418655804	GO:1905952	M1	1	0	GO Biological Processes	19	regulation of lipid localization	-2.7666520418655804	4.763486842105263	4.254743449832604	24135	152	200	6	3.0	1.2062338081814818	32|185|338|948|1149|3952	ACACB|AGTR1|APOB|CD36|CIDEA|LEP	-0.7881286306749864	0	6	0	0	-5.960485627885793	24.134999999999998
1	-2.71446784018109	GO:0010743	M1	1	0	GO Biological Processes	19	regulation of macrophage derived foam cell differentiation	-2.71446784018109	12.067499999999999	5.544591134596163	24135	30	200	3	1.5	0.8595056718835542	185|338|948	AGTR1|APOB|CD36	-0.7458376695926051	0	6	0	0	-5.960485627885793	24.134999999999998
1	-2.520270196737957	GO:0050892	M1	1	0	GO Biological Processes	19	intestinal absorption	-2.520270196737957	10.343571428571428	5.056515548294231	24135	35	200	3	1.5	0.8595056718835542	948|3952|5406	CD36|LEP|PNLIP	-0.6185868157800853	0	6	0	0	-5.960485627885793	24.134999999999998
1	-2.4851156503927765	GO:0010742	M1	1	0	GO Biological Processes	19	macrophage derived foam cell differentiation	-2.4851156503927765	10.056249999999999	4.970648791169002	24135	36	200	3	1.5	0.8595056718835542	185|338|948	AGTR1|APOB|CD36	-0.6031017962280587	0	6	0	0	-5.960485627885793	24.134999999999998
1	-2.4851156503927765	GO:0090077	M1	1	0	GO Biological Processes	19	foam cell differentiation	-2.4851156503927765	10.056249999999999	4.970648791169002	24135	36	200	3	1.5	0.8595056718835542	185|338|948	AGTR1|APOB|CD36	-0.6031017962280587	0	6	0	0	-5.960485627885793	24.134999999999998
1	-2.3730320516092314	GO:1905954	M1	1	0	GO Biological Processes	19	positive regulation of lipid localization	-2.3730320516092314	6.110126582278481	4.158593135399787	24135	79	200	4	2.0	0.9899494936611665	32|338|948|1149	ACACB|APOB|CD36|CIDEA	-0.5143895603836479	0	6	0	0	-5.960485627885793	24.134999999999998
1	-2.3545823187647628	GO:0044058	M1	1	0	GO Biological Processes	19	regulation of digestive system process	-2.3545823187647628	9.050625	4.658102749175829	24135	40	200	3	1.5	0.8595056718835542	2255|3952|5733	FGF10|LEP|PTGER3	-0.5049820251740575	0	6	0	0	-5.960485627885793	24.134999999999998
1	-2.3242107362668936	hsa04975	M1	1	0	KEGG Pathway	24	Fat digestion and absorption	-2.3242107362668936	8.829878048780488	4.586753588457098	24135	41	200	3	1.5	0.8595056718835542	338|948|5406	APOB|CD36|PNLIP	-0.48923453418492074	0	6	0	0	-5.960485627885793	24.134999999999998
1	-2.29465365805534	R-HSA-2173782	M1	1	0	Reactome Gene Sets	6	Binding and Uptake of Ligands by Scavenger Receptors	-2.29465365805534	8.619642857142857	4.5177974594549735	24135	42	200	3	1.5	0.8595056718835542	338|948|286133	APOB|CD36|SCARA5	-0.47204494618978254	0	6	0	0	-5.960485627885793	24.134999999999998
1	-2.2782792966869745	GO:0070542	M1	1	0	GO Biological Processes	19	response to fatty acid	-2.2782792966869745	5.746428571428571	3.9833911999484735	24135	84	200	4	2.0	0.9899494936611665	338|891|948|5166	APOB|CCNB1|CD36|PDK4	-0.46330832659159643	0	6	0	0	-5.960485627885793	24.134999999999998
1	-2.1680095334880645	GO:0001101	M1	1	0	GO Biological Processes	19	response to acid chemical	-2.1680095334880645	2.8990990990990992	3.189891822090572	24135	333	200	8	4.0	1.3856406460551018	338|891|948|3952|5105|5166|5950|205860	APOB|CCNB1|CD36|LEP|PCK1|PDK4|RBP4|TRIML2	-0.4081208370272602	0	6	0	0	-5.960485627885793	24.134999999999998
1	-2.044696181086822	GO:0030301	M1	1	0	GO Biological Processes	19	cholesterol transport	-2.044696181086822	4.9255102040816325	3.5594422640054537	24135	98	200	4	2.0	0.9899494936611665	338|948|3952|5406	APOB|CD36|LEP|PNLIP	-0.3339390891321686	0	6	0	0	-5.960485627885793	24.134999999999998
1	-5.7125211277168155	GO:0071375	M1	1	0	GO Biological Processes	19	cellular response to peptide hormone stimulus	-5.7125211277168155	5.093425324675325	6.609072013456651	24135	308	200	13	6.5	1.7432010784760317	111|185|1393|2690|3484|3952|5105|5140|5166|6517|10580|89766|286753	ADCY5|AGTR1|CRHBP|GHR|IGFBP1|LEP|PCK1|PDE3B|PDK4|SLC2A4|SORBS1|UMODL1|TRARG1	-2.713770207923768	0	7	1	1	-5.7125211277168155	9.577380952380953
1	-5.706534058228972	GO:1901653	M1	1	0	GO Biological Processes	19	cellular response to peptide	-5.706534058228972	4.70598885793872	6.466881063680688	24135	359	200	14	7.0	1.804161855266872	111|185|948|1393|2690|3484|3952|5105|5140|5166|6517|10580|89766|286753	ADCY5|AGTR1|CD36|CRHBP|GHR|IGFBP1|LEP|PCK1|PDE3B|PDK4|SLC2A4|SORBS1|UMODL1|TRARG1	-2.713770207923768	0	7	0	0	-5.7125211277168155	9.577380952380953
1	-5.630124099878282	GO:0043434	M1	1	0	GO Biological Processes	19	response to peptide hormone	-5.630124099878282	4.330442583732057	6.278749420872036	24135	418	200	15	7.5	1.8624580532189177	111|185|1393|2690|3484|3952|5105|5140|5166|6517|7079|10580|89766|130399|286753	ADCY5|AGTR1|CRHBP|GHR|IGFBP1|LEP|PCK1|PDE3B|PDK4|SLC2A4|TIMP4|SORBS1|UMODL1|ACVR1C|TRARG1	-2.6768687908567514	0	7	0	0	-5.7125211277168155	9.577380952380953
1	-5.5114000645076695	GO:1901652	M1	1	0	GO Biological Processes	19	response to peptide	-5.5114000645076695	3.9892561983471073	6.072590577118723	24135	484	200	16	8.0	1.918332609325088	111|185|948|1393|2690|3484|3952|5105|5140|5166|6517|7079|10580|89766|130399|286753	ADCY5|AGTR1|CD36|CRHBP|GHR|IGFBP1|LEP|PCK1|PDE3B|PDK4|SLC2A4|TIMP4|SORBS1|UMODL1|ACVR1C|TRARG1	-2.5766281611801523	0	7	0	0	-5.7125211277168155	9.577380952380953
1	-5.349882901882927	GO:0071417	M1	1	0	GO Biological Processes	19	cellular response to organonitrogen compound	-5.349882901882927	3.6764784946236566	5.847221180634468	24135	558	200	17	8.5	1.971991379291502	111|185|859|948|1393|2690|2819|3484|3952|5105|5140|5166|6517|7490|10580|89766|286753	ADCY5|AGTR1|CAV3|CD36|CRHBP|GHR|GPD1|IGFBP1|LEP|PCK1|PDE3B|PDK4|SLC2A4|WT1|SORBS1|UMODL1|TRARG1	-2.497297754742759	0	7	0	0	-5.7125211277168155	9.577380952380953
1	-5.248744270068352	GO:0032870	M1	1	0	GO Biological Processes	19	cellular response to hormone stimulus	-5.248744270068352	3.3037824207492794	5.629192027807506	24135	694	200	19	9.5	2.0733427116615335	111|185|338|477|1393|2690|3484|3624|3952|5105|5140|5166|5457|6258|6517|7490|10580|89766|286753	ADCY5|AGTR1|APOB|ATP1A2|CRHBP|GHR|IGFBP1|INHBA|LEP|PCK1|PDE3B|PDK4|POU4F1|RXRG|SLC2A4|WT1|SORBS1|UMODL1|TRARG1	-2.4389111033491346	0	7	0	0	-5.7125211277168155	9.577380952380953
1	-4.800911533784483	GO:1901699	M1	1	0	GO Biological Processes	19	cellular response to nitrogen compound	-4.800911533784483	3.335731707317074	5.363580356931363	24135	615	200	17	8.5	1.971991379291502	111|185|859|948|1393|2690|2819|3484|3952|5105|5140|5166|6517|7490|10580|89766|286753	ADCY5|AGTR1|CAV3|CD36|CRHBP|GHR|GPD1|IGFBP1|LEP|PCK1|PDE3B|PDK4|SLC2A4|WT1|SORBS1|UMODL1|TRARG1	-2.1091776791432606	0	7	0	0	-5.7125211277168155	9.577380952380953
1	-3.75231033834832	GO:0046323	M1	1	0	GO Biological Processes	19	glucose import	-3.75231033834832	9.577380952380953	6.231345370550478	24135	63	200	5	2.5	1.1039701082909807	3952|6517|7015|10580|286753	LEP|SLC2A4|TERT|SORBS1|TRARG1	-1.450164418014369	0	7	0	0	-5.7125211277168155	9.577380952380953
1	-3.489324196965682	GO:0032869	M1	1	0	GO Biological Processes	19	cellular response to insulin stimulus	-3.489324196965682	4.709268292682927	4.875360838046099	24135	205	200	8	4.0	1.3856406460551018	3484|3952|5105|5140|5166|6517|10580|286753	IGFBP1|LEP|PCK1|PDE3B|PDK4|SLC2A4|SORBS1|TRARG1	-1.2642461633659563	0	7	0	0	-5.7125211277168155	9.577380952380953
1	-3.474287549861267	GO:0032868	M1	1	0	GO Biological Processes	19	response to insulin	-3.474287549861267	4.177211538461538	4.708407589332666	24135	260	200	9	4.5	1.4658615214269048	3484|3952|5105|5140|5166|6517|10580|130399|286753	IGFBP1|LEP|PCK1|PDE3B|PDK4|SLC2A4|SORBS1|ACVR1C|TRARG1	-1.2629988531514675	0	7	0	0	-5.7125211277168155	9.577380952380953
1	-3.074015918420732	M7955	M1	1	0	Canonical Pathways	11	SIG INSULIN RECEPTOR PATHWAY IN CARDIAC MYOCYTES	-3.074015918420732	9.464705882352941	5.531534016571403	24135	51	200	4	2.0	0.9899494936611665	1029|3484|6517|10580	CDKN2A|IGFBP1|SLC2A4|SORBS1	-0.9843420551074714	0	7	0	0	-5.7125211277168155	9.577380952380953
1	-2.917571325077995	GO:0008643	M1	1	0	GO Biological Processes	19	carbohydrate transport	-2.917571325077995	5.0989436619718305	4.478027749510121	24135	142	200	6	3.0	1.2062338081814818	364|3952|6517|7015|10580|286753	AQP7|LEP|SLC2A4|TERT|SORBS1|TRARG1	-0.8926227914013894	0	7	0	0	-5.7125211277168155	9.577380952380953
1	-2.8490336394872173	GO:0051341	M1	1	0	GO Biological Processes	19	regulation of oxidoreductase activity	-2.8490336394872173	6.09469696969697	4.643204302854338	24135	99	200	5	2.5	1.1039701082909807	185|859|3952|7015|8639	AGTR1|CAV3|LEP|TERT|AOC3	-0.8436806618739926	0	7	0	0	-5.7125211277168155	9.577380952380953
1	-2.8104802074309903	GO:1904659	M1	1	0	GO Biological Processes	19	glucose transmembrane transport	-2.8104802074309903	5.974009900990099	4.5789641150471345	24135	101	200	5	2.5	1.1039701082909807	3952|6517|7015|10580|286753	LEP|SLC2A4|TERT|SORBS1|TRARG1	-0.8140066840650233	0	7	0	0	-5.7125211277168155	9.577380952380953
1	-2.682286916078186	GO:0008645	M1	1	0	GO Biological Processes	19	hexose transmembrane transport	-2.682286916078186	5.586805555555555	4.367021896746003	24135	108	200	5	2.5	1.1039701082909807	3952|6517|7015|10580|286753	LEP|SLC2A4|TERT|SORBS1|TRARG1	-0.723225472483488	0	7	0	0	-5.7125211277168155	9.577380952380953
1	-2.647453445401993	GO:0015749	M1	1	0	GO Biological Processes	19	monosaccharide transmembrane transport	-2.647453445401993	5.485227272727273	4.309848804530699	24135	110	200	5	2.5	1.1039701082909807	3952|6517|7015|10580|286753	LEP|SLC2A4|TERT|SORBS1|TRARG1	-0.6979582852537692	0	7	0	0	-5.7125211277168155	9.577380952380953
1	-2.6133629105391436	GO:0034219	M1	1	0	GO Biological Processes	19	carbohydrate transmembrane transport	-2.6133629105391436	5.387276785714286	4.254057551123121	24135	112	200	5	2.5	1.1039701082909807	3952|6517|7015|10580|286753	LEP|SLC2A4|TERT|SORBS1|TRARG1	-0.6767776664481577	0	7	0	0	-5.7125211277168155	9.577380952380953
1	-2.1323928844549793	GO:0050999	M1	1	0	GO Biological Processes	19	regulation of nitric-oxide synthase activity	-2.1323928844549793	7.5421875	4.147297456756487	24135	48	200	3	1.5	0.8595056718835542	859|3952|7015	CAV3|LEP|TERT	-0.39144100714357466	0	7	0	0	-5.7125211277168155	9.577380952380953
1	-5.646586164276097	hsa03320	M1	1	0	KEGG Pathway	24	PPAR signaling pathway	-5.646586164276097	11.732291666666669	8.336749758051893	24135	72	200	7	3.5	1.2995191418367027	364|948|5105|5346|6258|10580|729359	AQP7|CD36|PCK1|PLIN1|RXRG|SORBS1|PLIN4	-2.6768687908567514	0	8	1	1	-5.646586164276097	11.732291666666669
1	-5.254011549702509	hsa04923	M1	1	0	KEGG Pathway	24	Regulation of lipolysis in adipocytes	-5.254011549702509	13.408333333333333	8.344225051255687	24135	54	200	6	3.0	1.2062338081814818	111|364|4881|5140|5346|5733	ADCY5|AQP7|NPR1|PDE3B|PLIN1|PTGER3	-2.4389111033491346	0	9	1	1	-5.254011549702509	13.408333333333333
1	-3.5153339730172877	GO:0044057	M1	1	0	GO Biological Processes	19	regulation of system process	-3.5153339730172877	2.9639473684210533	4.337569903959664	24135	570	200	14	7.0	1.804161855266872	148|185|477|859|1393|2255|3358|3624|3952|4881|4885|5733|6327|126393	ADRA1A|AGTR1|ATP1A2|CAV3|CRHBP|FGF10|HTR2C|INHBA|LEP|NPR1|NPTX2|PTGER3|SCN2B|HSPB6	-1.2831361982946143	0	9	0	0	-5.254011549702509	13.408333333333333
1	-3.474178277234634	GO:0050801	M1	1	0	GO Biological Processes	19	ion homeostasis	-3.474178277234634	2.5935208596713024	4.165539849493825	24135	791	200	17	8.5	1.971991379291502	111|148|185|477|859|948|2038|2273|3358|4881|5166|5733|6327|6356|6358|51085|286133	ADCY5|ADRA1A|AGTR1|ATP1A2|CAV3|CD36|EPB42|FHL1|HTR2C|NPR1|PDK4|PTGER3|SCN2B|CCL11|CCL14|MLXIPL|SCARA5	-1.2629988531514675	0	9	0	0	-5.254011549702509	13.408333333333333
1	-2.9207561489850136	GO:0019229	M1	1	0	GO Biological Processes	19	regulation of vasoconstriction	-2.9207561489850136	8.619642857142857	5.2182194848035905	24135	56	200	4	2.0	0.9899494936611665	148|185|477|3952	ADRA1A|AGTR1|ATP1A2|LEP	-0.8935747338761161	0	9	0	0	-5.254011549702509	13.408333333333333
1	-2.6802737705221578	hsa04924	M1	1	0	KEGG Pathway	24	Renin secretion	-2.6802737705221578	7.426153846153846	4.742230811565327	24135	65	200	4	2.0	0.9899494936611665	111|185|4881|5140	ADCY5|AGTR1|NPR1|PDE3B	-0.723225472483488	0	9	0	0	-5.254011549702509	13.408333333333333
1	-2.664036882214747	GO:0019935	M1	1	0	GO Biological Processes	19	cyclic-nucleotide-mediated signaling	-2.664036882214747	3.928953488372094	3.943338451432103	24135	215	200	7	3.5	1.2995191418367027	111|148|948|3358|4881|5140|5733	ADCY5|ADRA1A|CD36|HTR2C|NPR1|PDE3B|PTGER3	-0.7107815731932163	0	9	0	0	-5.254011549702509	13.408333333333333
1	-2.655909213744394	GO:0007588	M1	1	0	GO Biological Processes	19	excretion	-2.655909213744394	7.3136363636363635	4.694998364833069	24135	66	200	4	2.0	0.9899494936611665	148|185|364|4881	ADRA1A|AGTR1|AQP7|NPR1	-0.7045380485974149	0	9	0	0	-5.254011549702509	13.408333333333333
1	-2.636612328120149	hsa04080	M1	1	0	KEGG Pathway	24	Neuroactive ligand-receptor interaction	-2.636612328120149	3.472661870503597	3.7904620310656365	24135	278	200	8	4.0	1.3856406460551018	148|185|2555|2556|2690|3358|3952|5733	ADRA1A|AGTR1|GABRA2|GABRA3|GHR|HTR2C|LEP|PTGER3	-0.6908450404911681	0	9	0	0	-5.254011549702509	13.408333333333333
1	-2.6140356300389254	hsa04022	M1	1	0	KEGG Pathway	24	cGMP-PKG signaling pathway	-2.6140356300389254	4.4420245398773	4.030589471460563	24135	163	200	6	3.0	1.2062338081814818	111|148|185|477|4881|5140	ADCY5|ADRA1A|AGTR1|ATP1A2|NPR1|PDE3B	-0.6767776664481577	0	9	0	0	-5.254011549702509	13.408333333333333
1	-2.5926073111964336	GO:0055080	M1	1	0	GO Biological Processes	19	cation homeostasis	-2.5926073111964336	2.3728230337078657	3.398961387977655	24135	712	200	14	7.0	1.804161855266872	111|148|185|477|859|948|2038|3358|4881|5166|5733|6356|6358|286133	ADCY5|ADRA1A|AGTR1|ATP1A2|CAV3|CD36|EPB42|HTR2C|NPR1|PDK4|PTGER3|CCL11|CCL14|SCARA5	-0.6685592732606892	0	9	0	0	-5.254011549702509	13.408333333333333
1	-2.5328491866130785	GO:0098771	M1	1	0	GO Biological Processes	19	inorganic ion homeostasis	-2.5328491866130785	2.3367219917012454	3.3358300773241707	24135	723	200	14	7.0	1.804161855266872	111|148|185|477|859|948|2038|3358|4881|5166|5733|6356|6358|286133	ADCY5|ADRA1A|AGTR1|ATP1A2|CAV3|CD36|EPB42|HTR2C|NPR1|PDK4|PTGER3|CCL11|CCL14|SCARA5	-0.6261204960835083	0	9	0	0	-5.254011549702509	13.408333333333333
1	-2.51065781425004	GO:0055065	M1	1	0	GO Biological Processes	19	metal ion homeostasis	-2.51065781425004	2.417218798151002	3.345551044479235	24135	649	200	13	6.5	1.7432010784760317	111|148|185|477|859|948|2038|3358|4881|5733|6356|6358|286133	ADCY5|ADRA1A|AGTR1|ATP1A2|CAV3|CD36|EPB42|HTR2C|NPR1|PTGER3|CCL11|CCL14|SCARA5	-0.6156304177006744	0	9	0	0	-5.254011549702509	13.408333333333333
1	-2.49636797286996	GO:0042310	M1	1	0	GO Biological Processes	19	vasoconstriction	-2.49636797286996	6.612328767123287	4.38986948843545	24135	73	200	4	2.0	0.9899494936611665	148|185|477|3952	ADRA1A|AGTR1|ATP1A2|LEP	-0.6062664644619034	0	9	0	0	-5.254011549702509	13.408333333333333
1	-2.4851156503927765	GO:1903523	M1	1	0	GO Biological Processes	19	negative regulation of blood circulation	-2.4851156503927765	10.056249999999999	4.970648791169002	24135	36	200	3	1.5	0.8595056718835542	148|477|3952	ADRA1A|ATP1A2|LEP	-0.6031017962280587	0	9	0	0	-5.254011549702509	13.408333333333333
1	-2.416748321825049	GO:0019932	M1	1	0	GO Biological Processes	19	second-messenger-mediated signaling	-2.416748321825049	2.7426136363636364	3.3721899210255684	24135	440	200	10	5.0	1.5411035007422442	111|148|185|477|948|3358|4881|5140|5733|6364	ADCY5|ADRA1A|AGTR1|ATP1A2|CD36|HTR2C|NPR1|PDE3B|PTGER3|CCL20	-0.544244945850374	0	9	0	0	-5.254011549702509	13.408333333333333
1	-2.358476220731449	GO:0007204	M1	1	0	GO Biological Processes	19	positive regulation of cytosolic calcium ion concentration	-2.358476220731449	3.124271844660194	3.4353951648294334	24135	309	200	8	4.0	1.3856406460551018	111|148|185|477|859|948|3358|5733	ADCY5|ADRA1A|AGTR1|ATP1A2|CAV3|CD36|HTR2C|PTGER3	-0.5049820251740575	0	9	0	0	-5.254011549702509	13.408333333333333
1	-2.355495408752582	GO:0006874	M1	1	0	GO Biological Processes	19	cellular calcium ion homeostasis	-2.355495408752582	2.687639198218263	3.299664984939155	24135	449	200	10	5.0	1.5411035007422442	111|148|185|477|859|948|3358|5733|6356|6358	ADCY5|ADRA1A|AGTR1|ATP1A2|CAV3|CD36|HTR2C|PTGER3|CCL11|CCL14	-0.5049820251740575	0	9	0	0	-5.254011549702509	13.408333333333333
1	-2.3501379114294028	GO:0035296	M1	1	0	GO Biological Processes	19	regulation of tube diameter	-2.3501379114294028	4.6773255813953485	3.8280709048371655	24135	129	200	5	2.5	1.1039701082909807	148|185|477|3952|4881	ADRA1A|AGTR1|ATP1A2|LEP|NPR1	-0.5049767823684423	0	9	0	0	-5.254011549702509	13.408333333333333
1	-2.3501379114294028	GO:0097746	M1	1	0	GO Biological Processes	19	regulation of blood vessel diameter	-2.3501379114294028	4.6773255813953485	3.8280709048371655	24135	129	200	5	2.5	1.1039701082909807	148|185|477|3952|4881	ADRA1A|AGTR1|ATP1A2|LEP|NPR1	-0.5049767823684423	0	9	0	0	-5.254011549702509	13.408333333333333
1	-2.334314672792568	GO:0097756	M1	1	0	GO Biological Processes	19	negative regulation of blood vessel diameter	-2.334314672792568	5.959259259259259	4.086755023117594	24135	81	200	4	2.0	0.9899494936611665	148|185|477|3952	ADRA1A|AGTR1|ATP1A2|LEP	-0.49354779182969966	0	9	0	0	-5.254011549702509	13.408333333333333
1	-2.270116054585648	GO:0055074	M1	1	0	GO Biological Processes	19	calcium ion homeostasis	-2.270116054585648	2.612012987012987	3.197980499370765	24135	462	200	10	5.0	1.5411035007422442	111|148|185|477|859|948|3358|5733|6356|6358	ADCY5|ADRA1A|AGTR1|ATP1A2|CAV3|CD36|HTR2C|PTGER3|CCL11|CCL14	-0.4589235926037054	0	9	0	0	-5.254011549702509	13.408333333333333
1	-2.2545616663752854	GO:0055082	M1	1	0	GO Biological Processes	19	cellular chemical homeostasis	-2.2545616663752854	2.1715295629820055	3.0363194146733212	24135	778	200	14	7.0	1.804161855266872	111|148|185|477|859|948|3358|5105|5733|6356|6358|51085|79727|286133	ADCY5|ADRA1A|AGTR1|ATP1A2|CAV3|CD36|HTR2C|PCK1|PTGER3|CCL11|CCL14|MLXIPL|LIN28A|SCARA5	-0.4505954776550523	0	9	0	0	-5.254011549702509	13.408333333333333
1	-2.2536952617153014	GO:0050880	M1	1	0	GO Biological Processes	19	regulation of blood vessel size	-2.2536952617153014	4.436580882352941	3.673773585396706	24135	136	200	5	2.5	1.1039701082909807	148|185|477|3952|4881	ADRA1A|AGTR1|ATP1A2|LEP|NPR1	-0.4505954776550523	0	9	0	0	-5.254011549702509	13.408333333333333
1	-2.240414342034833	GO:0035150	M1	1	0	GO Biological Processes	19	regulation of tube size	-2.240414342034833	4.404197080291971	3.6525854947023233	24135	137	200	5	2.5	1.1039701082909807	148|185|477|3952|4881	ADRA1A|AGTR1|ATP1A2|LEP|NPR1	-0.4400411131550611	0	9	0	0	-5.254011549702509	13.408333333333333
1	-2.2027204507368725	hsa04024	M1	1	0	KEGG Pathway	24	cAMP signaling pathway	-2.2027204507368725	3.6568181818181817	3.431409158175645	24135	198	200	6	3.0	1.2062338081814818	111|477|1260|4881|5140|5733	ADCY5|ATP1A2|CNGA2|NPR1|PDE3B|PTGER3	-0.42931654964432997	0	9	0	0	-5.254011549702509	13.408333333333333
1	-2.1867129173270747	GO:1903522	M1	1	0	GO Biological Processes	19	regulation of blood circulation	-2.1867129173270747	3.211882129277567	3.2969198343216246	24135	263	200	7	3.5	1.2995191418367027	148|185|477|859|3952|4881|6327	ADRA1A|AGTR1|ATP1A2|CAV3|LEP|NPR1|SCN2B	-0.4178435539199662	0	9	0	0	-5.254011549702509	13.408333333333333
1	-2.133439723375344	GO:0072503	M1	1	0	GO Biological Processes	19	cellular divalent inorganic cation homeostasis	-2.133439723375344	2.4932851239669422	3.033567071891455	24135	484	200	10	5.0	1.5411035007422442	111|148|185|477|859|948|3358|5733|6356|6358	ADCY5|ADRA1A|AGTR1|ATP1A2|CAV3|CD36|HTR2C|PTGER3|CCL11|CCL14	-0.39144100714357466	0	9	0	0	-5.254011549702509	13.408333333333333
1	-2.1323928844549793	GO:0055078	M1	1	0	GO Biological Processes	19	sodium ion homeostasis	-2.1323928844549793	7.5421875	4.147297456756487	24135	48	200	3	1.5	0.8595056718835542	185|477|4881	AGTR1|ATP1A2|NPR1	-0.39144100714357466	0	9	0	0	-5.254011549702509	13.408333333333333
1	-2.079281646560597	GO:0006875	M1	1	0	GO Biological Processes	19	cellular metal ion homeostasis	-2.079281646560597	2.324737302977233	2.9284394510030762	24135	571	200	11	5.5	1.6120638945153507	111|148|185|477|859|948|3358|5733|6356|6358|286133	ADCY5|ADRA1A|AGTR1|ATP1A2|CAV3|CD36|HTR2C|PTGER3|CCL11|CCL14|SCARA5	-0.35313022711568076	0	9	0	0	-5.254011549702509	13.408333333333333
1	-2.075556448184251	GO:0060191	M1	1	0	GO Biological Processes	19	regulation of lipase activity	-2.075556448184251	5.028125	3.614875072179841	24135	96	200	4	2.0	0.9899494936611665	148|185|5406|55908	ADRA1A|AGTR1|PNLIP|ANGPTL8	-0.3527500605409941	0	9	0	0	-5.254011549702509	13.408333333333333
1	-2.0600314291018793	GO:0007200	M1	1	0	GO Biological Processes	19	phospholipase C-activating G protein-coupled receptor signaling pathway	-2.0600314291018793	4.9762886597938145	3.5869683317129324	24135	97	200	4	2.0	0.9899494936611665	148|185|3358|5733	ADRA1A|AGTR1|HTR2C|PTGER3	-0.3419185062751689	0	9	0	0	-5.254011549702509	13.408333333333333
1	-2.051227511125019	GO:0090066	M1	1	0	GO Biological Processes	19	regulation of anatomical structure size	-2.051227511125019	2.4231927710843375	2.9335612414602155	24135	498	200	10	5.0	1.5411035007422442	148|185|477|859|3952|4881|6356|56920|91584|343472	ADRA1A|AGTR1|ATP1A2|CAV3|LEP|NPR1|CCL11|SEMA3G|PLXNA4|BARHL2	-0.3364169239439452	0	9	0	0	-5.254011549702509	13.408333333333333
1	-2.0373156393602305	GO:0051480	M1	1	0	GO Biological Processes	19	regulation of cytosolic calcium ion concentration	-2.0373156393602305	2.7504273504273504	3.019730161623668	24135	351	200	8	4.0	1.3856406460551018	111|148|185|477|859|948|3358|5733	ADCY5|ADRA1A|AGTR1|ATP1A2|CAV3|CD36|HTR2C|PTGER3	-0.33103123198867634	0	9	0	0	-5.254011549702509	13.408333333333333
1	-2.0170625012413583	GO:0072507	M1	1	0	GO Biological Processes	19	divalent inorganic cation homeostasis	-2.0170625012413583	2.394345238095238	2.89172821233442	24135	504	200	10	5.0	1.5411035007422442	111|148|185|477|859|948|3358|5733|6356|6358	ADCY5|ADRA1A|AGTR1|ATP1A2|CAV3|CD36|HTR2C|PTGER3|CCL11|CCL14	-0.31679475094773263	0	9	0	0	-5.254011549702509	13.408333333333333
1	-5.187869200147479	GO:0046660	M1	1	0	GO Biological Processes	19	female sex differentiation	-5.187869200147479	8.18135593220339	7.148271070759766	24135	118	200	8	4.0	1.3856406460551018	1299|2255|3624|3952|5950|7490|56956|89766	COL9A3|FGF10|INHBA|LEP|RBP4|WT1|LHX9|UMODL1	-2.4226957301767524	0	10	1	1	-5.187869200147479	8.18135593220339
1	-3.77489343419228	GO:0008585	M1	1	0	GO Biological Processes	19	female gonad development	-3.77489343419228	7.388265306122449	5.792536598337962	24135	98	200	6	3.0	1.2062338081814818	1299|3624|3952|7490|56956|89766	COL9A3|INHBA|LEP|WT1|LHX9|UMODL1	-1.4514272890931788	0	10	0	0	-5.187869200147479	8.18135593220339
1	-3.656725438884236	GO:0046545	M1	1	0	GO Biological Processes	19	development of primary female sexual characteristics	-3.656725438884236	7.029611650485436	5.605649406276249	24135	103	200	6	3.0	1.2062338081814818	1299|3624|3952|7490|56956|89766	COL9A3|INHBA|LEP|WT1|LHX9|UMODL1	-1.379168791785736	0	10	0	0	-5.187869200147479	8.18135593220339
1	-2.7352914908578283	GO:0007548	M1	1	0	GO Biological Processes	19	sex differentiation	-2.7352914908578283	3.602238805970149	3.915872705297538	24135	268	200	8	4.0	1.3856406460551018	1299|2255|3624|3952|5950|7490|56956|89766	COL9A3|FGF10|INHBA|LEP|RBP4|WT1|LHX9|UMODL1	-0.7627794340937271	0	10	0	0	-5.187869200147479	8.18135593220339
1	-2.3944882660195397	GO:0003006	M1	1	0	GO Biological Processes	19	developmental process involved in reproduction	-2.3944882660195397	2.341455223880597	3.2189648860973734	24135	670	200	13	6.5	1.7432010784760317	891|1299|2255|3624|3952|5950|7490|7704|10761|56956|57082|79727|89766	CCNB1|COL9A3|FGF10|INHBA|LEP|RBP4|WT1|ZBTB16|PLAC1|LHX9|KNL1|LIN28A|UMODL1	-0.5266631523226355	0	10	0	0	-5.187869200147479	8.18135593220339
1	-2.183823436933302	GO:0048806	M1	1	0	GO Biological Processes	19	genitalia development	-2.183823436933302	7.870108695652173	4.263301769940585	24135	46	200	3	1.5	0.8595056718835542	2255|5950|7490	FGF10|RBP4|WT1	-0.4178435539199662	0	10	0	0	-5.187869200147479	8.18135593220339
1	-2.0258278147598645	GO:0008406	M1	1	0	GO Biological Processes	19	gonad development	-2.0258278147598645	3.3520833333333333	3.17410293632299	24135	216	200	6	3.0	1.2062338081814818	1299|3624|3952|7490|56956|89766	COL9A3|INHBA|LEP|WT1|LHX9|UMODL1	-0.3236285264404765	0	10	0	0	-5.187869200147479	8.18135593220339
1	-2.0083157931486424	GO:0048608	M1	1	0	GO Biological Processes	19	reproductive structure development	-2.0083157931486424	2.531643356643357	2.9259715141135314	24135	429	200	9	4.5	1.4658615214269048	1299|2255|3624|3952|5950|7490|10761|56956|89766	COL9A3|FGF10|INHBA|LEP|RBP4|WT1|PLAC1|LHX9|UMODL1	-0.3124259787362616	0	10	0	0	-5.187869200147479	8.18135593220339
1	-5.0873438466266165	GO:0051046	M1	1	0	GO Biological Processes	19	regulation of secretion	-5.0873438466266165	3.0982028241335047	5.44164115189575	24135	779	200	20	10.0	2.121320343559643	111|148|185|1149|1393|2255|3358|3624|3952|4826|4881|5733|5950|7273|9447|9515|23025|23601|130399|260434	ADCY5|ADRA1A|AGTR1|CIDEA|CRHBP|FGF10|HTR2C|INHBA|LEP|NNAT|NPR1|PTGER3|RBP4|TTN|AIM2|STXBP5L|UNC13A|CLEC5A|ACVR1C|PYDC1	-2.340562425654488	0	11	1	1	-5.0873438466266165	10.726666666666667
1	-4.123079397942689	GO:0046883	M1	1	0	GO Biological Processes	19	regulation of hormone secretion	-4.123079397942689	4.5710227272727275	5.33300765873484	24135	264	200	10	5.0	1.5411035007422442	111|185|1393|3358|3624|3952|4826|5950|9515|130399	ADCY5|AGTR1|CRHBP|HTR2C|INHBA|LEP|NNAT|RBP4|STXBP5L|ACVR1C	-1.6831575162952657	0	11	0	0	-5.0873438466266165	10.726666666666667
1	-3.9456710465007716	GO:1903530	M1	1	0	GO Biological Processes	19	regulation of secretion by cell	-3.9456710465007716	2.845319001386963	4.598479081320252	24135	721	200	17	8.5	1.971991379291502	111|148|185|1149|1393|3358|3624|3952|4826|5950|7273|9447|9515|23025|23601|130399|260434	ADCY5|ADRA1A|AGTR1|CIDEA|CRHBP|HTR2C|INHBA|LEP|NNAT|RBP4|TTN|AIM2|STXBP5L|UNC13A|CLEC5A|ACVR1C|PYDC1	-1.5549671875235298	0	11	0	0	-5.0873438466266165	10.726666666666667
1	-3.9332895267775214	GO:0023061	M1	1	0	GO Biological Processes	19	signal release	-3.9332895267775214	3.447857142857143	4.81852208861379	24135	455	200	13	6.5	1.7432010784760317	111|148|185|1393|3358|3624|3952|4826|5950|6572|9515|23025|130399	ADCY5|ADRA1A|AGTR1|CRHBP|HTR2C|INHBA|LEP|NNAT|RBP4|SLC18A3|STXBP5L|UNC13A|ACVR1C	-1.5528048329819657	0	11	0	0	-5.0873438466266165	10.726666666666667
1	-3.8218784130942978	GO:0002791	M1	1	0	GO Biological Processes	19	regulation of peptide secretion	-3.8218784130942978	3.3592612419700214	4.706159360928463	24135	467	200	13	6.5	1.7432010784760317	111|1149|1393|3358|3952|4826|5950|7273|9447|9515|23601|130399|260434	ADCY5|CIDEA|CRHBP|HTR2C|LEP|NNAT|RBP4|TTN|AIM2|STXBP5L|CLEC5A|ACVR1C|PYDC1	-1.4650360708184829	0	11	0	0	-5.0873438466266165	10.726666666666667
1	-3.6880319246357547	GO:0046888	M1	1	0	GO Biological Processes	19	negative regulation of hormone secretion	-3.6880319246357547	9.282692307692308	6.112277982227635	24135	65	200	5	2.5	1.1039701082909807	1393|3624|3952|9515|130399	CRHBP|INHBA|LEP|STXBP5L|ACVR1C	-1.3983546448614015	0	11	0	0	-5.0873438466266165	10.726666666666667
1	-3.5676467921564603	GO:0046879	M1	1	0	GO Biological Processes	19	hormone secretion	-3.5676467921564603	3.9053398058252426	4.698546631970786	24135	309	200	10	5.0	1.5411035007422442	111|185|1393|3358|3624|3952|4826|5950|9515|130399	ADCY5|AGTR1|CRHBP|HTR2C|INHBA|LEP|NNAT|RBP4|STXBP5L|ACVR1C	-1.3163424746335037	0	11	0	0	-5.0873438466266165	10.726666666666667
1	-3.5178976406767486	GO:0090276	M1	1	0	GO Biological Processes	19	regulation of peptide hormone secretion	-3.5178976406767486	4.755665024630542	4.91199942970103	24135	203	200	8	4.0	1.3856406460551018	111|1393|3358|3952|4826|5950|9515|130399	ADCY5|CRHBP|HTR2C|LEP|NNAT|RBP4|STXBP5L|ACVR1C	-1.2831361982946143	0	11	0	0	-5.0873438466266165	10.726666666666667
1	-3.4581809093565274	GO:0009914	M1	1	0	GO Biological Processes	19	hormone transport	-3.4581809093565274	3.7829153605015673	4.573765189033565	24135	319	200	10	5.0	1.5411035007422442	111|185|1393|3358|3624|3952|4826|5950|9515|130399	ADCY5|AGTR1|CRHBP|HTR2C|INHBA|LEP|NNAT|RBP4|STXBP5L|ACVR1C	-1.2616694347750848	0	11	0	0	-5.0873438466266165	10.726666666666667
1	-3.40992463539886	GO:0002790	M1	1	0	GO Biological Processes	19	peptide secretion	-3.40992463539886	2.8928938356164386	4.232928574661373	24135	584	200	14	7.0	1.804161855266872	111|948|1149|1393|3358|3952|4826|5950|7273|9447|9515|23601|130399|260434	ADCY5|CD36|CIDEA|CRHBP|HTR2C|LEP|NNAT|RBP4|TTN|AIM2|STXBP5L|CLEC5A|ACVR1C|PYDC1	-1.2252752588547426	0	11	0	0	-5.0873438466266165	10.726666666666667
1	-3.2818066051939616	GO:0090278	M1	1	0	GO Biological Processes	19	negative regulation of peptide hormone secretion	-3.2818066051939616	10.726666666666667	5.969869337712726	24135	45	200	4	2.0	0.9899494936611665	1393|3952|9515|130399	CRHBP|LEP|STXBP5L|ACVR1C	-1.1370851755497955	0	11	0	0	-5.0873438466266165	10.726666666666667
1	-3.2340088239821494	GO:0051048	M1	1	0	GO Biological Processes	19	negative regulation of secretion	-3.2340088239821494	4.3098214285714285	4.549279698574855	24135	224	200	8	4.0	1.3856406460551018	1149|1393|3624|3952|5733|9515|130399|260434	CIDEA|CRHBP|INHBA|LEP|PTGER3|STXBP5L|ACVR1C|PYDC1	-1.0980026262361955	0	11	0	0	-5.0873438466266165	10.726666666666667
1	-3.092474953806231	GO:0090087	M1	1	0	GO Biological Processes	19	regulation of peptide transport	-3.092474953806231	2.5748577524893315	3.873711313161543	24135	703	200	15	7.5	1.8624580532189177	111|948|1149|1393|3358|3952|4826|5950|7273|9447|9515|23601|51512|130399|260434	ADCY5|CD36|CIDEA|CRHBP|HTR2C|LEP|NNAT|RBP4|TTN|AIM2|STXBP5L|CLEC5A|GTSE1|ACVR1C|PYDC1	-0.9949757529810137	0	11	0	0	-5.0873438466266165	10.726666666666667
1	-2.997927891126883	GO:0002792	M1	1	0	GO Biological Processes	19	negative regulation of peptide secretion	-2.997927891126883	5.285036496350364	4.597695662642721	24135	137	200	6	3.0	1.2062338081814818	1149|1393|3952|9515|130399|260434	CIDEA|CRHBP|LEP|STXBP5L|ACVR1C|PYDC1	-0.9430161340728345	0	11	0	0	-5.0873438466266165	10.726666666666667
1	-2.9930608430106433	GO:0030072	M1	1	0	GO Biological Processes	19	peptide hormone secretion	-2.9930608430106433	3.9565573770491804	4.243038737914528	24135	244	200	8	4.0	1.3856406460551018	111|1393|3358|3952|4826|5950|9515|130399	ADCY5|CRHBP|HTR2C|LEP|NNAT|RBP4|STXBP5L|ACVR1C	-0.9405287877019494	0	11	0	0	-5.0873438466266165	10.726666666666667
1	-2.9329290674379616	GO:0050708	M1	1	0	GO Biological Processes	19	regulation of protein secretion	-2.9329290674379616	3.0168749999999998	3.902922257145243	24135	440	200	11	5.5	1.6120638945153507	111|1149|3952|4826|5950|7273|9447|9515|23601|130399|260434	ADCY5|CIDEA|LEP|NNAT|RBP4|TTN|AIM2|STXBP5L|CLEC5A|ACVR1C|PYDC1	-0.9012471511023876	0	11	0	0	-5.0873438466266165	10.726666666666667
1	-2.8672659243159875	GO:1903531	M1	1	0	GO Biological Processes	19	negative regulation of secretion by cell	-2.8672659243159875	4.266287878787879	4.218568744075932	24135	198	200	7	3.5	1.2995191418367027	1149|1393|3624|3952|9515|130399|260434	CIDEA|CRHBP|INHBA|LEP|STXBP5L|ACVR1C|PYDC1	-0.8554788366973529	0	11	0	0	-5.0873438466266165	10.726666666666667
1	-2.673190399897653	GO:0051047	M1	1	0	GO Biological Processes	19	positive regulation of secretion	-2.673190399897653	2.97962962962963	3.672616017637776	24135	405	200	10	5.0	1.5411035007422442	3624|3952|4826|4881|5950|7273|9447|23025|23601|260434	INHBA|LEP|NNAT|NPR1|RBP4|TTN|AIM2|UNC13A|CLEC5A|PYDC1	-0.7180427371984177	0	11	0	0	-5.0873438466266165	10.726666666666667
1	-2.640375114965801	GO:0009306	M1	1	0	GO Biological Processes	19	protein secretion	-2.640375114965801	2.623369565217391	3.5269584960751224	24135	552	200	12	6.0	1.6792855623746665	111|948|1149|3952|4826|5950|7273|9447|9515|23601|130399|260434	ADCY5|CD36|CIDEA|LEP|NNAT|RBP4|TTN|AIM2|STXBP5L|CLEC5A|ACVR1C|PYDC1	-0.6927478909526965	0	11	0	0	-5.0873438466266165	10.726666666666667
1	-2.5010060346542877	GO:0051051	M1	1	0	GO Biological Processes	19	negative regulation of transport	-2.5010060346542877	2.6548499999999997	3.418052816581059	24135	500	200	11	5.5	1.6120638945153507	477|859|948|1149|1393|3624|3952|5733|9515|130399|260434	ATP1A2|CAV3|CD36|CIDEA|CRHBP|INHBA|LEP|PTGER3|STXBP5L|ACVR1C|PYDC1	-0.6076268164849954	0	11	0	0	-5.0873438466266165	10.726666666666667
1	-2.498329696531041	GO:0050796	M1	1	0	GO Biological Processes	19	regulation of insulin secretion	-2.498329696531041	4.209593023255814	3.861504390884955	24135	172	200	6	3.0	1.2062338081814818	111|3952|4826|5950|9515|130399	ADCY5|LEP|NNAT|RBP4|STXBP5L|ACVR1C	-0.6065924254287252	0	11	0	0	-5.0873438466266165	10.726666666666667
1	-2.4172503828406136	GO:0010817	M1	1	0	GO Biological Processes	19	regulation of hormone levels	-2.4172503828406136	2.5875730994152044	3.32236251006012	24135	513	200	11	5.5	1.6120638945153507	111|185|1393|2690|3358|3624|3952|4826|5950|9515|130399	ADCY5|AGTR1|CRHBP|GHR|HTR2C|INHBA|LEP|NNAT|RBP4|STXBP5L|ACVR1C	-0.544244945850374	0	11	0	0	-5.0873438466266165	10.726666666666667
1	-2.382985453000672	GO:1903532	M1	1	0	GO Biological Processes	19	positive regulation of secretion by cell	-2.382985453000672	2.90394385026738	3.392114602070815	24135	374	200	9	4.5	1.4658615214269048	3624|3952|4826|5950|7273|9447|23025|23601|260434	INHBA|LEP|NNAT|RBP4|TTN|AIM2|UNC13A|CLEC5A|PYDC1	-0.5197887434858389	0	11	0	0	-5.0873438466266165	10.726666666666667
1	-2.3730066722937284	GO:0051223	M1	1	0	GO Biological Processes	19	regulation of protein transport	-2.3730066722937284	2.327559347181009	3.1953877763686354	24135	674	200	13	6.5	1.7432010784760317	111|948|1149|3952|4826|5950|7273|9447|9515|23601|51512|130399|260434	ADCY5|CD36|CIDEA|LEP|NNAT|RBP4|TTN|AIM2|STXBP5L|CLEC5A|GTSE1|ACVR1C|PYDC1	-0.5143895603836479	0	11	0	0	-5.0873438466266165	10.726666666666667
1	-2.1542721157136135	GO:0070201	M1	1	0	GO Biological Processes	19	regulation of establishment of protein localization	-2.1542721157136135	2.1879707112970714	2.951911593000361	24135	717	200	13	6.5	1.7432010784760317	111|948|1149|3952|4826|5950|7273|9447|9515|23601|51512|130399|260434	ADCY5|CD36|CIDEA|LEP|NNAT|RBP4|TTN|AIM2|STXBP5L|CLEC5A|GTSE1|ACVR1C|PYDC1	-0.4027166711948389	0	11	0	0	-5.0873438466266165	10.726666666666667
1	-2.151544652689952	GO:0030073	M1	1	0	GO Biological Processes	19	insulin secretion	-2.151544652689952	3.5667487684729062	3.357026892504882	24135	203	200	6	3.0	1.2062338081814818	111|3952|4826|5950|9515|130399	ADCY5|LEP|NNAT|RBP4|STXBP5L|ACVR1C	-0.4027166711948389	0	11	0	0	-5.0873438466266165	10.726666666666667
1	-4.9959996939312585	hsa04974	M1	1	0	KEGG Pathway	24	Protein digestion and absorption	-4.9959996939312585	9.385833333333334	7.2856453484294725	24135	90	200	7	3.5	1.2995191418367027	477|1299|1301|1357|131873|169044|256076	ATP1A2|COL9A3|COL11A1|CPA1|COL6A6|COL22A1|COL6A5	-2.267255302742124	0	12	1	1	-4.9959996939312585	13.713068181818182
1	-4.508048511863086	M3005	M1	1	0	Canonical Pathways	11	NABA COLLAGENS	-4.508048511863086	13.713068181818182	7.715467331442142	24135	44	200	5	2.5	1.1039701082909807	1299|1301|131873|169044|256076	COL9A3|COL11A1|COL6A6|COL22A1|COL6A5	-1.9455177294178085	0	12	0	0	-4.9959996939312585	13.713068181818182
1	-4.508048511863086	R-HSA-8948216	M1	1	0	Reactome Gene Sets	6	Collagen chain trimerization	-4.508048511863086	13.713068181818182	7.715467331442142	24135	44	200	5	2.5	1.1039701082909807	1299|1301|131873|169044|256076	COL9A3|COL11A1|COL6A6|COL22A1|COL6A5	-1.9455177294178085	0	12	0	0	-4.9959996939312585	13.713068181818182
1	-3.979167169661681	R-HSA-1474290	M1	1	0	Reactome Gene Sets	6	Collagen formation	-3.979167169661681	8.045	6.120724016259839	24135	90	200	6	3.0	1.2062338081814818	1299|1301|4322|131873|169044|256076	COL9A3|COL11A1|MMP13|COL6A6|COL22A1|COL6A5	-1.5779978770062741	0	12	0	0	-4.9959996939312585	13.713068181818182
1	-3.818926003556241	R-HSA-2022090	M1	1	0	Reactome Gene Sets	6	Assembly of collagen fibrils and other multimeric structures	-3.818926003556241	9.89139344262295	6.355848748481038	24135	61	200	5	2.5	1.1039701082909807	1299|1301|4322|131873|256076	COL9A3|COL11A1|MMP13|COL6A6|COL6A5	-1.4650360708184829	0	12	0	0	-4.9959996939312585	13.713068181818182
1	-3.7662486854760564	R-HSA-1474228	M1	1	0	Reactome Gene Sets	6	Degradation of the extracellular matrix	-3.7662486854760564	6.033750000000001	5.46019583603621	24135	140	200	7	3.5	1.2995191418367027	176|1299|1301|2201|4322|131873|256076	ACAN|COL9A3|COL11A1|FBN2|MMP13|COL6A6|COL6A5	-1.4514272890931788	0	12	0	0	-4.9959996939312585	13.713068181818182
1	-3.7198884625861472	R-HSA-1442490	M1	1	0	Reactome Gene Sets	6	Collagen degradation	-3.7198884625861472	9.427734375	6.171158425754859	24135	64	200	5	2.5	1.1039701082909807	1299|1301|4322|131873|256076	COL9A3|COL11A1|MMP13|COL6A6|COL6A5	-1.4219386568458041	0	12	0	0	-4.9959996939312585	13.713068181818182
1	-3.6259442886810955	R-HSA-1650814	M1	1	0	Reactome Gene Sets	6	Collagen biosynthesis and modifying enzymes	-3.6259442886810955	9.005597014925373	5.9982430696570095	24135	67	200	5	2.5	1.1039701082909807	1299|1301|131873|169044|256076	COL9A3|COL11A1|COL6A6|COL22A1|COL6A5	-1.355607146791916	0	12	0	0	-4.9959996939312585	13.713068181818182
1	-3.3703521691300384	R-HSA-3000178	M1	1	0	Reactome Gene Sets	6	ECM proteoglycans	-3.3703521691300384	7.939144736842105	5.538432821456348	24135	76	200	5	2.5	1.1039701082909807	176|1299|7148|131873|256076	ACAN|COL9A3|TNXB|COL6A6|COL6A5	-1.19838382434501	0	12	0	0	-4.9959996939312585	13.713068181818182
1	-3.2225905113400297	hsa04151	M1	1	0	KEGG Pathway	24	PI3K-Akt signaling pathway	-3.2225905113400297	3.5285087719298245	4.3049275957095485	24135	342	200	10	5.0	1.5411035007422442	1299|2250|2255|2690|2998|5105|7148|51378|131873|256076	COL9A3|FGF5|FGF10|GHR|GYS2|PCK1|TNXB|ANGPT4|COL6A6|COL6A5	-1.0894509542456787	0	12	0	0	-4.9959996939312585	13.713068181818182
1	-3.2183912194575552	hsa04512	M1	1	0	KEGG Pathway	24	ECM-receptor interaction	-3.2183912194575552	7.358231707317073	5.27195369581951	24135	82	200	5	2.5	1.1039701082909807	948|1299|7148|131873|256076	CD36|COL9A3|TNXB|COL6A6|COL6A5	-1.0880995052360305	0	12	0	0	-4.9959996939312585	13.713068181818182
1	-3.0192293259998886	R-HSA-1474244	M1	1	0	Reactome Gene Sets	6	Extracellular matrix organization	-3.0192293259998886	3.6082225913621264	4.16238615839308	24135	301	200	9	4.5	1.4658615214269048	176|1299|1301|2201|4322|7148|131873|169044|256076	ACAN|COL9A3|COL11A1|FBN2|MMP13|TNXB|COL6A6|COL22A1|COL6A5	-0.9522194473225717	0	12	0	0	-4.9959996939312585	13.713068181818182
1	-2.29465365805534	R-HSA-419037	M1	1	0	Reactome Gene Sets	6	NCAM1 interactions	-2.29465365805534	8.619642857142857	4.5177974594549735	24135	42	200	3	1.5	0.8595056718835542	1299|131873|256076	COL9A3|COL6A6|COL6A5	-0.47204494618978254	0	12	0	0	-4.9959996939312585	13.713068181818182
1	-4.632116424674064	hsa04920	M1	1	0	KEGG Pathway	24	Adipocytokine signaling pathway	-4.632116424674064	10.493478260869564	7.2187314496945545	24135	69	200	6	3.0	1.2062338081814818	32|948|3952|5105|6258|6517	ACACB|CD36|LEP|PCK1|RXRG|SLC2A4	-1.9798911113165143	0	13	1	1	-4.632116424674064	10.493478260869564
1	-4.547999973529196	GO:0042593	M1	1	0	GO Biological Processes	19	glucose homeostasis	-4.547999973529196	5.135106382978724	5.822836609046056	24135	235	200	10	5.0	1.5411035007422442	111|859|3952|5105|5166|5950|6517|9515|51085|79727	ADCY5|CAV3|LEP|PCK1|PDK4|RBP4|SLC2A4|STXBP5L|MLXIPL|LIN28A	-1.9455177294178085	0	13	0	0	-4.632116424674064	10.493478260869564
1	-4.532295291247747	GO:0033500	M1	1	0	GO Biological Processes	19	carbohydrate homeostasis	-4.532295291247747	5.1133474576271185	5.804629026532855	24135	236	200	10	5.0	1.5411035007422442	111|859|3952|5105|5166|5950|6517|9515|51085|79727	ADCY5|CAV3|LEP|PCK1|PDK4|RBP4|SLC2A4|STXBP5L|MLXIPL|LIN28A	-1.9455177294178085	0	13	0	0	-4.632116424674064	10.493478260869564
1	-4.504626018784441	hsa04931	M1	1	0	KEGG Pathway	24	Insulin resistance	-4.504626018784441	7.8946261682243	6.533663097438764	24135	107	200	7	3.5	1.2995191418367027	32|948|2998|5105|5837|6517|51085	ACACB|CD36|GYS2|PCK1|PYGM|SLC2A4|MLXIPL	-1.9455177294178085	0	13	0	0	-4.632116424674064	10.493478260869564
1	-4.162883111879166	hsa04152	M1	1	0	KEGG Pathway	24	AMPK signaling pathway	-4.162883111879166	6.981198347107439	6.029226131247424	24135	121	200	7	3.5	1.2995191418367027	32|148|948|2998|3952|5105|6517	ACACB|ADRA1A|CD36|GYS2|LEP|PCK1|SLC2A4	-1.6934748350931517	0	13	0	0	-4.632116424674064	10.493478260869564
1	-3.804934297273266	hsa04910	M1	1	0	KEGG Pathway	24	Insulin signaling pathway	-3.804934297273266	6.121195652173914	5.514998157416099	24135	138	200	7	3.5	1.2995191418367027	32|2998|5105|5140|5837|6517|10580	ACACB|GYS2|PCK1|PDE3B|PYGM|SLC2A4|SORBS1	-1.4584341007880774	0	13	0	0	-4.632116424674064	10.493478260869564
1	-3.2340088239821494	GO:0009743	M1	1	0	GO Biological Processes	19	response to carbohydrate	-3.2340088239821494	4.3098214285714285	4.549279698574855	24135	224	200	8	4.0	1.3856406460551018	111|338|2998|3952|5105|51085|79727|130399	ADCY5|APOB|GYS2|LEP|PCK1|MLXIPL|LIN28A|ACVR1C	-1.0980026262361955	0	13	0	0	-4.632116424674064	10.493478260869564
1	-3.1705471523890463	R-HSA-381340	M1	1	0	Reactome Gene Sets	6	Transcriptional regulation of white adipocyte differentiation	-3.1705471523890463	7.183035714285714	5.1890489201736605	24135	84	200	5	2.5	1.1039701082909807	948|3952|5105|5346|6517	CD36|LEP|PCK1|PLIN1|SLC2A4	-1.0600294536225123	0	13	0	0	-4.632116424674064	10.493478260869564
1	-2.8175165594761404	GO:0034284	M1	1	0	GO Biological Processes	19	response to monosaccharide	-2.8175165594761404	4.18180693069307	4.151106483136459	24135	202	200	7	3.5	1.2995191418367027	111|2998|3952|5105|51085|79727|130399	ADCY5|GYS2|LEP|PCK1|MLXIPL|LIN28A|ACVR1C	-0.8142872754927712	0	13	0	0	-4.632116424674064	10.493478260869564
1	-2.7931037697495196	GO:0006006	M1	1	0	GO Biological Processes	19	glucose metabolic process	-2.7931037697495196	4.1408088235294125	4.118026137300543	24135	204	200	7	3.5	1.2995191418367027	32|2819|3952|5105|5166|5950|10580	ACACB|GPD1|LEP|PCK1|PDK4|RBP4|SORBS1	-0.804221500652006	0	13	0	0	-4.632116424674064	10.493478260869564
1	-2.7728115092694083	hsa04922	M1	1	0	KEGG Pathway	24	Glucagon signaling pathway	-2.7728115092694083	5.858009708737864	4.51642673160853	24135	103	200	5	2.5	1.1039701082909807	32|2998|5105|5140|5837	ACACB|GYS2|PCK1|PDE3B|PYGM	-0.7902668241458901	0	13	0	0	-4.632116424674064	10.493478260869564
1	-2.627379463316517	GO:0006109	M1	1	0	GO Biological Processes	19	regulation of carbohydrate metabolic process	-2.627379463316517	4.469444444444444	4.050132098288204	24135	162	200	6	3.0	1.2062338081814818	32|2819|3952|5166|10580|51085	ACACB|GPD1|LEP|PDK4|SORBS1|MLXIPL	-0.6871446642874974	0	13	0	0	-4.632116424674064	10.493478260869564
1	-2.5311705177913373	GO:0062012	M1	1	0	GO Biological Processes	19	regulation of small molecule metabolic process	-2.5311705177913373	3.0593661971830985	3.573178954406703	24135	355	200	9	4.5	1.4658615214269048	32|225|338|891|2819|3952|5166|10580|51085	ACACB|ABCD2|APOB|CCNB1|GPD1|LEP|PDK4|SORBS1|MLXIPL	-0.6261204960835083	0	13	0	0	-4.632116424674064	10.493478260869564
1	-2.45483987606308	GO:0005975	M1	1	0	GO Biological Processes	19	carbohydrate metabolic process	-2.45483987606308	2.4881443298969073	3.3219750502940184	24135	582	200	12	6.0	1.6792855623746665	32|2819|2998|3952|5105|5166|5837|5950|6517|10580|51085|152831	ACACB|GPD1|GYS2|LEP|PCK1|PDK4|PYGM|RBP4|SLC2A4|SORBS1|MLXIPL|KLB	-0.5776072938443445	0	13	0	0	-4.632116424674064	10.493478260869564
1	-2.360844024133757	GO:0019318	M1	1	0	GO Biological Processes	19	hexose metabolic process	-2.360844024133757	3.4619877049180334	3.5332678761210214	24135	244	200	7	3.5	1.2995191418367027	32|2819|3952|5105|5166|5950|10580	ACACB|GPD1|LEP|PCK1|PDK4|RBP4|SORBS1	-0.5052533668538642	0	13	0	0	-4.632116424674064	10.493478260869564
1	-2.3219428697755653	GO:0071326	M1	1	0	GO Biological Processes	19	cellular response to monosaccharide stimulus	-2.3219428697755653	4.605916030534351	3.782878425946041	24135	131	200	5	2.5	1.1039701082909807	111|3952|5105|51085|79727	ADCY5|LEP|PCK1|MLXIPL|LIN28A	-0.4884023532387468	0	13	0	0	-4.632116424674064	10.493478260869564
1	-2.2782792966869745	GO:0034637	M1	1	0	GO Biological Processes	19	cellular carbohydrate biosynthetic process	-2.2782792966869745	5.746428571428571	3.9833911999484735	24135	84	200	4	2.0	0.9899494936611665	2998|3952|5105|10580	GYS2|LEP|PCK1|SORBS1	-0.46330832659159643	0	13	0	0	-4.632116424674064	10.493478260869564
1	-2.2663750527050013	GO:0009749	M1	1	0	GO Biological Processes	19	response to glucose	-2.2663750527050013	3.77109375	3.523915505026617	24135	192	200	6	3.0	1.2062338081814818	111|2998|5105|51085|79727|130399	ADCY5|GYS2|PCK1|MLXIPL|LIN28A|ACVR1C	-0.4587444514745218	0	13	0	0	-4.632116424674064	10.493478260869564
1	-2.224536824423968	GO:0006094	M1	1	0	GO Biological Processes	19	gluconeogenesis	-2.224536824423968	5.548275862068965	3.884900306062554	24135	87	200	4	2.0	0.9899494936611665	2819|3952|5105|5950	GPD1|LEP|PCK1|RBP4	-0.43548263196387604	0	13	0	0	-4.632116424674064	10.493478260869564
1	-2.224536824423968	GO:0006112	M1	1	0	GO Biological Processes	19	energy reserve metabolic process	-2.224536824423968	5.548275862068965	3.884900306062554	24135	87	200	4	2.0	0.9899494936611665	2998|3952|5837|10580	GYS2|LEP|PYGM|SORBS1	-0.43548263196387604	0	13	0	0	-4.632116424674064	10.493478260869564
1	-2.214206557301662	GO:0071322	M1	1	0	GO Biological Processes	19	cellular response to carbohydrate stimulus	-2.214206557301662	4.340827338129497	3.6108125268106073	24135	139	200	5	2.5	1.1039701082909807	111|3952|5105|51085|79727	ADCY5|LEP|PCK1|MLXIPL|LIN28A	-0.43462932266484955	0	13	0	0	-4.632116424674064	10.493478260869564
1	-2.2131560563813397	GO:0009746	M1	1	0	GO Biological Processes	19	response to hexose	-2.2131560563813397	3.675380710659898	3.44657480864345	24135	197	200	6	3.0	1.2062338081814818	111|2998|5105|51085|79727|130399	ADCY5|GYS2|PCK1|MLXIPL|LIN28A|ACVR1C	-0.43462932266484955	0	13	0	0	-4.632116424674064	10.493478260869564
1	-2.172928477687656	GO:0019319	M1	1	0	GO Biological Processes	19	hexose biosynthetic process	-2.172928477687656	5.363333333333333	3.7908813519205724	24135	90	200	4	2.0	0.9899494936611665	2819|3952|5105|5950	GPD1|LEP|PCK1|RBP4	-0.41061354876072553	0	13	0	0	-4.632116424674064	10.493478260869564
1	-2.082585027725383	GO:0016051	M1	1	0	GO Biological Processes	19	carbohydrate biosynthetic process	-2.082585027725383	3.4478571428571425	3.256736930855759	24135	210	200	6	3.0	1.2062338081814818	2819|2998|3952|5105|5950|10580	GPD1|GYS2|LEP|PCK1|RBP4|SORBS1	-0.35418918735801425	0	13	0	0	-4.632116424674064	10.493478260869564
1	-2.075556448184251	GO:0046364	M1	1	0	GO Biological Processes	19	monosaccharide biosynthetic process	-2.075556448184251	5.028125	3.614875072179841	24135	96	200	4	2.0	0.9899494936611665	2819|3952|5105|5950	GPD1|LEP|PCK1|RBP4	-0.3527500605409941	0	13	0	0	-4.632116424674064	10.493478260869564
1	-2.0526924064325884	GO:0044262	M1	1	0	GO Biological Processes	19	cellular carbohydrate metabolic process	-2.0526924064325884	3.0276881720430113	3.113991283180527	24135	279	200	7	3.5	1.2995191418367027	32|2998|3952|5105|5166|5837|10580	ACACB|GYS2|LEP|PCK1|PDK4|PYGM|SORBS1	-0.33649976815658	0	13	0	0	-4.632116424674064	10.493478260869564
1	-4.554207465089733	GO:0044772	M1	1	0	GO Biological Processes	19	mitotic cell cycle phase transition	-4.554207465089733	3.5148058252427186	5.273282787992466	24135	515	200	15	7.5	1.8624580532189177	701|891|1029|1062|2255|2273|3624|6241|7015|7272|9928|10403|51512|55388|113130	BUB1B|CCNB1|CDKN2A|CENPE|FGF10|FHL1|INHBA|RRM2|TERT|TTK|KIF14|NDC80|GTSE1|MCM10|CDCA5	-1.9455177294178085	0	14	1	1	-4.554207465089733	5.678823529411765
1	-4.151125483701007	GO:0044770	M1	1	0	GO Biological Processes	19	cell cycle phase transition	-4.151125483701007	3.238148479427549	4.894098130136723	24135	559	200	15	7.5	1.8624580532189177	701|891|1029|1062|2255|2273|3624|6241|7015|7272|9928|10403|51512|55388|113130	BUB1B|CCNB1|CDKN2A|CENPE|FGF10|FHL1|INHBA|RRM2|TERT|TTK|KIF14|NDC80|GTSE1|MCM10|CDCA5	-1.6934748350931517	0	14	0	0	-4.554207465089733	5.678823529411765
1	-4.136754395690247	GO:0000082	M1	1	0	GO Biological Processes	19	G1/S transition of mitotic cell cycle	-4.136754395690247	4.588403041825095	5.348692412464709	24135	263	200	10	5.0	1.5411035007422442	891|1029|2255|2273|3624|6241|7015|9928|51512|55388	CCNB1|CDKN2A|FGF10|FHL1|INHBA|RRM2|TERT|KIF14|GTSE1|MCM10	-1.6910029703820992	0	14	0	0	-4.554207465089733	5.678823529411765
1	-3.887480102783533	GO:0044843	M1	1	0	GO Biological Processes	19	cell cycle G1/S phase transition	-3.887480102783533	4.279255319148936	5.063388114828589	24135	282	200	10	5.0	1.5411035007422442	891|1029|2255|2273|3624|6241|7015|9928|51512|55388	CCNB1|CDKN2A|FGF10|FHL1|INHBA|RRM2|TERT|KIF14|GTSE1|MCM10	-1.512016210363028	0	14	0	0	-4.554207465089733	5.678823529411765
1	-3.504744944275469	GO:1901990	M1	1	0	GO Biological Processes	19	regulation of mitotic cell cycle phase transition	-3.504744944275469	3.5398	4.531112766720997	24135	375	200	11	5.5	1.6120638945153507	701|891|1062|2255|2273|7015|7272|9928|10403|51512|113130	BUB1B|CCNB1|CENPE|FGF10|FHL1|TERT|TTK|KIF14|NDC80|GTSE1|CDCA5	-1.2761216299110938	0	14	0	0	-4.554207465089733	5.678823529411765
1	-3.4174578065519765	GO:0010564	M1	1	0	GO Biological Processes	19	regulation of cell cycle process	-3.4174578065519765	2.659504132231405	4.150191664604859	24135	726	200	16	8.0	1.918332609325088	701|891|1062|2255|2273|5457|6241|7015|7272|9493|9928|10403|51085|51512|79187|113130	BUB1B|CCNB1|CENPE|FGF10|FHL1|POU4F1|RRM2|TERT|TTK|KIF23|KIF14|NDC80|MLXIPL|GTSE1|FSD1|CDCA5	-1.2295794598776606	0	14	0	0	-4.554207465089733	5.678823529411765
1	-3.380469762873252	GO:0045786	M1	1	0	GO Biological Processes	19	negative regulation of cell cycle	-3.380469762873252	2.8732142857142864	4.203598887673514	24135	588	200	14	7.0	1.804161855266872	701|891|1029|2255|2273|3624|5457|6241|7153|7272|10403|51085|51512|220296	BUB1B|CCNB1|CDKN2A|FGF10|FHL1|INHBA|POU4F1|RRM2|TOP2A|TTK|NDC80|MLXIPL|GTSE1|HEPACAM	-1.2044462225239163	0	14	0	0	-4.554207465089733	5.678823529411765
1	-3.1758843747686423	GO:0090068	M1	1	0	GO Biological Processes	19	positive regulation of cell cycle process	-3.1758843747686423	3.797465034965035	4.350363364509318	24135	286	200	9	4.5	1.4658615214269048	891|2255|5457|7015|9493|9928|10403|51512|113130	CCNB1|FGF10|POU4F1|TERT|KIF23|KIF14|NDC80|GTSE1|CDCA5	-1.0606992995086	0	14	0	0	-4.554207465089733	5.678823529411765
1	-3.164102974646859	GO:1901987	M1	1	0	GO Biological Processes	19	regulation of cell cycle phase transition	-3.164102974646859	3.2219053398058253	4.158170494167736	24135	412	200	11	5.5	1.6120638945153507	701|891|1062|2255|2273|7015|7272|9928|10403|51512|113130	BUB1B|CCNB1|CENPE|FGF10|FHL1|TERT|TTK|KIF14|NDC80|GTSE1|CDCA5	-1.0586348441503663	0	14	0	0	-4.554207465089733	5.678823529411765
1	-3.0160083172591845	GO:0007050	M1	1	0	GO Biological Processes	19	cell cycle arrest	-3.0160083172591845	3.9892561983471073	4.272168918065616	24135	242	200	8	4.0	1.3856406460551018	891|1029|2255|3624|5457|51085|51512|220296	CCNB1|CDKN2A|FGF10|INHBA|POU4F1|MLXIPL|GTSE1|HEPACAM	-0.9514451745289549	0	14	0	0	-4.554207465089733	5.678823529411765
1	-2.9891229851948395	GO:0010948	M1	1	0	GO Biological Processes	19	negative regulation of cell cycle process	-2.9891229851948395	3.5726151315789476	4.126229829298112	24135	304	200	9	4.5	1.4658615214269048	701|891|2255|2273|6241|7272|10403|51085|51512	BUB1B|CCNB1|FGF10|FHL1|RRM2|TTK|NDC80|MLXIPL|GTSE1	-0.939317028147904	0	14	0	0	-4.554207465089733	5.678823529411765
1	-2.792868784762378	GO:0045787	M1	1	0	GO Biological Processes	19	positive regulation of cell cycle	-2.792868784762378	3.0942307692307693	3.8113926207291926	24135	390	200	10	5.0	1.5411035007422442	891|2255|5457|7015|9493|9928|10403|51085|51512|113130	CCNB1|FGF10|POU4F1|TERT|KIF23|KIF14|NDC80|MLXIPL|GTSE1|CDCA5	-0.804221500652006	0	14	0	0	-4.554207465089733	5.678823529411765
1	-2.761348143135735	GO:0007346	M1	1	0	GO Biological Processes	19	regulation of mitotic cell cycle	-2.761348143135735	2.5844728171334435	3.6140950383784847	24135	607	200	13	6.5	1.7432010784760317	701|891|1062|2255|2273|7015|7153|7272|9928|10403|51512|79187|113130	BUB1B|CCNB1|CENPE|FGF10|FHL1|TERT|TOP2A|TTK|KIF14|NDC80|GTSE1|FSD1|CDCA5	-0.7848214917012165	0	14	0	0	-4.554207465089733	5.678823529411765
1	-2.699991068420275	GO:0071156	M1	1	0	GO Biological Processes	19	regulation of cell cycle arrest	-2.699991068420275	5.639018691588785	4.396146287561309	24135	107	200	5	2.5	1.1039701082909807	891|2255|5457|51085|51512	CCNB1|FGF10|POU4F1|MLXIPL|GTSE1	-0.7333127864293123	0	14	0	0	-4.554207465089733	5.678823529411765
1	-2.5746036752414145	GO:2000045	M1	1	0	GO Biological Processes	19	regulation of G1/S transition of mitotic cell cycle	-2.5746036752414145	4.361746987951807	3.972894631068492	24135	166	200	6	3.0	1.2062338081814818	891|2255|2273|7015|9928|51512	CCNB1|FGF10|FHL1|TERT|KIF14|GTSE1	-0.6584253365198105	0	14	0	0	-4.554207465089733	5.678823529411765
1	-2.3439338923764557	GO:1902806	M1	1	0	GO Biological Processes	19	regulation of cell cycle G1/S phase transition	-2.3439338923764557	3.9137837837837837	3.636665557581877	24135	185	200	6	3.0	1.2062338081814818	891|2255|2273|7015|9928|51512	CCNB1|FGF10|FHL1|TERT|KIF14|GTSE1	-0.5002424583962707	0	14	0	0	-4.554207465089733	5.678823529411765
1	-2.2601185650277515	GO:1901992	M1	1	0	GO Biological Processes	19	positive regulation of mitotic cell cycle phase transition	-2.2601185650277515	5.678823529411765	3.950040276245995	24135	85	200	4	2.0	0.9899494936611665	891|2255|7015|113130	CCNB1|FGF10|TERT|CDCA5	-0.4543379423197309	0	14	0	0	-4.554207465089733	5.678823529411765
1	-2.014579390033961	GO:1901989	M1	1	0	GO Biological Processes	19	positive regulation of cell cycle phase transition	-2.014579390033961	4.827	3.505494863696723	24135	100	200	4	2.0	0.9899494936611665	891|2255|7015|113130	CCNB1|FGF10|TERT|CDCA5	-0.31679475094773263	0	14	0	0	-4.554207465089733	5.678823529411765
1	-4.547999973529196	GO:0071356	M1	1	0	GO Biological Processes	19	cellular response to tumor necrosis factor	-4.547999973529196	5.135106382978724	5.822836609046056	24135	235	200	10	5.0	1.5411035007422442	338|1393|2819|5105|6356|6358|6364|6517|9447|260434	APOB|CRHBP|GPD1|PCK1|CCL11|CCL14|CCL20|SLC2A4|AIM2|PYDC1	-1.9455177294178085	0	15	1	1	-4.547999973529196	9.10754716981132
1	-4.220184838293109	GO:0034612	M1	1	0	GO Biological Processes	19	response to tumor necrosis factor	-4.220184838293109	4.695525291828794	5.44448371030341	24135	257	200	10	5.0	1.5411035007422442	338|1393|2819|5105|6356|6358|6364|6517|9447|260434	APOB|CRHBP|GPD1|PCK1|CCL11|CCL14|CCL20|SLC2A4|AIM2|PYDC1	-1.737710605960222	0	15	0	0	-4.547999973529196	9.10754716981132
1	-3.01076946242586	GO:0071320	M1	1	0	GO Biological Processes	19	cellular response to cAMP	-3.01076946242586	9.10754716981132	5.401247508362291	24135	53	200	4	2.0	0.9899494936611665	1393|2819|5105|7490	CRHBP|GPD1|PCK1|WT1	-0.9510588224900427	0	15	0	0	-4.547999973529196	9.10754716981132
1	-2.029546772002224	GO:0051591	M1	1	0	GO Biological Processes	19	response to cAMP	-2.029546772002224	4.875757575757576	3.5322874666769954	24135	99	200	4	2.0	0.9899494936611665	1393|2819|5105|7490	CRHBP|GPD1|PCK1|WT1	-0.3252237900529807	0	15	0	0	-4.547999973529196	9.10754716981132
1	-4.530572011350208	GO:0048589	M1	1	0	GO Biological Processes	19	developmental growth	-4.530572011350208	3.1756578947368426	5.1237453612351755	24135	646	200	17	8.5	1.971991379291502	32|148|859|891|2255|2690|3484|3952|4322|5950|6356|7490|9837|23025|56920|91584|343472	ACACB|ADRA1A|CAV3|CCNB1|FGF10|GHR|IGFBP1|LEP|MMP13|RBP4|CCL11|WT1|GINS1|UNC13A|SEMA3G|PLXNA4|BARHL2	-1.9455177294178085	0	16	1	1	-4.530572011350208	8.829878048780488
1	-4.419467457646977	GO:0035265	M1	1	0	GO Biological Processes	19	organ growth	-4.419467457646977	5.569615384615385	5.856630389538491	24135	195	200	9	4.5	1.4658615214269048	32|148|859|891|2255|3952|4322|5950|7490	ACACB|ADRA1A|CAV3|CCNB1|FGF10|LEP|MMP13|RBP4|WT1	-1.8971104351437433	0	16	0	0	-4.530572011350208	8.829878048780488
1	-3.9385545889832647	GO:0048638	M1	1	0	GO Biological Processes	19	regulation of developmental growth	-3.9385545889832647	3.974326347305389	5.003537805597049	24135	334	200	11	5.5	1.6120638945153507	32|859|891|2690|3952|5950|7490|23025|56920|91584|343472	ACACB|CAV3|CCNB1|GHR|LEP|RBP4|WT1|UNC13A|SEMA3G|PLXNA4|BARHL2	-1.552990369658434	0	16	0	0	-4.530572011350208	8.829878048780488
1	-3.5668676304457088	GO:0060419	M1	1	0	GO Biological Processes	19	heart growth	-3.5668676304457088	6.766822429906542	5.464904692500037	24135	107	200	6	3.0	1.2062338081814818	32|148|859|891|5950|7490	ACACB|ADRA1A|CAV3|CCNB1|RBP4|WT1	-1.3163424746335037	0	16	0	0	-4.530572011350208	8.829878048780488
1	-3.2675920143836383	GO:0060420	M1	1	0	GO Biological Processes	19	regulation of heart growth	-3.2675920143836383	7.5421875	5.357698074441088	24135	80	200	5	2.5	1.1039701082909807	32|859|891|5950|7490	ACACB|CAV3|CCNB1|RBP4|WT1	-1.125795137756789	0	16	0	0	-4.530572011350208	8.829878048780488
1	-3.208712050572167	GO:0048738	M1	1	0	GO Biological Processes	19	cardiac muscle tissue development	-3.208712050572167	4.271681415929203	4.5170766149996755	24135	226	200	8	4.0	1.3856406460551018	148|859|891|1301|5457|5950|7273|7490	ADRA1A|CAV3|CCNB1|COL11A1|POU4F1|RBP4|TTN|WT1	-1.0840606037033351	0	16	0	0	-4.530572011350208	8.829878048780488
1	-2.682286916078186	GO:0046620	M1	1	0	GO Biological Processes	19	regulation of organ growth	-2.682286916078186	5.586805555555555	4.367021896746003	24135	108	200	5	2.5	1.1039701082909807	32|859|891|5950|7490	ACACB|CAV3|CCNB1|RBP4|WT1	-0.723225472483488	0	16	0	0	-4.530572011350208	8.829878048780488
1	-2.6809754744415883	GO:0007517	M1	1	0	GO Biological Processes	19	muscle organ development	-2.6809754744415883	2.9870049504950495	3.6816673673488505	24135	404	200	10	5.0	1.5411035007422442	859|891|1301|2273|5457|5950|6445|7273|7490|150572	CAV3|CCNB1|COL11A1|FHL1|POU4F1|RBP4|SGCG|TTN|WT1|SMYD1	-0.723225472483488	0	16	0	0	-4.530572011350208	8.829878048780488
1	-2.4657191287642926	GO:0061061	M1	1	0	GO Biological Processes	19	muscle structure development	-2.4657191287642926	2.387785388127854	3.2967603802301295	24135	657	200	13	6.5	1.7432010784760317	148|859|891|1301|1496|2255|2273|5457|5950|6445|7273|7490|150572	ADRA1A|CAV3|CCNB1|COL11A1|CTNNA2|FGF10|FHL1|POU4F1|RBP4|SGCG|TTN|WT1|SMYD1	-0.5868986307659251	0	16	0	0	-4.530572011350208	8.829878048780488
1	-2.4016513288623575	GO:0048639	M1	1	0	GO Biological Processes	19	positive regulation of developmental growth	-2.4016513288623575	4.0225	3.7206379423850198	24135	180	200	6	3.0	1.2062338081814818	32|891|2690|3952|7490|23025	ACACB|CCNB1|GHR|LEP|WT1|UNC13A	-0.5322723870968316	0	16	0	0	-4.530572011350208	8.829878048780488
1	-2.3359743875195225	GO:0055007	M1	1	0	GO Biological Processes	19	cardiac muscle cell differentiation	-2.3359743875195225	4.641346153846154	3.8053597735764555	24135	130	200	5	2.5	1.1039701082909807	148|859|891|7273|7490	ADRA1A|CAV3|CCNB1|TTN|WT1	-0.4937476917976113	0	16	0	0	-4.530572011350208	8.829878048780488
1	-2.331026714216658	GO:0014706	M1	1	0	GO Biological Processes	19	striated muscle tissue development	-2.331026714216658	2.8505905511811025	3.3282610939073964	24135	381	200	9	4.5	1.4658615214269048	148|859|891|1301|5457|5950|7273|7490|150572	ADRA1A|CAV3|CCNB1|COL11A1|POU4F1|RBP4|TTN|WT1|SMYD1	-0.49316482389719674	0	16	0	0	-4.530572011350208	8.829878048780488
1	-2.3242107362668936	GO:0050982	M1	1	0	GO Biological Processes	19	detection of mechanical stimulus	-2.3242107362668936	8.829878048780488	4.586753588457098	24135	41	200	3	1.5	0.8595056718835542	859|1301|7273	CAV3|COL11A1|TTN	-0.48923453418492074	0	16	0	0	-4.530572011350208	8.829878048780488
1	-2.224536824423968	GO:0055013	M1	1	0	GO Biological Processes	19	cardiac muscle cell development	-2.224536824423968	5.548275862068965	3.884900306062554	24135	87	200	4	2.0	0.9899494936611665	148|859|891|7273	ADRA1A|CAV3|CCNB1|TTN	-0.43548263196387604	0	16	0	0	-4.530572011350208	8.829878048780488
1	-2.217202446446135	GO:0060537	M1	1	0	GO Biological Processes	19	muscle tissue development	-2.217202446446135	2.735705289672544	3.18758749023896	24135	397	200	9	4.5	1.4658615214269048	148|859|891|1301|5457|5950|7273|7490|150572	ADRA1A|CAV3|CCNB1|COL11A1|POU4F1|RBP4|TTN|WT1|SMYD1	-0.43462932266484955	0	16	0	0	-4.530572011350208	8.829878048780488
1	-2.1521901943928445	GO:0045927	M1	1	0	GO Biological Processes	19	positive regulation of growth	-2.1521901943928445	3.1637640449438207	3.2499033991567514	24135	267	200	7	3.5	1.2995191418367027	32|891|2690|3484|3952|7490|23025	ACACB|CCNB1|GHR|IGFBP1|LEP|WT1|UNC13A	-0.4027166711948389	0	16	0	0	-4.530572011350208	8.829878048780488
1	-2.123311368855518	GO:0055006	M1	1	0	GO Biological Processes	19	cardiac cell development	-2.123311368855518	5.190322580645161	3.7009785772284043	24135	93	200	4	2.0	0.9899494936611665	148|859|891|7273	ADRA1A|CAV3|CCNB1|TTN	-0.38582002365361967	0	16	0	0	-4.530572011350208	8.829878048780488
1	-2.1063051516209192	GO:0007507	M1	1	0	GO Biological Processes	19	heart development	-2.1063051516209192	2.3452738515901057	2.960474156842709	24135	566	200	11	5.5	1.6120638945153507	32|148|176|859|891|1301|5457|5950|7273|7490|150572	ACACB|ADRA1A|ACAN|CAV3|CCNB1|COL11A1|POU4F1|RBP4|TTN|WT1|SMYD1	-0.3733853694935045	0	16	0	0	-4.530572011350208	8.829878048780488
1	-2.0596104436011333	GO:0060421	M1	1	0	GO Biological Processes	19	positive regulation of heart growth	-2.0596104436011333	7.098529411764705	3.985279980319946	24135	51	200	3	1.5	0.8595056718835542	32|891|7490	ACACB|CCNB1|WT1	-0.3419185062751689	0	16	0	0	-4.530572011350208	8.829878048780488
1	-2.014579390033961	GO:0055017	M1	1	0	GO Biological Processes	19	cardiac muscle tissue growth	-2.014579390033961	4.827	3.505494863696723	24135	100	200	4	2.0	0.9899494936611665	148|859|891|5950	ADRA1A|CAV3|CCNB1|RBP4	-0.31679475094773263	0	16	0	0	-4.530572011350208	8.829878048780488
1	-4.459811747935661	hsa02010	M1	1	0	KEGG Pathway	24	ABC transporters	-4.459811747935661	13.408333333333333	7.615777453610563	24135	45	200	5	2.5	1.1039701082909807	225|10349|10350|10351|340273	ABCD2|ABCA10|ABCA9|ABCA8|ABCB5	-1.9301584379073047	0	17	1	1	-4.459811747935661	20.112499999999997
1	-3.3795502811618032	R-HSA-1369062	M1	1	0	Reactome Gene Sets	6	ABC transporters in lipid homeostasis	-3.3795502811618032	20.112499999999997	7.41489568127007	24135	18	200	3	1.5	0.8595056718835542	225|10349|10350	ABCD2|ABCA10|ABCA9	-1.2044462225239163	0	17	0	0	-4.459811747935661	20.112499999999997
1	-2.7728115092694083	R-HSA-382556	M1	1	0	Reactome Gene Sets	6	ABC-family proteins mediated transport	-2.7728115092694083	5.858009708737864	4.51642673160853	24135	103	200	5	2.5	1.1039701082909807	225|10349|10350|10351|340273	ABCD2|ABCA10|ABCA9|ABCA8|ABCB5	-0.7902668241458901	0	17	0	0	-4.459811747935661	20.112499999999997
1	-2.5328491866130785	R-HSA-382551	M1	1	0	Reactome Gene Sets	6	Transport of small molecules	-2.5328491866130785	2.3367219917012454	3.3358300773241707	24135	723	200	14	7.0	1.804161855266872	111|225|338|364|477|762|6517|8170|10349|10350|10351|28234|55908|340273	ADCY5|ABCD2|APOB|AQP7|ATP1A2|CA4|SLC2A4|SLC14A2|ABCA10|ABCA9|ABCA8|SLCO1B3|ANGPTL8|ABCB5	-0.6261204960835083	0	17	0	0	-4.459811747935661	20.112499999999997
1	-4.1523939366431835	GO:0050994	M1	1	0	GO Biological Processes	19	regulation of lipid catabolic process	-4.1523939366431835	11.603365384615385	6.996857712959331	24135	52	200	5	2.5	1.1039701082909807	32|225|1149|5140|85329	ACACB|ABCD2|CIDEA|PDE3B|LGALS12	-1.6934748350931517	0	18	1	1	-4.1523939366431835	16.455681818181816
1	-3.4262076541056135	GO:0016042	M1	1	0	GO Biological Processes	19	lipid catabolic process	-3.4262076541056135	3.747670807453416	4.537310661008354	24135	322	200	10	5.0	1.5411035007422442	32|225|338|1149|3952|5105|5140|5346|5406|85329	ACACB|ABCD2|APOB|CIDEA|LEP|PCK1|PDE3B|PLIN1|PNLIP|LGALS12	-1.2350761500335758	0	18	0	0	-4.1523939366431835	16.455681818181816
1	-3.1143208797519883	GO:0050995	M1	1	0	GO Biological Processes	19	negative regulation of lipid catabolic process	-3.1143208797519883	16.455681818181816	6.629592307670285	24135	22	200	3	1.5	0.8595056718835542	32|1149|5140	ACACB|CIDEA|PDE3B	-1.0141815827605627	0	18	0	0	-4.1523939366431835	16.455681818181816
1	-4.061188086313665	GO:0006855	M1	1	0	GO Biological Processes	19	drug transmembrane transport	-4.061188086313665	8.322413793103447	6.254424412375916	24135	87	200	6	3.0	1.2062338081814818	477|6572|10351|80704|340273|387700	ATP1A2|SLC18A3|ABCA8|SLC19A3|ABCB5|SLC16A12	-1.638299543965022	0	19	1	1	-4.061188086313665	8.322413793103447
1	-2.6302878405340144	GO:0015893	M1	1	0	GO Biological Processes	19	drug transport	-2.6302878405340144	3.874885321100918	3.8976995286313776	24135	218	200	7	3.5	1.2995191418367027	477|3624|6572|10351|80704|340273|387700	ATP1A2|INHBA|SLC18A3|ABCA8|SLC19A3|ABCB5|SLC16A12	-0.6871446642874974	0	19	0	0	-4.061188086313665	8.322413793103447
1	-3.816231388512051	GO:0043062	M1	1	0	GO Biological Processes	19	extracellular structure organization	-3.816231388512051	3.5755555555555554	4.778179941375695	24135	405	200	12	6.0	1.6792855623746665	176|185|338|948|1299|1301|1842|2201|4322|7148|7490|169044	ACAN|AGTR1|APOB|CD36|COL9A3|COL11A1|ECM2|FBN2|MMP13|TNXB|WT1|COL22A1	-1.4650360708184829	0	20	1	1	-3.816231388512051	6.96201923076923
1	-2.57200794077739	GO:0030198	M1	1	0	GO Biological Processes	19	extracellular matrix organization	-2.57200794077739	3.1030714285714285	3.62284208158434	24135	350	200	9	4.5	1.4658615214269048	176|1299|1301|1842|2201|4322|7148|7490|169044	ACAN|COL9A3|COL11A1|ECM2|FBN2|MMP13|TNXB|WT1|COL22A1	-0.6584253365198105	0	20	0	0	-3.816231388512051	6.96201923076923
1	-2.1693637147863023	GO:0061448	M1	1	0	GO Biological Processes	19	connective tissue development	-2.1693637147863023	3.1876415094339627	3.2733000633102423	24135	265	200	7	3.5	1.2995191418367027	176|1301|3952|4322|7490|7704|89766	ACAN|COL11A1|LEP|MMP13|WT1|ZBTB16|UMODL1	-0.40826359639105314	0	20	0	0	-3.816231388512051	6.96201923076923
1	-2.03641996780258	GO:0030199	M1	1	0	GO Biological Processes	19	collagen fibril organization	-2.03641996780258	6.96201923076923	3.9341660620452807	24135	52	200	3	1.5	0.8595056718835542	176|1301|7148	ACAN|COL11A1|TNXB	-0.33103123198867634	0	20	0	0	-3.816231388512051	6.96201923076923
1	-2.005812403850946	GO:0001501	M1	1	0	GO Biological Processes	19	skeletal system development	-2.005812403850946	2.3848814229249014	2.8779159953234155	24135	506	200	10	5.0	1.5411035007422442	176|1301|2201|2662|3952|4322|5950|7704|60676|158326	ACAN|COL11A1|FBN2|GDF10|LEP|MMP13|RBP4|ZBTB16|PAPPA2|FREM1	-0.3109653137855802	0	20	0	0	-3.816231388512051	6.96201923076923
1	-3.7716604968293774	GO:0090092	M1	1	0	GO Biological Processes	19	regulation of transmembrane receptor protein serine/threonine kinase signaling pathway	-3.7716604968293774	4.582594936708861	5.066453237085123	24135	237	200	9	4.5	1.4658615214269048	859|1149|2201|2255|2662|3624|7272|9480|91851	CAV3|CIDEA|FBN2|FGF10|GDF10|INHBA|TTK|ONECUT2|CHRDL1	-1.4514272890931788	0	21	1	1	-3.7716604968293774	14.481
1	-3.2030955308168565	GO:0007178	M1	1	0	GO Biological Processes	19	transmembrane receptor protein serine/threonine kinase signaling pathway	-3.2030955308168565	3.5079941860465116	4.282647546708391	24135	344	200	10	5.0	1.5411035007422442	859|1149|2201|2255|2662|3624|7272|9480|91851|130399	CAV3|CIDEA|FBN2|FGF10|GDF10|INHBA|TTK|ONECUT2|CHRDL1|ACVR1C	-1.0812369841321947	0	21	0	0	-3.7716604968293774	14.481
1	-2.9480537164749805	GO:0060343	M1	1	0	GO Biological Processes	19	trabecula formation	-2.9480537164749805	14.481	6.164621888204478	24135	25	200	3	1.5	0.8595056718835542	859|2201|5950	CAV3|FBN2|RBP4	-0.9141039386835845	0	21	0	0	-3.7716604968293774	14.481
1	-2.223660095389583	GO:0007179	M1	1	0	GO Biological Processes	19	transforming growth factor beta receptor signaling pathway	-2.223660095389583	3.6941326530612244	3.461839628046801	24135	196	200	6	3.0	1.2062338081814818	859|1149|2201|2662|9480|130399	CAV3|CIDEA|FBN2|GDF10|ONECUT2|ACVR1C	-0.43548263196387604	0	21	0	0	-3.7716604968293774	14.481
1	-2.1323928844549793	GO:0061383	M1	1	0	GO Biological Processes	19	trabecula morphogenesis	-2.1323928844549793	7.5421875	4.147297456756487	24135	48	200	3	1.5	0.8595056718835542	859|2201|5950	CAV3|FBN2|RBP4	-0.39144100714357466	0	21	0	0	-3.7716604968293774	14.481
1	-3.7079142912821514	hsa00350	M1	1	0	KEGG Pathway	24	Tyrosine metabolism	-3.7079142912821514	13.791428571428572	6.922412693131495	24135	35	200	4	2.0	0.9899494936611665	125|4128|7306|8639	ADH1B|MAOA|TYRP1|AOC3	-1.414120445312966	0	22	1	1	-3.7079142912821514	21.295588235294115
1	-3.4560786486083583	hsa00360	M1	1	0	KEGG Pathway	24	Phenylalanine metabolism	-3.4560786486083583	21.295588235294115	7.6518842981484285	24135	17	200	3	1.5	0.8595056718835542	4128|8639|10249	MAOA|AOC3|GLYAT	-1.2616694347750848	0	22	0	0	-3.7079142912821514	21.295588235294115
1	-2.562499404540823	hsa00982	M1	1	0	KEGG Pathway	24	Drug metabolism - cytochrome P450	-2.562499404540823	6.895714285714286	4.515495896920641	24135	70	200	4	2.0	0.9899494936611665	125|1548|2949|4128	ADH1B|CYP2A6|GSTM5|MAOA	-0.6506367806775173	0	22	0	0	-3.7079142912821514	21.295588235294115
1	-3.6126926030854323	GO:0086010	M1	1	0	GO Biological Processes	19	membrane depolarization during action potential	-3.6126926030854323	13.045945945945945	6.702922655805838	24135	37	200	4	2.0	0.9899494936611665	477|859|6327|6329	ATP1A2|CAV3|SCN2B|SCN4A	-1.3507879015297286	0	23	1	1	-3.6126926030854323	15.740217391304347
1	-3.1360336870100953	GO:0006936	M1	1	0	GO Biological Processes	19	muscle contraction	-3.1360336870100953	3.4380341880341883	4.205947405288824	24135	351	200	10	5.0	1.5411035007422442	148|477|859|5733|6327|6329|7273|9499|10580|126393	ADRA1A|ATP1A2|CAV3|PTGER3|SCN2B|SCN4A|TTN|MYOT|SORBS1|HSPB6	-1.0332381463749296	0	23	0	0	-3.6126926030854323	15.740217391304347
1	-3.0562707326972096	GO:0086012	M1	1	0	GO Biological Processes	19	membrane depolarization during cardiac muscle cell action potential	-3.0562707326972096	15.740217391304347	6.464934442193596	24135	23	200	3	1.5	0.8595056718835542	477|859|6327	ATP1A2|CAV3|SCN2B	-0.97173650903636	0	23	0	0	-3.6126926030854323	15.740217391304347
1	-3.034522423309091	GO:0051899	M1	1	0	GO Biological Processes	19	membrane depolarization	-3.034522423309091	6.704166666666667	4.955802684090206	24135	90	200	5	2.5	1.1039701082909807	477|859|2273|6327|6329	ATP1A2|CAV3|FHL1|SCN2B|SCN4A	-0.960088526552567	0	23	0	0	-3.6126926030854323	15.740217391304347
1	-2.8098470578201176	GO:0003012	M1	1	0	GO Biological Processes	19	muscle system process	-2.8098470578201176	2.911019736842105	3.7659873000680806	24135	456	200	11	5.5	1.6120638945153507	148|477|859|3952|5733|6327|6329|7273|9499|10580|126393	ADRA1A|ATP1A2|CAV3|LEP|PTGER3|SCN2B|SCN4A|TTN|MYOT|SORBS1|HSPB6	-0.8140066840650233	0	23	0	0	-3.6126926030854323	15.740217391304347
1	-2.7689907267860856	R-HSA-397014	M1	1	0	Reactome Gene Sets	6	Muscle contraction	-2.7689907267860856	4.100606796116505	4.085365961066655	24135	206	200	7	3.5	1.2995191418367027	477|859|4881|6327|6329|7273|10580	ATP1A2|CAV3|NPR1|SCN2B|SCN4A|TTN|SORBS1	-0.7884613328978929	0	23	0	0	-3.6126926030854323	15.740217391304347
1	-2.360844024133757	GO:0060047	M1	1	0	GO Biological Processes	19	heart contraction	-2.360844024133757	3.4619877049180334	3.5332678761210214	24135	244	200	7	3.5	1.2995191418367027	148|477|859|4881|6327|6445|7273	ADRA1A|ATP1A2|CAV3|NPR1|SCN2B|SGCG|TTN	-0.5052533668538642	0	23	0	0	-3.6126926030854323	15.740217391304347
1	-2.2942677022020685	GO:0001508	M1	1	0	GO Biological Processes	19	action potential	-2.2942677022020685	4.536654135338346	3.7385882031968922	24135	133	200	5	2.5	1.1039701082909807	148|477|859|6327|6329	ADRA1A|ATP1A2|CAV3|SCN2B|SCN4A	-0.47204494618978254	0	23	0	0	-3.6126926030854323	15.740217391304347
1	-2.2942677022020685	GO:0060048	M1	1	0	GO Biological Processes	19	cardiac muscle contraction	-2.2942677022020685	4.536654135338346	3.7385882031968922	24135	133	200	5	2.5	1.1039701082909807	148|477|859|6327|7273	ADRA1A|ATP1A2|CAV3|SCN2B|TTN	-0.47204494618978254	0	23	0	0	-3.6126926030854323	15.740217391304347
1	-2.2853996812157957	GO:0003015	M1	1	0	GO Biological Processes	19	heart process	-2.2853996812157957	3.3520833333333337	3.4310059542526896	24135	252	200	7	3.5	1.2995191418367027	148|477|859|4881|6327|6445|7273	ADRA1A|ATP1A2|CAV3|NPR1|SCN2B|SGCG|TTN	-0.464571130195115	0	23	0	0	-3.6126926030854323	15.740217391304347
1	-2.1323928844549793	GO:0003254	M1	1	0	GO Biological Processes	19	regulation of membrane depolarization	-2.1323928844549793	7.5421875	4.147297456756487	24135	48	200	3	1.5	0.8595056718835542	859|2273|6327	CAV3|FHL1|SCN2B	-0.39144100714357466	0	23	0	0	-3.6126926030854323	15.740217391304347
1	-2.0394210722574497	GO:0042391	M1	1	0	GO Biological Processes	19	regulation of membrane potential	-2.0394210722574497	2.561497641509434	2.9652564671341737	24135	424	200	9	4.5	1.4658615214269048	148|477|859|2273|2555|2556|6327|6329|340273	ADRA1A|ATP1A2|CAV3|FHL1|GABRA2|GABRA3|SCN2B|SCN4A|ABCB5	-0.33103123198867634	0	23	0	0	-3.6126926030854323	15.740217391304347
1	-2.03641996780258	GO:2000649	M1	1	0	GO Biological Processes	19	regulation of sodium ion transmembrane transporter activity	-2.03641996780258	6.96201923076923	3.9341660620452807	24135	52	200	3	1.5	0.8595056718835542	477|859|6327	ATP1A2|CAV3|SCN2B	-0.33103123198867634	0	23	0	0	-3.6126926030854323	15.740217391304347
1	-3.3194320695384025	GO:0044060	M1	1	0	GO Biological Processes	19	regulation of endocrine process	-3.3194320695384025	10.970454545454546	6.05099533998421	24135	44	200	4	2.0	0.9899494936611665	185|1393|3624|3952	AGTR1|CRHBP|INHBA|LEP	-1.1615995638893617	0	24	1	1	-3.3194320695384025	10.970454545454546
1	-3.209272868952048	GO:0060986	M1	1	0	GO Biological Processes	19	endocrine hormone secretion	-3.209272868952048	10.270212765957446	5.815019773327294	24135	47	200	4	2.0	0.9899494936611665	185|1393|3624|3952	AGTR1|CRHBP|INHBA|LEP	-1.0840606037033351	0	24	0	0	-3.3194320695384025	10.970454545454546
1	-2.7929456628625338	GO:0071396	M1	1	0	GO Biological Processes	19	cellular response to lipid	-2.7929456628625338	2.6059385382059803	3.647551685067346	24135	602	200	13	6.5	1.7432010784760317	111|338|477|891|948|1393|3624|3952|5105|5166|5457|6258|23209	ADCY5|APOB|ATP1A2|CCNB1|CD36|CRHBP|INHBA|LEP|PCK1|PDK4|POU4F1|RXRG|MLC1	-0.804221500652006	0	24	0	0	-3.3194320695384025	10.970454545454546
1	-2.4803252576513843	GO:0097305	M1	1	0	GO Biological Processes	19	response to alcohol	-2.4803252576513843	3.641056034482759	3.6949480646239086	24135	232	200	7	3.5	1.2995191418367027	111|1393|3624|3952|5950|6517|23209	ADCY5|CRHBP|INHBA|LEP|RBP4|SLC2A4|MLC1	-0.5999110166464595	0	24	0	0	-3.3194320695384025	10.970454545454546
1	-2.437261967914628	GO:0021953	M1	1	0	GO Biological Processes	19	central nervous system neuron differentiation	-2.437261967914628	4.090677966101695	3.772489546446658	24135	177	200	6	3.0	1.2062338081814818	3624|3952|5457|10716|91584|161357	INHBA|LEP|POU4F1|TBR1|PLXNA4|MDGA2	-0.561611516705767	0	24	0	0	-3.3194320695384025	10.970454545454546
1	-2.3788694203568124	GO:0032355	M1	1	0	GO Biological Processes	19	response to estradiol	-2.3788694203568124	4.750984251968504	3.874200084084764	24135	127	200	5	2.5	1.1039701082909807	338|1393|2255|3952|5457	APOB|CRHBP|FGF10|LEP|POU4F1	-0.5172046153647265	0	24	0	0	-3.3194320695384025	10.970454545454546
1	-2.2782792966869745	GO:0050886	M1	1	0	GO Biological Processes	19	endocrine process	-2.2782792966869745	5.746428571428571	3.9833911999484735	24135	84	200	4	2.0	0.9899494936611665	185|1393|3624|3952	AGTR1|CRHBP|INHBA|LEP	-0.46330832659159643	0	24	0	0	-3.3194320695384025	10.970454545454546
1	-2.2706597318428043	GO:0071407	M1	1	0	GO Biological Processes	19	cellular response to organic cyclic compound	-2.2706597318428043	2.471927374301676	3.1531807225848265	24135	537	200	11	5.5	1.6120638945153507	111|477|891|1393|2819|3624|5105|5457|6258|7490|23209	ADCY5|ATP1A2|CCNB1|CRHBP|GPD1|INHBA|PCK1|POU4F1|RXRG|WT1|MLC1	-0.4589235926037054	0	24	0	0	-3.3194320695384025	10.970454545454546
1	-3.3194320695384025	R-HSA-109704	M1	1	0	Reactome Gene Sets	6	PI3K Cascade	-3.3194320695384025	10.970454545454546	6.05099533998421	24135	44	200	4	2.0	0.9899494936611665	2250|2255|5140|152831	FGF5|FGF10|PDE3B|KLB	-1.1615995638893617	0	25	1	1	-3.3194320695384025	10.970454545454546
1	-3.174285320227272	R-HSA-112399	M1	1	0	Reactome Gene Sets	6	IRS-mediated signalling	-3.174285320227272	10.05625	5.741040377205779	24135	48	200	4	2.0	0.9899494936611665	2250|2255|5140|152831	FGF5|FGF10|PDE3B|KLB	-1.0606992995086	0	25	0	0	-3.3194320695384025	10.970454545454546
1	-3.0420518993015837	R-HSA-2428928	M1	1	0	Reactome Gene Sets	6	IRS-related events triggered by IGF1R	-3.0420518993015837	9.282692307692308	5.4655118875023065	24135	52	200	4	2.0	0.9899494936611665	2250|2255|5140|152831	FGF5|FGF10|PDE3B|KLB	-0.9651148573912556	0	25	0	0	-3.3194320695384025	10.970454545454546
1	-3.01076946242586	R-HSA-2428924	M1	1	0	Reactome Gene Sets	6	IGF1R signaling cascade	-3.01076946242586	9.10754716981132	5.401247508362291	24135	53	200	4	2.0	0.9899494936611665	2250|2255|5140|152831	FGF5|FGF10|PDE3B|KLB	-0.9510588224900427	0	25	0	0	-3.3194320695384025	10.970454545454546
1	-2.9801423239233475	R-HSA-2404192	M1	1	0	Reactome Gene Sets	6	Signaling by Type 1 Insulin-like Growth Factor 1 Receptor (IGF1R)	-2.9801423239233475	8.938888888888888	5.338660218600572	24135	54	200	4	2.0	0.9899494936611665	2250|2255|5140|152831	FGF5|FGF10|PDE3B|KLB	-0.939317028147904	0	25	0	0	-3.3194320695384025	10.970454545454546
1	-2.9801423239233475	R-HSA-74751	M1	1	0	Reactome Gene Sets	6	Insulin receptor signalling cascade	-2.9801423239233475	8.938888888888888	5.338660218600572	24135	54	200	4	2.0	0.9899494936611665	2250|2255|5140|152831	FGF5|FGF10|PDE3B|KLB	-0.939317028147904	0	25	0	0	-3.3194320695384025	10.970454545454546
1	-2.392820070472742	R-HSA-74752	M1	1	0	Reactome Gene Sets	6	Signaling by Insulin receptor	-2.392820070472742	6.188461538461539	4.1954457049130145	24135	78	200	4	2.0	0.9899494936611665	2250|2255|5140|152831	FGF5|FGF10|PDE3B|KLB	-0.5265432453386982	0	25	0	0	-3.3194320695384025	10.970454545454546
1	-2.0137297992747634	GO:0036092	M1	1	0	GO Biological Processes	19	phosphatidylinositol-3-phosphate biosynthetic process	-2.0137297992747634	6.83066037735849	3.884385644104391	24135	53	200	3	1.5	0.8595056718835542	2250|2255|152831	FGF5|FGF10|KLB	-0.31679475094773263	0	25	0	0	-3.3194320695384025	10.970454545454546
1	-3.311629978254575	GO:0045444	M1	1	0	GO Biological Processes	19	fat cell differentiation	-3.311629978254575	4.428440366972477	4.64819598340435	24135	218	200	8	4.0	1.3856406460551018	2255|2662|3358|3952|6517|7704|55908|85329	FGF10|GDF10|HTR2C|LEP|SLC2A4|ZBTB16|ANGPTL8|LGALS12	-1.1580148354504263	0	26	1	1	-3.311629978254575	4.428440366972477
1	-3.2818066051939616	GO:0030261	M1	1	0	GO Biological Processes	19	chromosome condensation	-3.2818066051939616	10.726666666666667	5.969869337712726	24135	45	200	4	2.0	0.9899494936611665	891|7153|7273|113130	CCNB1|TOP2A|TTN|CDCA5	-1.1370851755497955	0	27	1	1	-3.2818066051939616	10.726666666666667
1	-2.73337030544774	GO:0006323	M1	1	0	GO Biological Processes	19	DNA packaging	-2.73337030544774	4.041746411483254	4.0371420841274475	24135	209	200	7	3.5	1.2995191418367027	891|1029|7153|7273|57082|79019|113130	CCNB1|CDKN2A|TOP2A|TTN|KNL1|CENPM|CDCA5	-0.7627794340937271	0	27	0	0	-3.2818066051939616	10.726666666666667
1	-2.589013717378833	GO:0071103	M1	1	0	GO Biological Processes	19	DNA conformation change	-2.589013717378833	3.4113074204946994	3.729892681074219	24135	283	200	8	4.0	1.3856406460551018	891|1029|7153|7273|9837|57082|79019|113130	CCNB1|CDKN2A|TOP2A|TTN|GINS1|KNL1|CENPM|CDCA5	-0.666727525599375	0	27	0	0	-3.2818066051939616	10.726666666666667
1	-2.5852688366216614	hsa04115	M1	1	0	KEGG Pathway	24	p53 signaling pathway	-2.5852688366216614	6.995652173913044	4.559024808394225	24135	69	200	4	2.0	0.9899494936611665	891|1029|6241|51512	CCNB1|CDKN2A|RRM2|GTSE1	-0.6647373724087542	0	27	0	0	-3.2818066051939616	10.726666666666667
1	-2.0898201606752753	R-HSA-453279	M1	1	0	Reactome Gene Sets	6	Mitotic G1-G1/S phases	-2.0898201606752753	4.049496644295302	3.413149532512617	24135	149	200	5	2.5	1.1039701082909807	891|1029|6241|7153|55388	CCNB1|CDKN2A|RRM2|TOP2A|MCM10	-0.3580357896047746	0	27	0	0	-3.2818066051939616	10.726666666666667
1	-3.0562707326972096	hsa04964	M1	1	0	KEGG Pathway	24	Proximal tubule bicarbonate reclamation	-3.0562707326972096	15.740217391304347	6.464934442193596	24135	23	200	3	1.5	0.8595056718835542	477|762|5105	ATP1A2|CA4|PCK1	-0.97173650903636	0	28	1	1	-3.0562707326972096	15.740217391304347
1	-3.000925436936128	hsa04977	M1	1	0	KEGG Pathway	24	Vitamin digestion and absorption	-3.000925436936128	15.084375	6.310278474362453	24135	24	200	3	1.5	0.8595056718835542	338|5406|80704	APOB|PNLIP|SLC19A3	-0.9436208667661888	0	29	1	1	-3.000925436936128	15.084375
1	-2.2991659940795612	R-HSA-196854	M1	1	0	Reactome Gene Sets	6	Metabolism of vitamins and cofactors	-2.2991659940795612	3.8309523809523807	3.5715761429394375	24135	189	200	6	3.0	1.2062338081814818	32|338|5406|5950|10840|80704	ACACB|APOB|PNLIP|RBP4|ALDH1L1|SLC19A3	-0.47204494618978254	0	29	0	0	-3.000925436936128	15.084375
1	-2.2658717248178144	R-HSA-975634	M1	1	0	Reactome Gene Sets	6	Retinoid metabolism and transport	-2.2658717248178144	8.419186046511628	4.451096382264094	24135	43	200	3	1.5	0.8595056718835542	338|5406|5950	APOB|PNLIP|RBP4	-0.4587444514745218	0	29	0	0	-3.000925436936128	15.084375
1	-2.1578004730697558	R-HSA-6806667	M1	1	0	Reactome Gene Sets	6	Metabolism of fat-soluble vitamins	-2.1578004730697558	7.702659574468084	4.2044448108616725	24135	47	200	3	1.5	0.8595056718835542	338|5406|5950	APOB|PNLIP|RBP4	-0.4027166711948389	0	29	0	0	-3.000925436936128	15.084375
1	-2.981677094541439	GO:0070374	M1	1	0	GO Biological Processes	19	positive regulation of ERK1 and ERK2 cascade	-2.981677094541439	3.940408163265306	4.228589462504161	24135	245	200	8	4.0	1.3856406460551018	148|948|2255|3358|6098|6356|6358|6364	ADRA1A|CD36|FGF10|HTR2C|ROS1|CCL11|CCL14|CCL20	-0.939317028147904	0	30	1	1	-2.981677094541439	3.940408163265306
1	-2.8093088862731324	GO:0018108	M1	1	0	GO Biological Processes	19	peptidyl-tyrosine phosphorylation	-2.8093088862731324	3.110180412371134	3.8303989546318644	24135	388	200	10	5.0	1.5411035007422442	148|948|2250|2255|2690|3952|6098|7272|7273|51378	ADRA1A|CD36|FGF5|FGF10|GHR|LEP|ROS1|TTK|TTN|ANGPT4	-0.8140066840650233	0	30	0	0	-2.981677094541439	3.940408163265306
1	-2.784692386406557	GO:0018212	M1	1	0	GO Biological Processes	19	peptidyl-tyrosine modification	-2.784692386406557	3.086317135549872	3.8019350913213743	24135	391	200	10	5.0	1.5411035007422442	148|948|2250|2255|2690|3952|6098|7272|7273|51378	ADRA1A|CD36|FGF5|FGF10|GHR|LEP|ROS1|TTK|TTN|ANGPT4	-0.7980888448061714	0	30	0	0	-2.981677094541439	3.940408163265306
1	-2.3326273238176856	GO:0050731	M1	1	0	GO Biological Processes	19	positive regulation of peptidyl-tyrosine phosphorylation	-2.3326273238176856	3.892741935483871	3.6202237047128474	24135	186	200	6	3.0	1.2062338081814818	148|948|2255|2690|3952|51378	ADRA1A|CD36|FGF10|GHR|LEP|ANGPT4	-0.49331536710299173	0	30	0	0	-2.981677094541439	3.940408163265306
1	-2.2355728354228406	GO:0043408	M1	1	0	GO Biological Processes	19	regulation of MAPK cascade	-2.2355728354228406	2.160421994884911	3.015511054685019	24135	782	200	14	7.0	1.804161855266872	148|859|948|2255|2662|2690|3358|3624|3952|6098|6356|6358|6364|152831	ADRA1A|CAV3|CD36|FGF10|GDF10|GHR|HTR2C|INHBA|LEP|ROS1|CCL11|CCL14|CCL20|KLB	-0.43910363026160454	0	30	0	0	-2.981677094541439	3.940408163265306
1	-2.2215490767253447	GO:0070372	M1	1	0	GO Biological Processes	19	regulation of ERK1 and ERK2 cascade	-2.2215490767253447	2.9613496932515337	3.2591638195283537	24135	326	200	8	4.0	1.3856406460551018	148|948|2255|3358|6098|6356|6358|6364	ADRA1A|CD36|FGF10|HTR2C|ROS1|CCL11|CCL14|CCL20	-0.43548263196387604	0	30	0	0	-2.981677094541439	3.940408163265306
1	-2.117219167192516	GO:0043410	M1	1	0	GO Biological Processes	19	positive regulation of MAPK cascade	-2.117219167192516	2.3535904255319147	2.9733823419691046	24135	564	200	11	5.5	1.6120638945153507	148|948|2255|2690|3358|3952|6098|6356|6358|6364|152831	ADRA1A|CD36|FGF10|GHR|HTR2C|LEP|ROS1|CCL11|CCL14|CCL20|KLB	-0.3808752321214647	0	30	0	0	-2.981677094541439	3.940408163265306
1	-2.0869897011063836	GO:0070371	M1	1	0	GO Biological Processes	19	ERK1 and ERK2 cascade	-2.0869897011063836	2.806395348837209	3.0845983025495154	24135	344	200	8	4.0	1.3856406460551018	148|948|2255|3358|6098|6356|6358|6364	ADRA1A|CD36|FGF10|HTR2C|ROS1|CCL11|CCL14|CCL20	-0.3563377804347909	0	30	0	0	-2.981677094541439	3.940408163265306
1	-2.9501456905804466	GO:2000242	M1	1	0	GO Biological Processes	19	negative regulation of reproductive process	-2.9501456905804466	8.776363636363635	5.2776744841188235	24135	55	200	4	2.0	0.9899494936611665	7272|7490|7783|130399	TTK|WT1|ZP2|ACVR1C	-0.9141039386835845	0	31	1	1	-2.9501456905804466	8.776363636363635
1	-2.8863774157998288	GO:2000241	M1	1	0	GO Biological Processes	19	regulation of reproductive process	-2.8863774157998288	5.028124999999999	4.431726452841495	24135	144	200	6	3.0	1.2062338081814818	3624|7272|7490|7783|89766|130399	INHBA|TTK|WT1|ZP2|UMODL1|ACVR1C	-0.8680594610222364	0	31	0	0	-2.9501456905804466	8.776363636363635
1	-2.57200794077739	GO:0022412	M1	1	0	GO Biological Processes	19	cellular process involved in reproduction in multicellular organism	-2.57200794077739	3.1030714285714285	3.62284208158434	24135	350	200	9	4.5	1.4658615214269048	891|3624|7153|7272|7490|7704|56154|57082|79727	CCNB1|INHBA|TOP2A|TTK|WT1|ZBTB16|TEX15|KNL1|LIN28A	-0.6584253365198105	0	31	0	0	-2.9501456905804466	8.776363636363635
1	-2.2806200932287455	GO:0007292	M1	1	0	GO Biological Processes	19	female gamete generation	-2.2806200932287455	4.502798507462686	3.716771161914362	24135	134	200	5	2.5	1.1039701082909807	891|3624|3952|7153|7272	CCNB1|INHBA|LEP|TOP2A|TTK	-0.46330832659159643	0	31	0	0	-2.9501456905804466	8.776363636363635
1	-2.1323928844549793	GO:0010862	M1	1	0	GO Biological Processes	19	positive regulation of pathway-restricted SMAD protein phosphorylation	-2.1323928844549793	7.5421875	4.147297456756487	24135	48	200	3	1.5	0.8595056718835542	2662|3624|7272	GDF10|INHBA|TTK	-0.39144100714357466	0	31	0	0	-2.9501456905804466	8.776363636363635
1	-2.8974527664627923	GO:0021846	M1	1	0	GO Biological Processes	19	cell proliferation in forebrain	-2.8974527664627923	13.92403846153846	6.02709800432742	24135	26	200	3	1.5	0.8595056718835542	547|9928|10642	KIF1A|KIF14|IGF2BP1	-0.8747256927801448	0	32	1	1	-2.8974527664627923	13.92403846153846
1	-2.6287953674703908	GO:0017144	M1	1	0	GO Biological Processes	19	drug metabolic process	-2.6287953674703908	2.3088329081632653	3.4056689633240476	24135	784	200	15	7.5	1.8624580532189177	125|477|891|948|1548|2690|2819|4128|4881|5105|7306|10249|10840|51085|80704	ADH1B|ATP1A2|CCNB1|CD36|CYP2A6|GHR|GPD1|MAOA|NPR1|PCK1|TYRP1|GLYAT|ALDH1L1|MLXIPL|SLC19A3	-0.6871446642874974	0	33	1	1	-2.6287953674703908	4.234210526315789
1	-2.5108098970279986	GO:0071466	M1	1	0	GO Biological Processes	19	cellular response to xenobiotic stimulus	-2.5108098970279986	4.234210526315789	3.8797131972653385	24135	171	200	6	3.0	1.2062338081814818	1393|1548|2690|5105|8639|10249	CRHBP|CYP2A6|GHR|PCK1|AOC3|GLYAT	-0.6156304177006744	0	33	0	0	-2.6287953674703908	4.234210526315789
1	-2.6052604508048103	GO:0001505	M1	1	0	GO Biological Processes	19	regulation of neurotransmitter levels	-2.6052604508048103	3.1389450867052022	3.663215999900211	24135	346	200	9	4.5	1.4658615214269048	148|477|948|2555|4128|6572|9515|10249|23025	ADRA1A|ATP1A2|CD36|GABRA2|MAOA|SLC18A3|STXBP5L|GLYAT|UNC13A	-0.6704885474772928	0	34	1	1	-2.6052604508048103	4.190104166666667
1	-2.150673450074902	GO:0051588	M1	1	0	GO Biological Processes	19	regulation of neurotransmitter transport	-2.150673450074902	4.190104166666667	3.5097394005241997	24135	144	200	5	2.5	1.1039701082909807	148|477|3358|9515|23025	ADRA1A|ATP1A2|HTR2C|STXBP5L|UNC13A	-0.4027166711948389	0	34	0	0	-2.6052604508048103	4.190104166666667
1	-2.1267534709985756	GO:0006836	M1	1	0	GO Biological Processes	19	neurotransmitter transport	-2.1267534709985756	3.1286111111111117	3.215217993370642	24135	270	200	7	3.5	1.2995191418367027	148|477|2555|3358|6572|9515|23025	ADRA1A|ATP1A2|GABRA2|HTR2C|SLC18A3|STXBP5L|UNC13A	-0.38695817088711315	0	34	0	0	-2.6052604508048103	4.190104166666667
1	-2.5965877880165964	GO:0006090	M1	1	0	GO Biological Processes	19	pyruvate metabolic process	-2.5965877880165964	5.339601769911504	4.226661366230682	24135	113	200	5	2.5	1.1039701082909807	2819|5105|5166|51085|112817	GPD1|PCK1|PDK4|MLXIPL|HOGA1	-0.6685592732606892	0	35	1	1	-2.5965877880165964	10.056249999999999
1	-2.4851156503927765	GO:1903580	M1	1	0	GO Biological Processes	19	positive regulation of ATP metabolic process	-2.4851156503927765	10.056249999999999	4.970648791169002	24135	36	200	3	1.5	0.8595056718835542	891|2819|51085	CCNB1|GPD1|MLXIPL	-0.6031017962280587	0	35	0	0	-2.5965877880165964	10.056249999999999
1	-2.213054025132443	GO:0006091	M1	1	0	GO Biological Processes	19	generation of precursor metabolites and energy	-2.213054025132443	2.5621019108280256	3.1295988606668494	24135	471	200	10	5.0	1.5411035007422442	125|364|891|2819|2998|3952|5837|7306|10580|51085	ADH1B|AQP7|CCNB1|GPD1|GYS2|LEP|PYGM|TYRP1|SORBS1|MLXIPL	-0.43462932266484955	0	35	0	0	-2.5965877880165964	10.056249999999999
1	-2.183823436933302	GO:0045981	M1	1	0	GO Biological Processes	19	positive regulation of nucleotide metabolic process	-2.183823436933302	7.870108695652173	4.263301769940585	24135	46	200	3	1.5	0.8595056718835542	891|2819|51085	CCNB1|GPD1|MLXIPL	-0.4178435539199662	0	35	0	0	-2.5965877880165964	10.056249999999999
1	-2.183823436933302	GO:1900544	M1	1	0	GO Biological Processes	19	positive regulation of purine nucleotide metabolic process	-2.183823436933302	7.870108695652173	4.263301769940585	24135	46	200	3	1.5	0.8595056718835542	891|2819|51085	CCNB1|GPD1|MLXIPL	-0.4178435539199662	0	35	0	0	-2.5965877880165964	10.056249999999999
1	-2.175754362411926	GO:0062013	M1	1	0	GO Biological Processes	19	positive regulation of small molecule metabolic process	-2.175754362411926	4.249119718309859	3.5496092310458414	24135	142	200	5	2.5	1.1039701082909807	225|891|2819|10580|51085	ABCD2|CCNB1|GPD1|SORBS1|MLXIPL	-0.4122212153456779	0	35	0	0	-2.5965877880165964	10.056249999999999
1	-2.107192161169043	GO:1900542	M1	1	0	GO Biological Processes	19	regulation of purine nucleotide metabolic process	-2.107192161169043	5.135106382978723	3.6718699054799924	24135	94	200	4	2.0	0.9899494936611665	891|2819|5166|51085	CCNB1|GPD1|PDK4|MLXIPL	-0.3733853694935045	0	35	0	0	-2.5965877880165964	10.056249999999999
1	-2.044696181086822	GO:0006140	M1	1	0	GO Biological Processes	19	regulation of nucleotide metabolic process	-2.044696181086822	4.9255102040816325	3.5594422640054537	24135	98	200	4	2.0	0.9899494936611665	891|2819|5166|51085	CCNB1|GPD1|PDK4|MLXIPL	-0.3339390891321686	0	35	0	0	-2.5965877880165964	10.056249999999999
1	-2.5965877880165964	GO:0043648	M1	1	0	GO Biological Processes	19	dicarboxylic acid metabolic process	-2.5965877880165964	5.339601769911504	4.226661366230682	24135	113	200	5	2.5	1.1039701082909807	443|2690|5105|10840|112817	ASPA|GHR|PCK1|ALDH1L1|HOGA1	-0.6685592732606892	0	36	1	1	-2.5965877880165964	5.339601769911504
1	-2.3501379114294028	GO:0072329	M1	1	0	GO Biological Processes	19	monocarboxylic acid catabolic process	-2.3501379114294028	4.6773255813953485	3.8280709048371655	24135	129	200	5	2.5	1.1039701082909807	32|225|3952|5105|112817	ACACB|ABCD2|LEP|PCK1|HOGA1	-0.5049767823684423	0	36	0	0	-2.5965877880165964	5.339601769911504
1	-2.1607551632893505	GO:0016054	M1	1	0	GO Biological Processes	19	organic acid catabolic process	-2.1607551632893505	3.1756578947368426	3.2615740956745656	24135	266	200	7	3.5	1.2995191418367027	32|225|443|3952|5105|10840|112817	ACACB|ABCD2|ASPA|LEP|PCK1|ALDH1L1|HOGA1	-0.4032792201558849	0	36	0	0	-2.5965877880165964	5.339601769911504
1	-2.1607551632893505	GO:0046395	M1	1	0	GO Biological Processes	19	carboxylic acid catabolic process	-2.1607551632893505	3.1756578947368426	3.2615740956745656	24135	266	200	7	3.5	1.2995191418367027	32|225|443|3952|5105|10840|112817	ACACB|ABCD2|ASPA|LEP|PCK1|ALDH1L1|HOGA1	-0.4032792201558849	0	36	0	0	-2.5965877880165964	5.339601769911504
1	-2.5940342715829603	GO:0019934	M1	1	0	GO Biological Processes	19	cGMP-mediated signaling	-2.5940342715829603	10.970454545454544	5.2391197227071835	24135	33	200	3	1.5	0.8595056718835542	948|3358|4881	CD36|HTR2C|NPR1	-0.6685592732606892	0	37	1	1	-2.5940342715829603	10.970454545454544
1	-2.5940342715829603	GO:0060603	M1	1	0	GO Biological Processes	19	mammary gland duct morphogenesis	-2.5940342715829603	10.970454545454544	5.2391197227071835	24135	33	200	3	1.5	0.8595056718835542	859|2255|6356	CAV3|FGF10|CCL11	-0.6685592732606892	0	38	1	1	-2.5940342715829603	10.970454545454544
1	-2.2378283602442104	GO:0032924	M1	1	0	GO Biological Processes	19	activin receptor signaling pathway	-2.2378283602442104	8.227840909090908	4.3865233485262785	24135	44	200	3	1.5	0.8595056718835542	2255|3624|130399	FGF10|INHBA|ACVR1C	-0.4400411131550611	0	38	0	0	-2.5940342715829603	10.970454545454544
1	-2.183823436933302	GO:0060443	M1	1	0	GO Biological Processes	19	mammary gland morphogenesis	-2.183823436933302	7.870108695652173	4.263301769940585	24135	46	200	3	1.5	0.8595056718835542	859|2255|6356	CAV3|FGF10|CCL11	-0.4178435539199662	0	38	0	0	-2.5940342715829603	10.970454545454544
1	-2.183823436933302	GO:2001239	M1	1	0	GO Biological Processes	19	regulation of extrinsic apoptotic signaling pathway in absence of ligand	-2.183823436933302	7.870108695652173	4.263301769940585	24135	46	200	3	1.5	0.8595056718835542	2255|3624|7015	FGF10|INHBA|TERT	-0.4178435539199662	0	38	0	0	-2.5940342715829603	10.970454545454544
1	-2.5565531859021093	GO:0030262	M1	1	0	GO Biological Processes	19	apoptotic nuclear changes	-2.5565531859021093	10.647794117647058	5.145918342914937	24135	34	200	3	1.5	0.8595056718835542	1149|7153|130399	CIDEA|TOP2A|ACVR1C	-0.6464037574829239	0	39	1	1	-2.5565531859021093	10.647794117647058
1	-2.4851156503927765	GO:0006921	M1	1	0	GO Biological Processes	19	cellular component disassembly involved in execution phase of apoptosis	-2.4851156503927765	10.056249999999999	4.970648791169002	24135	36	200	3	1.5	0.8595056718835542	1149|7153|130399	CIDEA|TOP2A|ACVR1C	-0.6031017962280587	0	39	0	0	-2.5565531859021093	10.647794117647058
1	-2.522963252097488	GO:1901342	M1	1	0	GO Biological Processes	19	regulation of vasculature development	-2.522963252097488	2.8394117647058823	3.4972009204593295	24135	425	200	10	5.0	1.5411035007422442	185|729|3952|4881|5140|6356|7015|7490|51378|126393	AGTR1|C6|LEP|NPR1|PDE3B|CCL11|TERT|WT1|ANGPT4|HSPB6	-0.6195998130215946	0	40	1	1	-2.522963252097488	3.62025
1	-2.3091705817860815	GO:0045765	M1	1	0	GO Biological Processes	19	regulation of angiogenesis	-2.3091705817860815	2.8283203125000003	3.3013371781200016	24135	384	200	9	4.5	1.4658615214269048	185|729|3952|4881|5140|6356|7015|51378|126393	AGTR1|C6|LEP|NPR1|PDE3B|CCL11|TERT|ANGPT4|HSPB6	-0.4784872760937438	0	40	0	0	-2.522963252097488	3.62025
1	-2.1820517341473575	GO:0045766	M1	1	0	GO Biological Processes	19	positive regulation of angiogenesis	-2.1820517341473575	3.62025	3.4013705543102892	24135	200	200	6	3.0	1.2062338081814818	185|729|6356|7015|51378|126393	AGTR1|C6|CCL11|TERT|ANGPT4|HSPB6	-0.41729694216332813	0	40	0	0	-2.522963252097488	3.62025
1	-2.355495408752582	GO:0007409	M1	1	0	GO Biological Processes	19	axonogenesis	-2.355495408752582	2.687639198218263	3.299664984939155	24135	449	200	10	5.0	1.5411035007422442	1496|5457|9499|10716|10752|56896|56920|56956|91584|343472	CTNNA2|POU4F1|MYOT|TBR1|CHL1|DPYSL5|SEMA3G|LHX9|PLXNA4|BARHL2	-0.5049820251740575	0	41	1	1	-2.355495408752582	8.419186046511628
1	-2.2658717248178144	GO:1902667	M1	1	0	GO Biological Processes	19	regulation of axon guidance	-2.2658717248178144	8.419186046511628	4.451096382264094	24135	43	200	3	1.5	0.8595056718835542	10716|56920|91584	TBR1|SEMA3G|PLXNA4	-0.4587444514745218	0	41	0	0	-2.355495408752582	8.419186046511628
1	-2.2397650193951395	GO:0006935	M1	1	0	GO Biological Processes	19	chemotaxis	-2.2397650193951395	2.3356451612903224	3.0798345345941165	24135	620	200	12	6.0	1.6792855623746665	185|2255|6356|6358|6364|9499|10716|10752|56896|56920|56956|91584	AGTR1|FGF10|CCL11|CCL14|CCL20|MYOT|TBR1|CHL1|DPYSL5|SEMA3G|LHX9|PLXNA4	-0.4400411131550611	0	41	0	0	-2.355495408752582	8.419186046511628
1	-2.2290143557859623	GO:0042330	M1	1	0	GO Biological Processes	19	taxis	-2.2290143557859623	2.3281350482315113	3.067583153198077	24135	622	200	12	6.0	1.6792855623746665	185|2255|6356|6358|6364|9499|10716|10752|56896|56920|56956|91584	AGTR1|FGF10|CCL11|CCL14|CCL20|MYOT|TBR1|CHL1|DPYSL5|SEMA3G|LHX9|PLXNA4	-0.43548263196387604	0	41	0	0	-2.355495408752582	8.419186046511628
1	-2.2219494019628057	GO:0007411	M1	1	0	GO Biological Processes	19	axon guidance	-2.2219494019628057	3.261486486486487	3.3448452513558378	24135	259	200	7	3.5	1.2995191418367027	9499|10716|10752|56896|56920|56956|91584	MYOT|TBR1|CHL1|DPYSL5|SEMA3G|LHX9|PLXNA4	-0.43548263196387604	0	41	0	0	-2.355495408752582	8.419186046511628
1	-2.2130721413460206	GO:0097485	M1	1	0	GO Biological Processes	19	neuron projection guidance	-2.2130721413460206	3.248942307692308	3.3327768394789126	24135	260	200	7	3.5	1.2995191418367027	9499|10716|10752|56896|56920|56956|91584	MYOT|TBR1|CHL1|DPYSL5|SEMA3G|LHX9|PLXNA4	-0.43462932266484955	0	41	0	0	-2.355495408752582	8.419186046511628
1	-2.080182098315342	GO:0061564	M1	1	0	GO Biological Processes	19	axon development	-2.080182098315342	2.4477687626774847	2.9688857912675504	24135	493	200	10	5.0	1.5411035007422442	1496|5457|9499|10716|10752|56896|56920|56956|91584|343472	CTNNA2|POU4F1|MYOT|TBR1|CHL1|DPYSL5|SEMA3G|LHX9|PLXNA4|BARHL2	-0.35313022711568076	0	41	0	0	-2.355495408752582	8.419186046511628
1	-2.29465365805534	GO:0042269	M1	1	0	GO Biological Processes	19	regulation of natural killer cell mediated cytotoxicity	-2.29465365805534	8.619642857142857	4.5177974594549735	24135	42	200	3	1.5	0.8595056718835542	3952|80328|80329	LEP|ULBP2|ULBP1	-0.47204494618978254	0	42	1	1	-2.29465365805534	8.619642857142857
1	-2.2378283602442104	GO:0002715	M1	1	0	GO Biological Processes	19	regulation of natural killer cell mediated immunity	-2.2378283602442104	8.227840909090908	4.3865233485262785	24135	44	200	3	1.5	0.8595056718835542	3952|80328|80329	LEP|ULBP2|ULBP1	-0.4400411131550611	0	42	0	0	-2.29465365805534	8.619642857142857
1	-2.231068442001906	hsa05200	M1	1	0	KEGG Pathway	24	Pathways in cancer	-2.231068442001906	2.7495569620253164	3.2047873184510793	24135	395	200	9	4.5	1.4658615214269048	111|185|1029|1496|2250|2255|5733|6258|7704	ADCY5|AGTR1|CDKN2A|CTNNA2|FGF5|FGF10|PTGER3|RXRG|ZBTB16	-0.43591329073850094	0	43	1	1	-2.231068442001906	2.7495569620253164
1	-2.2104895145626644	GO:0051932	M1	1	0	GO Biological Processes	19	synaptic transmission, GABAergic	-2.2104895145626644	8.045	4.32396122181489	24135	45	200	3	1.5	0.8595056718835542	148|2555|2556	ADRA1A|GABRA2|GABRA3	-0.433325464596815	0	44	1	1	-2.2104895145626644	8.045
1	-2.1561748324580043	hsa05032	M1	1	0	KEGG Pathway	24	Morphine addiction	-2.1561748324580043	5.304395604395604	3.7604728012554953	24135	91	200	4	2.0	0.9899494936611665	111|2555|2556|5140	ADCY5|GABRA2|GABRA3|PDE3B	-0.4027166711948389	0	44	0	0	-2.2104895145626644	8.045
1	-2.1075746868419274	GO:0050702	M1	1	0	GO Biological Processes	19	interleukin-1 beta secretion	-2.1075746868419274	7.388265306122449	4.0917734431886865	24135	49	200	3	1.5	0.8595056718835542	948|9447|260434	CD36|AIM2|PYDC1	-0.3733853694935045	0	45	1	1	-2.1075746868419274	7.388265306122449
1	-2.072978682985466	GO:0050663	M1	1	0	GO Biological Processes	19	cytokine secretion	-2.072978682985466	3.431516587677725	3.2427577321092316	24135	211	200	6	3.0	1.2062338081814818	948|1149|3952|9447|23601|260434	CD36|CIDEA|LEP|AIM2|CLEC5A|PYDC1	-0.35238808832176916	0	45	0	0	-2.1075746868419274	7.388265306122449
1	-2.075556448184251	hsa04972	M1	1	0	KEGG Pathway	24	Pancreatic secretion	-2.075556448184251	5.028125	3.614875072179841	24135	96	200	4	2.0	0.9899494936611665	111|477|1357|5406	ADCY5|ATP1A2|CPA1|PNLIP	-0.3527500605409941	0	46	1	1	-2.075556448184251	5.028125
1	-2.05920646538878	GO:0097435	M1	1	0	GO Biological Processes	19	supramolecular fiber organization	-2.05920646538878	2.2108396946564883	2.871912406174827	24135	655	200	12	6.0	1.6792855623746665	176|859|948|1301|3849|6356|7148|7273|9928|10580|79187|171024	ACAN|CAV3|CD36|COL11A1|KRT2|CCL11|TNXB|TTN|KIF14|SORBS1|FSD1|SYNPO2	-0.3419185062751689	0	47	1	1	-2.05920646538878	2.2108396946564883
