# Supplementary material for: Characterization of ceRNA network to reveal potential prognostic biomarkers in triple-negative breast cancer
Source: PeerJ. 2019 Sep 9;7:e7522. doi: 10.7717/peerj.7522 (PMC6741283; doi:10.7717/peerj.7522)
Supplement: Supplemental Information 4 [file peerj-07-7522-s004.zip › Supplemental Material 2/metascape_result.xlsx]

## Sheet: Annotation
hits	Gene ID	Type	Tax ID	Homologene Gene ID	Homologene Gene Tax ID	Gene Symbol	Description	Biological Process (GO)	Kinase Class (UniProt)	Protein Function (Protein Atlas)	Subcellular Location (Protein Atlas)	Drug (DrugBank)	Canonical Pathways	Hallmark Gene Sets	GO:0000819 sister chromatid segregation	GO:0040008 regulation of growth	M5884 NABA CORE MATRISOME	M5885 NABA MATRISOME ASSOCIATED	GO:0019216 regulation of lipid metabolic	GO:0010876 lipid localization	GO:0071375 cellular response to peptide h	hsa03320 PPAR signaling pathway	hsa04923 Regulation of lipolysis in adi	GO:0046660 female sex differentiation	GO:0051046 regulation of secretion	hsa04974 Protein digestion and absorpti	hsa04920 Adipocytokine signaling pathwa	GO:0044772 mitotic cell cycle phase trans	GO:0071356 cellular response to tumor nec	GO:0048589 developmental growth	hsa02010 ABC transporters	GO:0050994 regulation of lipid catabolic	GO:0006855 drug transmembrane transport	GO:0043062 extracellular structure organi
IGFBP1	3484	symbol	H. sapiens	3484	H. sapiens	IGFBP1	insulin like growth factor binding protein 1	GO:0036499 PERK-mediated unfolded protein response;GO:0008286 insulin receptor signaling pathway;GO:0090090 negative regulation of canonical Wnt signaling pathway			Golgi apparatus(Approved)		(M14532)ST PHOSPHOINOSITIDE 3 KINASE PATHWAY; (M106)PID HNF3B PATHWAY; (M7955)SIG INSULIN RECEPTOR PATHWAY IN CARDIAC MYOCYTES	(M5922)HALLMARK UNFOLDED PROTEIN RESPONSE; (M5891)HALLMARK HYPOXIA; (M5934)HALLMARK XENOBIOTIC METABOLISM	0	1	1	0	0	0	1	0	0	0	0	0	0	0	0	1	0	0	0	0
PNLIP	5406	symbol	H. sapiens	5406	H. sapiens	PNLIP	pancreatic lipase	GO:0030299 intestinal cholesterol absorption;GO:0061365 positive regulation of triglyceride lipase activity;GO:0098856 intestinal lipid absorption		Enzymes/ENZYME proteins/Hydrolases		Orlistat (Triglyceride lipase activity);(Hydroxyethyloxy)Tri(Ethyloxy)Octane (Triglyceride lipase activity);METHOXYUNDECYLPHOSPHINIC ACID (Triglyceride lipase activity)			0	0	0	0	0	1	0	0	1	0	0	0	0	0	0	0	0	1	0	0
PRAME	23532	symbol	H. sapiens	23532	H. sapiens	PRAME	preferentially expressed antigen in melanoma	GO:0048387 negative regulation of retinoic acid receptor signaling pathway;GO:0048385 regulation of retinoic acid receptor signaling pathway;GO:0048384 retinoic acid receptor signaling pathway							0	1	0	0	0	0	0	0	0	0	0	0	0	0	0	0	0	0	0	0
SLC18A3	6572	symbol	H. sapiens	6572	H. sapiens	SLC18A3	solute carrier family 18 member A3	GO:0072488 ammonium transmembrane transport;GO:1901374 acetate ester transport;GO:0015695 organic cation transport		Transporters/Electrochemical Potential-driven transporters					0	0	0	0	0	0	0	0	0	0	1	0	0	0	0	0	0	0	1	0
STXBP5L	9515	symbol	H. sapiens	9515	H. sapiens	STXBP5L	syntaxin binding protein 5 like	GO:0046676 negative regulation of insulin secretion;GO:0090278 negative regulation of peptide hormone secretion;GO:2000300 regulation of synaptic vesicle exocytosis							1	0	0	0	0	0	0	0	0	0	1	0	1	0	0	0	0	0	0	0
NCCRP1	342897	symbol	H. sapiens	342897	H. sapiens	NCCRP1	non-specific cytotoxic cell receptor protein 1 homolog (zebrafish)	GO:0008284 positive regulation of cell proliferation;GO:0042127 regulation of cell proliferation;GO:0008283 cell proliferation			Mitochondria(Approved)				0	0	0	0	0	0	0	0	0	0	0	0	0	0	0	0	0	0	0	0
FADS6	283985	symbol	H. sapiens	283985	H. sapiens	FADS6	fatty acid desaturase 6	GO:0006633 fatty acid biosynthetic process;GO:0072330 monocarboxylic acid biosynthetic process;GO:0006631 fatty acid metabolic process							0	0	0	0	1	0	0	0	0	0	0	0	0	0	0	0	0	0	0	0
BARHL2	343472	symbol	H. sapiens	343472	H. sapiens	BARHL2	BarH like homeobox 2	GO:0030516 regulation of axon extension;GO:0048675 axon extension;GO:0050770 regulation of axonogenesis		Transcription factors/Helix-turn-helix domains					0	1	0	0	0	0	0	0	1	0	0	0	0	0	0	1	0	0	0	0
AIM2	9447	symbol	H. sapiens	9447	H. sapiens	AIM2	absent in melanoma 2	GO:0050718 positive regulation of interleukin-1 beta secretion;GO:0050716 positive regulation of interleukin-1 secretion;GO:0050706 regulation of interleukin-1 beta secretion			Cytosol;Mitochondria;Nucleoplasm(Supported)				0	0	0	0	0	0	0	0	0	0	1	0	0	0	1	0	0	0	0	0
ADAMDEC1	27299	symbol	H. sapiens	27299	H. sapiens	ADAMDEC1	ADAM like decysin 1	GO:0007162 negative regulation of cell adhesion;GO:0030155 regulation of cell adhesion;GO:0007155 cell adhesion					(M3468)NABA ECM REGULATORS; (M5885)NABA MATRISOME ASSOCIATED; (M5889)NABA MATRISOME	(M5953)HALLMARK KRAS SIGNALING UP	0	0	0	1	0	0	0	0	0	0	0	0	0	0	0	0	0	0	0	0
TRIML2	205860	symbol	H. sapiens	205860	H. sapiens	TRIML2	tripartite motif family like 2	GO:0032526 response to retinoic acid;GO:0016567 protein ubiquitination;GO:0032446 protein modification by small protein conjugation		Enzymes/ENZYME proteins/Transferases	Cytosol;Plasma membrane(Approved)				0	0	0	0	0	1	0	0	0	0	0	0	0	0	0	0	0	0	0	0
IGSF23	147710	symbol	H. sapiens	147710	H. sapiens	IGSF23	immunoglobulin superfamily member 23				Cell Junctions;Nucleus(Approved)				0	0	0	0	0	0	0	0	0	0	0	0	0	0	0	0	0	0	0	0
GABRA3	2556	symbol	H. sapiens	2556	H. sapiens	GABRA3	gamma-aminobutyric acid type A receptor alpha3 subunit	GO:0051932 synaptic transmission, GABAergic;GO:1902476 chloride transmembrane transport;GO:0007214 gamma-aminobutyric acid signaling pathway				Temazepam (Inhibitory extracellular ligand-gated ion channel activity);Butalbital (Inhibitory extracellular ligand-gated ion channel activity);Talbutal (Inhibitory extracellular ligand-gated ion channel activity);Pentobarbital (Inhibitory extracellular ligand-gated ion channel activity);Meprobamate (Inhibitory extracellular ligand-gated ion channel activity);Eszopiclone (Inhibitory extracellular …		(M5953)HALLMARK KRAS SIGNALING UP	0	0	0	0	0	0	0	0	1	0	0	0	0	0	0	0	0	0	0	0
PRAME	23532	symbol	H. sapiens	23532	H. sapiens	PRAME	preferentially expressed antigen in melanoma	GO:0048387 negative regulation of retinoic acid receptor signaling pathway;GO:0048385 regulation of retinoic acid receptor signaling pathway;GO:0048384 retinoic acid receptor signaling pathway							0	1	0	0	0	0	0	0	0	0	0	0	0	0	0	0	0	0	0	0
FSD1	79187	symbol	H. sapiens	79187	H. sapiens	FSD1	fibronectin type III and SPRY domain containing 1	GO:0060236 regulation of mitotic spindle organization;GO:0090224 regulation of spindle organization;GO:0031122 cytoplasmic microtubule organization							1	0	0	0	0	0	0	0	0	0	0	0	0	1	0	0	0	0	0	0
KRT2	3849	symbol	H. sapiens	3849	H. sapiens	KRT2	keratin 2	GO:0032980 keratinocyte activation;GO:0003334 keratinocyte development;GO:0070268 cornification			Cytosol;Golgi apparatus;Intermediate filaments(Approved)				0	0	0	0	0	0	0	0	0	0	0	0	0	0	0	0	0	0	0	0
COL9A3	1299	symbol	H. sapiens	1299	H. sapiens	COL9A3	collagen type IX alpha 3 chain	GO:0008585 female gonad development;GO:0008584 male gonad development;GO:0046545 development of primary female sexual characteristics			Intermediate filaments;Nucleoplasm(Approved)		(M3005)NABA COLLAGENS; (M198)PID SYNDECAN 1 PATHWAY; (M160)PID AVB3 INTEGRIN PATHWAY		0	0	1	0	0	0	0	0	0	1	0	1	0	0	0	0	0	0	0	1
PYDC1	260434	symbol	H. sapiens	260434	H. sapiens	PYDC1	pyrin domain containing 1	GO:0050713 negative regulation of interleukin-1 beta secretion;GO:0050718 positive regulation of interleukin-1 beta secretion;GO:0050711 negative regulation of interleukin-1 secretion							0	0	0	0	0	0	0	0	0	0	1	0	0	0	1	0	0	0	0	0
CCL20	6364	symbol	H. sapiens	6364	H. sapiens	CCL20	C-C motif chemokine ligand 20	GO:0072679 thymocyte migration;GO:2000406 positive regulation of T cell migration;GO:2000403 positive regulation of lymphocyte migration					(M5883)NABA SECRETED FACTORS; (M5885)NABA MATRISOME ASSOCIATED; (M5889)NABA MATRISOME	(M5932)HALLMARK INFLAMMATORY RESPONSE; (M5890)HALLMARK TNFA SIGNALING VIA NFKB; (M5953)HALLMARK KRAS SIGNALING UP	0	0	0	1	0	0	0	0	1	0	0	0	0	0	1	0	0	0	0	0
FCAMR	83953	symbol	H. sapiens	83953	H. sapiens	FCAMR	Fc fragment of IgA and IgM receptor	GO:0050900 leukocyte migration;GO:0002250 adaptive immune response;GO:0016477 cell migration		CD markers			(M45)PID CD40 PATHWAY		0	0	0	0	0	0	0	0	0	0	0	0	0	0	0	0	0	0	0	0
POU4F1	5457	symbol	H. sapiens	5457	H. sapiens	POU4F1	POU class 4 homeobox 1	GO:2001208 negative regulation of transcription elongation by RNA polymerase I;GO:0051355 proprioception involved in equilibrioception;GO:0003223 ventricular compact myocardium morphogenesis		Transcription factors/Helix-turn-helix domains			(M200)PID ERA GENOMIC PATHWAY; (M145)PID P53 DOWNSTREAM PATHWAY		0	0	0	0	0	0	1	0	0	0	0	0	0	1	0	1	0	0	0	0
TERT	7015	symbol	H. sapiens	7015	H. sapiens	TERT	telomerase reverse transcriptase	GO:1903704 negative regulation of production of siRNA involved in RNA interference;GO:1900369 negative regulation of RNA interference;GO:1903620 positive regulation of transdifferentiation		Enzymes/ENZYME proteins/Transferases	Nucleoplasm(Enhanced)Cytosol;Nuclear speckles(Supported)	Zidovudine (Trna binding);GV1001 (Trna binding);Grn163l (Trna binding)	(M143)PID IL2 PI3K PATHWAY; (M255)PID HIF1 TFPATHWAY; (M105)PID TELOMERASE PATHWAY		1	0	0	0	0	0	1	0	0	0	0	0	0	1	0	0	0	0	0	0
TLX1	3195	symbol	H. sapiens	3195	H. sapiens	TLX1	T cell leukemia homeobox 1	GO:0045944 positive regulation of transcription by RNA polymerase II;GO:0045893 positive regulation of transcription, DNA-templated;GO:1903508 positive regulation of nucleic acid-templated transcription		Transcription factors/Helix-turn-helix domains				(M5956)HALLMARK KRAS SIGNALING DN	0	0	0	0	0	0	0	0	0	0	0	0	0	0	0	0	0	0	0	0
NPTX2	4885	symbol	H. sapiens	4885	H. sapiens	NPTX2	neuronal pentraxin 2	GO:0098962 regulation of postsynaptic neurotransmitter receptor activity;GO:0008306 associative learning;GO:0099601 regulation of neurotransmitter receptor activity			Actin filaments;Centrosome;Golgi apparatus(Approved)			(M5941)HALLMARK UV RESPONSE UP	0	0	0	1	0	0	0	0	1	0	0	0	0	0	0	0	0	0	0	0
C3orf30	152405	symbol	H. sapiens	152405	H. sapiens	C3orf30	chromosome 3 open reading frame 30								0	0	0	0	0	0	0	0	0	0	0	0	0	0	0	0	0	0	0	0
BARHL2	343472	symbol	H. sapiens	343472	H. sapiens	BARHL2	BarH like homeobox 2	GO:0030516 regulation of axon extension;GO:0048675 axon extension;GO:0050770 regulation of axonogenesis		Transcription factors/Helix-turn-helix domains					0	1	0	0	0	0	0	0	1	0	0	0	0	0	0	1	0	0	0	0
AIM2	9447	symbol	H. sapiens	9447	H. sapiens	AIM2	absent in melanoma 2	GO:0050718 positive regulation of interleukin-1 beta secretion;GO:0050716 positive regulation of interleukin-1 secretion;GO:0050706 regulation of interleukin-1 beta secretion			Cytosol;Mitochondria;Nucleoplasm(Supported)				0	0	0	0	0	0	0	0	0	0	1	0	0	0	1	0	0	0	0	0
OR2B6	26212	symbol	H. sapiens	26212	H. sapiens	OR2B6	olfactory receptor family 2 subfamily B member 6	GO:0050911 detection of chemical stimulus involved in sensory perception of smell;GO:0050907 detection of chemical stimulus involved in sensory perception;GO:0050906 detection of stimulus involved in sensory perception		G-protein coupled receptors/Odorant/olfactory and gustatory receptors					0	0	0	0	0	0	0	0	0	0	0	0	0	0	0	0	0	0	0	0
C1orf105	92346	symbol	H. sapiens	92346	H. sapiens	C1orf105	chromosome 1 open reading frame 105								0	0	0	0	0	0	0	0	0	0	0	0	0	0	0	0	0	0	0	0
CDKN2A	1029	symbol	H. sapiens	1029	H. sapiens	CDKN2A	cyclin dependent kinase inhibitor 2A	GO:2000111 positive regulation of macrophage apoptotic process;GO:0035986 senescence-associated heterochromatin focus assembly;GO:0045736 negative regulation of cyclin-dependent protein serine/threonine kinase activity			Nucleoli(Enhanced)		(M3686)SA REG CASCADE OF CYCLIN EXPR; (M1529)SA G1 AND S PHASES; (M180)PID HIF1A PATHWAY	(M5925)HALLMARK E2F TARGETS; (M5950)HALLMARK ALLOGRAFT REJECTION; (M5939)HALLMARK P53 PATHWAY	1	1	0	0	0	0	1	0	0	0	0	0	0	1	0	0	0	0	0	0
TRIML2	205860	symbol	H. sapiens	205860	H. sapiens	TRIML2	tripartite motif family like 2	GO:0032526 response to retinoic acid;GO:0016567 protein ubiquitination;GO:0032446 protein modification by small protein conjugation		Enzymes/ENZYME proteins/Transferases	Cytosol;Plasma membrane(Approved)				0	0	0	0	0	1	0	0	0	0	0	0	0	0	0	0	0	0	0	0
MDGA2	161357	symbol	H. sapiens	161357	H. sapiens	MDGA2	MAM domain containing glycosylphosphatidylinositol anchor 2	GO:0021522 spinal cord motor neuron differentiation;GO:0021517 ventral spinal cord development;GO:0021515 cell differentiation in spinal cord							0	0	0	0	0	0	0	0	0	0	0	0	0	0	0	0	0	0	0	0
CENPE	1062	symbol	H. sapiens	1062	H. sapiens	CENPE	centromere protein E	GO:0099607 lateral attachment of mitotic spindle microtubules to kinetochore;GO:0099606 microtubule plus-end directed mitotic chromosome migration;GO:0007079 mitotic chromosome movement towards spindle pole			Cytosol;Microtubules;Nucleoplasm(Approved)	GSK-923295 (Microtubule motor activity)	(M129)PID PLK1 PATHWAY	(M5925)HALLMARK E2F TARGETS; (M5893)HALLMARK MITOTIC SPINDLE; (M5901)HALLMARK G2M CHECKPOINT	1	0	0	0	0	0	0	0	0	0	0	0	0	1	0	0	0	0	0	0
TTK	7272	symbol	H. sapiens	7272	H. sapiens	TTK	TTK protein kinase	GO:0033316 meiotic spindle assembly checkpoint;GO:0044779 meiotic spindle checkpoint;GO:1902103 negative regulation of metaphase/anaphase transition of meiotic cell cycle	Other	Enzymes/{ENZYME proteins/Transferases,Kinases}	Cytosol;Nucleoli(Approved)	2,6-Dihydroanthra/1,9-Cd/Pyrazol-6-One (Protein tyrosine kinase activity)		(M5951)HALLMARK SPERMATOGENESIS; (M5893)HALLMARK MITOTIC SPINDLE; (M5901)HALLMARK G2M CHECKPOINT	1	0	0	0	0	0	0	0	0	0	0	0	0	1	0	0	0	0	0	0
CENPM	79019	symbol	H. sapiens	79019	H. sapiens	CENPM	centromere protein M	GO:0034080 CENP-A containing nucleosome assembly;GO:0006336 DNA replication-independent nucleosome assembly;GO:0031055 chromatin remodeling at centromere			Cytosol(Enhanced)			(M5925)HALLMARK E2F TARGETS	1	0	0	0	0	0	0	0	0	0	0	0	0	0	0	0	0	0	0	0
TOP2A	7153	symbol	H. sapiens	7153	H. sapiens	TOP2A	DNA topoisomerase II alpha	GO:0045870 positive regulation of single stranded viral RNA replication via double stranded DNA intermediate;GO:0045091 regulation of single stranded viral RNA replication via double stranded DNA intermediate;GO:1905463 negative regulation of DNA duplex unwinding		Enzymes/ENZYME proteins/Isomerase	Nucleus(Supported)Nucleoli(Approved)	Moxifloxacin (Ubiquitin binding);Amsacrine (Ubiquitin binding);Dexrazoxane (Ubiquitin binding);Valrubicin (Ubiquitin binding);Teniposide (Ubiquitin binding);Epirubicin (Ubiquitin binding);Enoxacin (Ubiquitin binding);Pefloxacin (Ubiquitin binding);Ciprofloxacin (Ubiquitin binding);Trovafloxacin (Ubiquitin binding);Daunorubicin (Ubiquitin binding);Etoposide (Ubiquitin binding);Lomefloxacin (Ubiqui…	(M236)PID DELTA NP63 PATHWAY	(M5949)HALLMARK PEROXISOME; (M5902)HALLMARK APOPTOSIS; (M5925)HALLMARK E2F TARGETS	1	0	0	0	0	0	0	0	0	0	0	0	0	1	0	0	0	0	0	0
DPYSL5	56896	symbol	H. sapiens	56896	H. sapiens	DPYSL5	dihydropyrimidinase like 5	GO:0007411 axon guidance;GO:0097485 neuron projection guidance;GO:0007409 axonogenesis			Cytosol;Nucleoplasm(Approved)				0	0	0	0	0	0	0	0	0	0	0	0	0	0	0	0	0	0	0	0
CDCA2	157313	symbol	H. sapiens	157313	H. sapiens	CDCA2	cell division cycle associated 2	GO:0035307 positive regulation of protein dephosphorylation;GO:0035306 positive regulation of dephosphorylation;GO:0035304 regulation of protein dephosphorylation			Nucleoplasm(Enhanced)				1	0	0	0	0	0	0	0	0	0	0	0	0	0	0	0	0	0	0	0
NDC80	10403	symbol	H. sapiens	10403	H. sapiens	NDC80	NDC80, kinetochore complex component	GO:0090267 positive regulation of mitotic cell cycle spindle assembly checkpoint;GO:0090266 regulation of mitotic cell cycle spindle assembly checkpoint;GO:1903504 regulation of mitotic spindle checkpoint			Nucleoplasm(Supported)Centrosome(Approved)		(M14)PID AURORA B PATHWAY; (M129)PID PLK1 PATHWAY	(M5893)HALLMARK MITOTIC SPINDLE; (M5901)HALLMARK G2M CHECKPOINT	1	0	0	0	0	0	0	0	0	0	0	0	0	1	0	0	0	0	0	0
IGF2BP1	10642	symbol	H. sapiens	10642	H. sapiens	IGF2BP1	insulin like growth factor 2 mRNA binding protein 1	GO:0022013 pallium cell proliferation in forebrain;GO:0070934 CRD-mediated mRNA stabilization;GO:0010610 regulation of mRNA stability involved in response to stress			Cytosol(Supported)		(M223)PID BETA CATENIN NUC PATHWAY		0	0	0	0	0	0	0	0	0	0	0	0	0	0	0	0	0	0	0	0
GTSE1	51512	symbol	H. sapiens	51512	H. sapiens	GTSE1	G2 and S-phase expressed 1	GO:0006977 DNA damage response, signal transduction by p53 class mediator resulting in cell cycle arrest;GO:0072431 signal transduction involved in mitotic G1 DNA damage checkpoint;GO:0031571 mitotic G1 DNA damage checkpoint			Centrosome;Plasma membrane(Approved)				1	0	0	0	0	0	0	0	0	0	1	0	0	1	0	0	0	0	0	0
STXBP5L	9515	symbol	H. sapiens	9515	H. sapiens	STXBP5L	syntaxin binding protein 5 like	GO:0046676 negative regulation of insulin secretion;GO:0090278 negative regulation of peptide hormone secretion;GO:2000300 regulation of synaptic vesicle exocytosis							1	0	0	0	0	0	0	0	0	0	1	0	1	0	0	0	0	0	0	0
LHX9	56956	symbol	H. sapiens	56956	H. sapiens	LHX9	LIM homeobox 9	GO:0097380 dorsal spinal cord interneuron anterior axon guidance;GO:0097378 dorsal spinal cord interneuron axon guidance;GO:0097377 spinal cord interneuron axon guidance		Transcription factors/Helix-turn-helix domains	Nucleus(Approved)			(M5937)HALLMARK GLYCOLYSIS	0	0	0	0	0	0	0	0	0	1	0	0	0	0	0	0	0	0	0	0
COL11A1	1301	symbol	H. sapiens	1301	H. sapiens	COL11A1	collagen type XI alpha 1 chain	GO:0050910 detection of mechanical stimulus involved in sensory perception of sound;GO:0055010 ventricular cardiac muscle tissue morphogenesis;GO:0035989 tendon development			Endoplasmic reticulum(Approved)		(M3005)NABA COLLAGENS; (M198)PID SYNDECAN 1 PATHWAY; (M18)PID INTEGRIN1 PATHWAY	(M5942)HALLMARK UV RESPONSE DN; (M5930)HALLMARK EPITHELIAL MESENCHYMAL TRANSITION	0	0	1	0	0	0	0	0	0	0	0	1	0	0	0	1	0	0	0	1
CDCA5	113130	symbol	H. sapiens	113130	H. sapiens	CDCA5	cell division cycle associated 5	GO:0071922 regulation of cohesin loading;GO:0031536 positive regulation of exit from mitosis;GO:0071921 cohesin loading			Nucleoplasm(Supported)				1	0	0	0	0	0	0	0	0	0	0	0	0	1	0	0	0	0	0	0
TBR1	10716	symbol	H. sapiens	10716	H. sapiens	TBR1	T-box, brain 1	GO:0021902 commitment of neuronal cell to specific neuron type in forebrain;GO:0001661 conditioned taste aversion;GO:0021764 amygdala development		Transcription factors/Immunoglobulin fold					0	0	0	0	0	0	0	0	0	0	0	0	0	0	0	0	0	0	0	0
TROAP	10024	symbol	H. sapiens	10024	H. sapiens	TROAP	trophinin associated protein	GO:0007155 cell adhesion;GO:0022610 biological adhesion;GO:0008150 biological_process						(M5901)HALLMARK G2M CHECKPOINT	0	0	0	0	0	0	0	0	0	0	0	0	0	0	0	0	0	0	0	0
ACAN	176	symbol	H. sapiens	176	H. sapiens	ACAN	aggrecan	GO:0042340 keratan sulfate catabolic process;GO:0018146 keratan sulfate biosynthetic process;GO:0042339 keratan sulfate metabolic process				GM6001 (Metal ion binding)	(M5882)NABA PROTEOGLYCANS; (M5884)NABA CORE MATRISOME; (M5889)NABA MATRISOME		0	0	1	0	0	0	0	0	0	0	0	1	0	0	0	1	0	0	0	1
CCNB1	891	symbol	H. sapiens	891	H. sapiens	CCNB1	cyclin B1	GO:0090266 regulation of mitotic cell cycle spindle assembly checkpoint;GO:1905448 positive regulation of mitochondrial ATP synthesis coupled electron transport;GO:2000775 histone H3-S10 phosphorylation involved in chromosome condensation		Transporters/Transporter channels and pores	Cytosol(Enhanced)		(M176)PID FOXM1 PATHWAY; (M129)PID PLK1 PATHWAY; (M136)PID FOXO PATHWAY		1	1	0	0	0	1	0	0	0	1	0	0	1	1	0	1	0	0	0	0
KIF23	9493	symbol	H. sapiens	9493	H. sapiens	KIF23	kinesin family member 23	GO:0072383 plus-end-directed vesicle transport along microtubule;GO:0072386 plus-end-directed organelle transport along microtubule;GO:0051256 mitotic spindle midzone assembly			Nucleoplasm(Enhanced)		(M14)PID AURORA B PATHWAY	(M5893)HALLMARK MITOTIC SPINDLE; (M5901)HALLMARK G2M CHECKPOINT	1	0	0	0	0	0	0	0	0	0	0	0	0	1	0	0	0	0	0	0
TERT	7015	symbol	H. sapiens	7015	H. sapiens	TERT	telomerase reverse transcriptase	GO:1903704 negative regulation of production of siRNA involved in RNA interference;GO:1900369 negative regulation of RNA interference;GO:1903620 positive regulation of transdifferentiation		Enzymes/ENZYME proteins/Transferases	Nucleoplasm(Enhanced)Cytosol;Nuclear speckles(Supported)	Zidovudine (Trna binding);GV1001 (Trna binding);Grn163l (Trna binding)	(M143)PID IL2 PI3K PATHWAY; (M255)PID HIF1 TFPATHWAY; (M105)PID TELOMERASE PATHWAY		1	0	0	0	0	0	1	0	0	0	0	0	0	1	0	0	0	0	0	0
TCHHL1	126637	symbol	H. sapiens	126637	H. sapiens	TCHHL1	trichohyalin like 1				Nuclear membrane;Nucleoli(Approved)		(M5883)NABA SECRETED FACTORS; (M5885)NABA MATRISOME ASSOCIATED; (M5889)NABA MATRISOME		0	0	0	1	0	0	0	0	0	0	0	0	0	0	0	0	0	0	0	0
COL6A5	256076	symbol	H. sapiens	256076	H. sapiens	COL6A5	collagen type VI alpha 5 chain	GO:0007155 cell adhesion;GO:0022610 biological adhesion;GO:0008150 biological_process					(M5887)NABA BASEMENT MEMBRANES; (M3005)NABA COLLAGENS; (M5884)NABA CORE MATRISOME		0	0	1	0	0	0	0	0	0	0	0	1	0	0	0	0	0	0	0	0
RRM2	6241	symbol	H. sapiens	6241	H. sapiens	RRM2	ribonucleotide reductase regulatory subunit M2	GO:0070317 negative regulation of G0 to G1 transition;GO:0000083 regulation of transcription involved in G1/S transition of mitotic cell cycle;GO:0009263 deoxyribonucleotide biosynthetic process		Enzymes/ENZYME proteins/Oxidoreductases	Cytosol(Supported)	Cladribine (Ribonucleoside-diphosphate reductase activity, thioredoxin disulfide as acceptor);Imexon (Ribonucleoside-diphosphate reductase activity, thioredoxin disulfide as acceptor);Gallium nitrate (Ribonucleoside-diphosphate reductase activity, thioredoxin disulfide as acceptor);motexafin gadolinium (Ribonucleoside-diphosphate reductase activity, thioredoxin disulfide as acceptor);GTI 2040 (Ri…	(M40)PID E2F PATHWAY	(M5925)HALLMARK E2F TARGETS; (M5924)HALLMARK MTORC1 SIGNALING	1	0	0	0	0	0	0	0	0	0	0	0	0	1	0	0	0	0	0	0
ESCO2	157570	symbol	H. sapiens	157570	H. sapiens	ESCO2	establishment of sister chromatid cohesion N-acetyltransferase 2	GO:0034421 post-translational protein acetylation;GO:0071168 protein localization to chromatin;GO:0007062 sister chromatid cohesion			Golgi apparatus;Nucleus(Supported)				1	0	0	0	0	0	0	0	0	0	0	0	0	0	0	0	0	0	0	0
CDCA8	55143	symbol	H. sapiens	55143	H. sapiens	CDCA8	cell division cycle associated 8	GO:0007080 mitotic metaphase plate congression;GO:0051310 metaphase plate congression;GO:0051303 establishment of chromosome localization			Cytokinetic bridge;Nucleoli;Nucleus(Supported)		(M14)PID AURORA B PATHWAY	(M5925)HALLMARK E2F TARGETS	1	0	0	0	0	0	0	0	0	0	0	0	0	0	0	0	0	0	0	0
TEX15	56154	symbol	H. sapiens	56154	H. sapiens	TEX15	testis expressed 15, meiosis and synapsis associated	GO:0010569 regulation of double-strand break repair via homologous recombination;GO:0007129 synapsis;GO:0045143 homologous chromosome segregation			Nuclear speckles(Approved)			(M5956)HALLMARK KRAS SIGNALING DN	1	0	0	0	0	0	0	0	0	0	0	0	0	0	0	0	0	0	0	0
METTL11B	149281	symbol	H. sapiens	149281	H. sapiens	METTL11B	methyltransferase like 11B	GO:0006480 N-terminal protein amino acid methylation;GO:0031365 N-terminal protein amino acid modification;GO:0006479 protein methylation		Enzymes/ENZYME proteins/Transferases					0	0	0	0	0	0	0	0	0	0	0	0	0	0	0	0	0	0	0	0
NUF2	83540	symbol	H. sapiens	83540	H. sapiens	NUF2	NDC80 kinetochore complex component NUF2	GO:0051315 attachment of mitotic spindle microtubules to kinetochore;GO:0007080 mitotic metaphase plate congression;GO:0051310 metaphase plate congression			Nucleus(Supported)				1	0	0	0	0	0	0	0	0	0	0	0	0	0	0	0	0	0	0	0
MCM10	55388	symbol	H. sapiens	55388	H. sapiens	MCM10	minichromosome maintenance 10 replication initiation factor	GO:0006270 DNA replication initiation;GO:0000082 G1/S transition of mitotic cell cycle;GO:0044843 cell cycle G1/S phase transition			Nucleoli;Nucleus(Supported)				1	0	0	0	0	0	0	0	0	0	0	0	0	1	0	0	0	0	0	0
KIF14	9928	symbol	H. sapiens	9928	H. sapiens	KIF14	kinesin family member 14	GO:0021685 cerebellar granular layer structural organization;GO:0021693 cerebellar Purkinje cell layer structural organization;GO:0021698 cerebellar cortex structural organization			Cytosol;Midbody ring(Supported)				1	1	0	0	0	0	0	0	0	0	0	0	0	1	0	0	0	0	0	0
CLEC5A	23601	symbol	H. sapiens	23601	H. sapiens	CLEC5A	C-type lectin domain containing 5A	GO:0033033 negative regulation of myeloid cell apoptotic process;GO:0046718 viral entry into host cell;GO:0030260 entry into host cell			Plasma membrane(Supported)Cytosol(Approved)		(M5880)NABA ECM AFFILIATED; (M5885)NABA MATRISOME ASSOCIATED; (M5889)NABA MATRISOME	(M5932)HALLMARK INFLAMMATORY RESPONSE	0	0	0	1	0	0	0	0	0	0	1	0	0	0	0	0	0	0	0	0
ONECUT2	9480	symbol	H. sapiens	9480	H. sapiens	ONECUT2	one cut homeobox 2	GO:0048935 peripheral nervous system neuron development;GO:0030512 negative regulation of transforming growth factor beta receptor signaling pathway;GO:0048934 peripheral nervous system neuron differentiation		Transcription factors/Helix-turn-helix domains	Nucleoplasm(Supported)Actin filaments(Approved)				0	0	0	0	0	0	0	0	0	0	0	0	0	0	0	0	0	0	0	0
SGOL1	151648	gene_synonym	H. sapiens	151648	H. sapiens	SGO1	shugoshin 1	GO:0071962 mitotic sister chromatid cohesion, centromeric;GO:0010457 centriole-centriole cohesion;GO:0070601 centromeric sister chromatid cohesion			Nucleoplasm(Supported)Cytosol(Approved)		(M14)PID AURORA B PATHWAY; (M129)PID PLK1 PATHWAY		1	0	0	0	0	0	0	0	0	0	0	0	0	0	0	0	0	0	0	0
BUB1B	701	symbol	H. sapiens	701	H. sapiens	BUB1B	BUB1 mitotic checkpoint serine/threonine kinase B	GO:0007094 mitotic spindle assembly checkpoint;GO:0051754 meiotic sister chromatid cohesion, centromeric;GO:0071174 mitotic spindle checkpoint	Other	Enzymes/{ENZYME proteins/Transferases,Kinases}	Cytosol(Supported)		(M129)PID PLK1 PATHWAY	(M5925)HALLMARK E2F TARGETS	1	0	0	0	0	0	0	0	0	0	0	0	0	1	0	0	0	0	0	0
CASC5	57082	gene_synonym	H. sapiens	57082	H. sapiens	KNL1	kinetochore scaffold 1	GO:0001675 acrosome assembly;GO:0034080 CENP-A containing nucleosome assembly;GO:0034501 protein localization to kinetochore			Nuclear bodies;Nucleoplasm(Enhanced)			(M5901)HALLMARK G2M CHECKPOINT	1	0	0	0	0	0	0	0	0	1	0	0	0	0	0	0	0	0	0	0
GINS1	9837	symbol	H. sapiens	9837	H. sapiens	GINS1	GINS complex subunit 1	GO:1902983 DNA strand elongation involved in mitotic DNA replication;GO:1902319 DNA strand elongation involved in nuclear cell cycle DNA replication;GO:0001833 inner cell mass cell proliferation			Nucleoplasm(Approved)			(M5925)HALLMARK E2F TARGETS	1	0	0	0	0	0	0	0	0	0	0	0	0	0	0	1	0	0	0	0
ULBP1	80329	symbol	H. sapiens	80329	H. sapiens	ULBP1	UL16 binding protein 1	GO:0042271 susceptibility to natural killer cell mediated cytotoxicity;GO:0045954 positive regulation of natural killer cell mediated cytotoxicity;GO:0002717 positive regulation of natural killer cell mediated immunity			Plasma membrane(Supported)Actin filaments;Cytosol(Approved)				0	0	0	0	0	0	0	0	0	0	0	0	0	0	0	0	0	0	0	0
MDGA2	161357	symbol	H. sapiens	161357	H. sapiens	MDGA2	MAM domain containing glycosylphosphatidylinositol anchor 2	GO:0021522 spinal cord motor neuron differentiation;GO:0021517 ventral spinal cord development;GO:0021515 cell differentiation in spinal cord							0	0	0	0	0	0	0	0	0	0	0	0	0	0	0	0	0	0	0	0
COL22A1	169044	symbol	H. sapiens	169044	H. sapiens	COL22A1	collagen type XXII alpha 1 chain	GO:0030198 extracellular matrix organization;GO:0043062 extracellular structure organization;GO:0016043 cellular component organization			Vesicles(Supported)Endoplasmic reticulum(Approved)		(M3005)NABA COLLAGENS; (M5884)NABA CORE MATRISOME; (M5889)NABA MATRISOME		0	0	1	0	0	0	0	0	0	0	0	1	0	0	0	0	0	0	0	1
HOXC12	3228	symbol	H. sapiens	3228	H. sapiens	HOXC12	homeobox C12	GO:0006357 regulation of transcription by RNA polymerase II;GO:0006366 transcription by RNA polymerase II;GO:0006355 regulation of transcription, DNA-templated		Transcription factors/Helix-turn-helix domains					0	0	0	0	0	0	0	0	0	0	0	0	0	0	0	0	0	0	0	0
PLIN4	729359	symbol	H. sapiens	729359	H. sapiens	PLIN4	perilipin 4				Cytosol;Lipid droplets;Plasma membrane(Supported)Vesicles(Approved)				0	0	0	0	0	0	0	1	0	0	0	0	0	0	0	0	0	0	0	0
PLIN1	5346	symbol	H. sapiens	5346	H. sapiens	PLIN1	perilipin 1	GO:0016042 lipid catabolic process;GO:0006629 lipid metabolic process;GO:1901575 organic substance catabolic process			Peroxisomes(Uncertain)				0	0	0	0	0	0	0	1	1	0	0	0	1	0	0	0	0	1	0	0
FGF10	2255	symbol	H. sapiens	2255	H. sapiens	FGF10	fibroblast growth factor 10	GO:0060879 semicircular canal fusion;GO:0060595 fibroblast growth factor receptor signaling pathway involved in mammary gland specification;GO:0060615 mammary gland bud formation		RAS pathway related proteins			(M5883)NABA SECRETED FACTORS; (M5885)NABA MATRISOME ASSOCIATED; (M5889)NABA MATRISOME		1	0	0	1	1	1	0	0	1	1	1	1	0	1	0	1	0	0	0	0
SCN2B	6327	symbol	H. sapiens	6327	H. sapiens	SCN2B	sodium voltage-gated channel beta subunit 2	GO:0046684 response to pyrethroid;GO:0060371 regulation of atrial cardiac muscle cell membrane depolarization;GO:0086091 regulation of heart rate by cardiac conduction		Transporters/Accessory Factors Involved in Transport		Zonisamide (Voltage-gated sodium channel activity involved in cardiac muscle cell action potential)			0	0	0	0	0	0	0	0	1	0	0	0	0	0	0	0	0	0	0	0
CA4	762	symbol	H. sapiens	762	H. sapiens	CA4	carbonic anhydrase 4	GO:0015701 bicarbonate transport;GO:0015711 organic anion transport;GO:0006820 anion transport		Enzymes/ENZYME proteins/Lyases	Vesicles(Supported)	Methyclothiazide (Zinc ion binding);Topiramate (Zinc ion binding);Ethoxzolamide (Zinc ion binding);Bendroflumethiazide (Zinc ion binding);Benzthiazide (Zinc ion binding);Cyclothiazide (Zinc ion binding);Methazolamide (Zinc ion binding);Hydroflumethiazide (Zinc ion binding);Acetazolamide (Zinc ion binding);Dorzolamide (Zinc ion binding);Chlorothiazide (Zinc ion binding);Zonisamide (Zinc ion bindin…		(M5935)HALLMARK FATTY ACID METABOLISM	0	0	0	0	0	0	0	0	0	0	0	0	0	0	0	0	1	0	0	0
ITIH5	80760	symbol	H. sapiens	80760	H. sapiens	ITIH5	inter-alpha-trypsin inhibitor heavy chain family member 5	GO:0030212 hyaluronan metabolic process;GO:1903510 mucopolysaccharide metabolic process;GO:0010951 negative regulation of endopeptidase activity			Golgi apparatus;Vesicles(Approved)		(M3468)NABA ECM REGULATORS; (M5885)NABA MATRISOME ASSOCIATED; (M5889)NABA MATRISOME	(M5905)HALLMARK ADIPOGENESIS; (M5947)HALLMARK IL2 STAT5 SIGNALING	0	0	0	1	0	0	0	0	0	0	0	0	0	0	0	0	0	0	0	0
AGTR1	185	symbol	H. sapiens	185	H. sapiens	AGTR1	angiotensin II receptor type 1	GO:0002018 renin-angiotensin regulation of aldosterone production;GO:2000858 regulation of aldosterone secretion;GO:0035932 aldosterone secretion		G-protein coupled receptors/GPCRs excl olfactory receptors;Transporters	Vesicles(Uncertain)	Valsartan (Protein heterodimerization activity);Olmesartan (Protein heterodimerization activity);Losartan (Protein heterodimerization activity);Candesartan (Protein heterodimerization activity);Eprosartan (Protein heterodimerization activity);Telmisartan (Protein heterodimerization activity);Irbesartan (Protein heterodimerization activity);Forasartan (Protein heterodimerization activity);Saprisar…	(M86)PID ARF6 PATHWAY; (M67)PID ARF6 TRAFFICKING PATHWAY; (M92)PID ANGIOPOIETIN RECEPTOR PATHWAY		0	1	0	0	1	1	1	0	1	0	1	0	0	0	0	0	0	0	0	1
ATP1A2	477	symbol	H. sapiens	477	H. sapiens	ATP1A2	ATPase Na+/K+ transporting subunit alpha 2	GO:0010881 regulation of cardiac muscle contraction by regulation of the release of sequestered calcium ion;GO:0051946 regulation of glutamate uptake involved in transmission of nerve impulse;GO:0010880 regulation of release of sequestered calcium ion into cytosol by sarcoplasmic reticulum		Enzymes/ENZYME proteins/Hydrolases;Transporters/Primary Active Transporters					0	0	0	0	0	1	1	0	1	0	1	1	0	0	0	0	1	0	1	0
SLC2A4	6517	symbol	H. sapiens	6517	H. sapiens	SLC2A4	solute carrier family 2 member 4	GO:0098694 regulation of synaptic vesicle budding from presynaptic endocytic zone membrane;GO:0044381 glucose import in response to insulin stimulus;GO:0016185 synaptic vesicle budding from presynaptic endocytic zone membrane		Transporters/Electrochemical Potential-driven transporters			(M247)PID INSULIN GLUCOSE PATHWAY; (M249)PID PI3KCI AKT PATHWAY; (M67)PID ARF6 TRAFFICKING PATHWAY	(M5916)HALLMARK APICAL SURFACE	1	0	0	0	0	0	1	0	0	0	0	0	1	0	1	0	1	0	0	0
ASPA	443	symbol	H. sapiens	443	H. sapiens	ASPA	aspartoacylase	GO:0006533 aspartate catabolic process;GO:0048714 positive regulation of oligodendrocyte differentiation;GO:0022010 central nervous system myelination		Enzymes/ENZYME proteins/Hydrolases	Cytosol(Uncertain)	L-Aspartic Acid (Metal ion binding)			0	0	0	0	0	0	0	0	0	0	0	0	0	0	0	0	0	0	0	0
SYNPO2	171024	symbol	H. sapiens	171024	H. sapiens	SYNPO2	synaptopodin 2	GO:0032233 positive regulation of actin filament bundle assembly;GO:0032231 regulation of actin filament bundle assembly;GO:0000045 autophagosome assembly			Actin filaments(Supported)Cytosol;Vesicles(Approved)				0	0	0	0	0	0	0	0	0	0	0	0	0	0	0	0	0	0	0	0
ADH1B	125	symbol	H. sapiens	125	H. sapiens	ADH1B	alcohol dehydrogenase 1B (class I), beta polypeptide	GO:0006069 ethanol oxidation;GO:0006067 ethanol metabolic process;GO:0034308 primary alcohol metabolic process		Enzymes/ENZYME proteins/Oxidoreductases	Cytosol;Plasma membrane(Approved)	NADH (Zinc ion binding);Fomepizole (Zinc ion binding);N-Benzylformamide (Zinc ion binding);4-Iodopyrazole (Zinc ion binding);2'-Monophosphoadenosine 5'-Diphosphoribose (Zinc ion binding);Cyclohexanol (Zinc ion binding);Glycerol (Zinc ion binding);N-Heptylformamide (Zinc ion binding)			0	0	0	0	0	0	0	0	0	0	0	0	0	0	0	0	0	0	0	0
SLC14A2	8170	symbol	H. sapiens	8170	H. sapiens	SLC14A2	solute carrier family 14 member 2	GO:0071918 urea transmembrane transport;GO:0015840 urea transport;GO:0019755 one-carbon compound transport		Transporters/Transporter channels and pores					0	0	0	0	0	0	0	0	0	0	0	0	0	0	0	0	1	0	0	0
ZBTB16	7704	symbol	H. sapiens	7704	H. sapiens	ZBTB16	zinc finger and BTB domain containing 16	GO:0051138 positive regulation of NK T cell differentiation;GO:0051136 regulation of NK T cell differentiation;GO:0048133 male germ-line stem cell asymmetric division		Transcription factors/Zinc-coordinating DNA-binding domains				(M5956)HALLMARK KRAS SIGNALING DN; (M5939)HALLMARK P53 PATHWAY	1	0	0	0	0	0	0	0	0	1	0	0	0	0	0	0	0	0	0	1
SORBS1	10580	symbol	H. sapiens	10580	H. sapiens	SORBS1	sorbin and SH3 domain containing 1	GO:0046326 positive regulation of glucose import;GO:0045725 positive regulation of glycogen biosynthetic process;GO:0010828 positive regulation of glucose transmembrane transport			Focal adhesion sites;Plasma membrane(Supported)Centrosome(Uncertain)		(M16)PID INSULIN PATHWAY; (M7955)SIG INSULIN RECEPTOR PATHWAY IN CARDIAC MYOCYTES	(M5905)HALLMARK ADIPOGENESIS; (M5909)HALLMARK MYOGENESIS	0	0	0	0	1	0	1	1	0	0	0	0	1	0	0	0	0	0	0	0
SEL1L2	80343	symbol	H. sapiens	80343	H. sapiens	SEL1L2	SEL1L2, ERAD E3 ligase adaptor subunit								0	0	0	0	0	0	0	0	0	0	0	0	0	0	0	0	0	0	0	0
SCARA5	286133	symbol	H. sapiens	286133	H. sapiens	SCARA5	scavenger receptor class A member 5	GO:0034755 iron ion transmembrane transport;GO:0006879 cellular iron ion homeostasis;GO:0070207 protein homotrimerization							0	0	0	0	0	1	0	0	1	0	0	0	0	0	0	0	0	0	0	0
CD300LG	146894	symbol	H. sapiens	146894	H. sapiens	CD300LG	CD300 molecule like family member g	GO:0050776 regulation of immune response;GO:0002682 regulation of immune system process;GO:0006955 immune response		CD markers					0	0	0	0	0	0	0	0	0	0	0	0	0	0	0	0	0	0	0	0
SCN4A	6329	symbol	H. sapiens	6329	H. sapiens	SCN4A	sodium voltage-gated channel alpha subunit 4	GO:0086010 membrane depolarization during action potential;GO:0019228 neuronal action potential;GO:0035725 sodium ion transmembrane transport		Transporters/Transporter channels and pores;Voltage-gated ion channels/Voltage-Gated Sodium Channels	Microtubule organizing center;Nucleoplasm(Approved)	Diclofenac (Voltage-gated sodium channel activity);Propofol (Voltage-gated sodium channel activity);Zonisamide (Voltage-gated sodium channel activity);Flecainide (Voltage-gated sodium channel activity)			0	0	0	0	0	0	0	0	0	0	0	0	0	0	0	0	0	0	0	0
CYP2A6	1548	symbol	H. sapiens	1548	H. sapiens	CYP2A6	cytochrome P450 family 2 subfamily A member 6	GO:0046226 coumarin catabolic process;GO:0019373 epoxygenase P450 pathway;GO:0046271 phenylpropanoid catabolic process				2H-1-BENZOPYRAN-2-ONE (Steroid hydroxylase activity);N,N-DIMETHYL(5-(PYRIDIN-3-YL)FURAN-2-YL)METHANAMINE (Steroid hydroxylase activity);N-METHYL(5-(PYRIDIN-3-YL)FURAN-2-YL)METHANAMINE (Steroid hydroxylase activity);(5-(PYRIDIN-3-YL)FURAN-2-YL)METHANAMINE (Steroid hydroxylase activity);4,4'-DIPYRIDYL DISULFIDE (Steroid hydroxylase activity)			0	0	0	0	1	0	0	0	0	0	0	0	0	0	0	0	0	0	0	0
GDF10	2662	symbol	H. sapiens	2662	H. sapiens	GDF10	growth differentiation factor 10	GO:0010862 positive regulation of pathway-restricted SMAD protein phosphorylation;GO:0045668 negative regulation of osteoblast differentiation;GO:0060393 regulation of pathway-restricted SMAD protein phosphorylation					(M5883)NABA SECRETED FACTORS; (M5885)NABA MATRISOME ASSOCIATED; (M5889)NABA MATRISOME		0	0	0	1	0	0	0	0	0	0	0	0	0	0	0	0	0	0	0	1
LRRC2	79442	symbol	H. sapiens	79442	H. sapiens	LRRC2	leucine rich repeat containing 2								0	0	0	0	0	0	0	0	0	0	0	0	0	0	0	0	0	0	0	0
KLB	152831	symbol	H. sapiens	152831	H. sapiens	KLB	klotho beta	GO:0090080 positive regulation of MAPKKK cascade by fibroblast growth factor receptor signaling pathway;GO:0036092 phosphatidylinositol-3-phosphate biosynthetic process;GO:0046854 phosphatidylinositol phosphorylation		Transporters/Accessory Factors Involved in Transport			(M276)PID FGF PATHWAY		0	0	0	0	1	0	0	0	0	0	0	0	1	0	0	0	0	0	0	0
HSPB6	126393	symbol	H. sapiens	126393	H. sapiens	HSPB6	heat shock protein family B (small) member 6	GO:0010667 negative regulation of cardiac muscle cell apoptotic process;GO:0010664 negative regulation of striated muscle cell apoptotic process;GO:0010665 regulation of cardiac muscle cell apoptotic process							0	0	0	0	0	0	0	0	1	0	0	0	0	0	0	0	0	0	0	0
PYGM	5837	symbol	H. sapiens	5837	H. sapiens	PYGM	glycogen phosphorylase, muscle associated	GO:0005980 glycogen catabolic process;GO:0009251 glucan catabolic process;GO:0044247 cellular polysaccharide catabolic process		Enzymes/ENZYME proteins/Transferases		Pyridoxal Phosphate (Pyridoxal phosphate binding);Beta-D-Glucopyranose Spirohydantoin (Pyridoxal phosphate binding);3-Amino-8,9,10-Trihydroxy-7-Hydroxymethyl-6-Oxa-1,3-Diaza-Spiro[4.5]Decane-2,4-Dione (Pyridoxal phosphate binding);alpha-D-glucose 6-phosphate (Pyridoxal phosphate binding);1-N-Acetyl-Beta-D-Glucosamine (Pyridoxal phosphate binding);Fluoro-Phosphite Ion (Pyridoxal phosphate binding)…		(M5891)HALLMARK HYPOXIA; (M5909)HALLMARK MYOGENESIS	0	0	0	0	0	0	0	0	0	0	0	0	1	0	0	0	0	0	0	0
CDH20	28316	symbol	H. sapiens	28316	H. sapiens	CDH20	cadherin 20	GO:0016339 calcium-dependent cell-cell adhesion via plasma membrane cell adhesion molecules;GO:0044331 cell-cell adhesion mediated by cadherin;GO:0007156 homophilic cell adhesion via plasma membrane adhesion molecules							0	0	0	0	0	0	0	0	0	0	0	0	0	0	0	0	0	0	0	0
ACACB	32	symbol	H. sapiens	32	H. sapiens	ACACB	acetyl-CoA carboxylase beta	GO:0006853 carnitine shuttle;GO:0031999 negative regulation of fatty acid beta-oxidation;GO:2001295 malonyl-CoA biosynthetic process		Enzymes/ENZYME proteins/Ligase		Biotin (Metal ion binding);Adenine (Metal ion binding);Soraphen A (Metal ion binding);2-[4-(2,4-Dichlorophenoxy)Phenoxy]Propanoic Acid (Metal ion binding);(2S)-2-(4-{[3-CHLORO-5-(TRIFLUOROMETHYL)PYRIDIN-2-YL]OXY}PHENOXY)PROPANOIC ACID (Metal ion binding)			0	1	0	0	1	1	0	0	0	0	0	0	1	0	0	1	0	1	0	0
ANGPTL5	253935	symbol	H. sapiens	253935	H. sapiens	ANGPTL5	angiopoietin like 5						(M5883)NABA SECRETED FACTORS; (M5885)NABA MATRISOME ASSOCIATED; (M5889)NABA MATRISOME		0	0	0	1	0	0	0	0	0	0	0	0	0	0	0	0	0	0	0	0
ABCB5	340273	symbol	H. sapiens	340273	H. sapiens	ABCB5	ATP binding cassette subfamily B member 5	GO:0048058 compound eye corneal lens development;GO:0042908 xenobiotic transport;GO:0048749 compound eye development		Transporters/Primary Active Transporters		Biricodar dicitrate (Efflux transmembrane transporter activity)			0	0	0	0	0	0	0	0	0	0	0	0	0	0	0	0	1	0	1	0
GABRA2	2555	symbol	H. sapiens	2555	H. sapiens	GABRA2	gamma-aminobutyric acid type A receptor alpha2 subunit	GO:0051932 synaptic transmission, GABAergic;GO:1902476 chloride transmembrane transport;GO:0007214 gamma-aminobutyric acid signaling pathway		Transporters/Transporter channels and pores		Temazepam (Inhibitory extracellular ligand-gated ion channel activity);Butalbital (Inhibitory extracellular ligand-gated ion channel activity);Talbutal (Inhibitory extracellular ligand-gated ion channel activity);Pentobarbital (Inhibitory extracellular ligand-gated ion channel activity);Meprobamate (Inhibitory extracellular ligand-gated ion channel activity);Eszopiclone (Inhibitory extracellular …			0	0	0	0	0	0	0	0	1	0	0	0	0	0	0	0	0	0	0	0
FAM180B	399888	symbol	H. sapiens	399888	H. sapiens	FAM180B	family with sequence similarity 180 member B								0	0	0	0	0	0	0	0	0	0	0	0	0	0	0	0	0	0	0	0
ARHGAP20	57569	symbol	H. sapiens	57569	H. sapiens	ARHGAP20	Rho GTPase activating protein 20	GO:0043547 positive regulation of GTPase activity;GO:0051056 regulation of small GTPase mediated signal transduction;GO:0043087 regulation of GTPase activity			Mitochondria(Approved)				1	0	0	0	0	0	0	0	0	0	0	0	0	0	0	0	0	0	0	0
COL6A6	131873	symbol	H. sapiens	131873	H. sapiens	COL6A6	collagen type VI alpha 6 chain	GO:0007155 cell adhesion;GO:0022610 biological adhesion;GO:0008150 biological_process					(M5887)NABA BASEMENT MEMBRANES; (M3005)NABA COLLAGENS; (M5884)NABA CORE MATRISOME		0	0	1	0	0	0	0	0	0	0	0	1	0	0	0	0	0	0	0	0
PTGER3	5733	symbol	H. sapiens	5733	H. sapiens	PTGER3	prostaglandin E receptor 3	GO:0031622 positive regulation of fever generation;GO:0060455 negative regulation of gastric acid secretion;GO:0031620 regulation of fever generation		G-protein coupled receptors/GPCRs excl olfactory receptors		Bimatoprost (Rna polymerase ii transcription factor activity, ligand-activated sequence-specific dna binding);Dinoprostone (Rna polymerase ii transcription factor activity, ligand-activated sequence-specific dna binding);Misoprostol (Rna polymerase ii transcription factor activity, ligand-activated sequence-specific dna binding)		(M5907)HALLMARK ESTROGEN RESPONSE LATE; (M5905)HALLMARK ADIPOGENESIS	0	0	0	0	1	1	0	0	1	0	1	0	0	0	0	0	0	0	0	0
CRHBP	1393	symbol	H. sapiens	1393	H. sapiens	CRHBP	corticotropin releasing hormone binding protein	GO:0051460 negative regulation of corticotropin secretion;GO:1900011 negative regulation of corticotropin-releasing hormone receptor activity;GO:0051459 regulation of corticotropin secretion					(M5883)NABA SECRETED FACTORS; (M5885)NABA MATRISOME ASSOCIATED; (M5889)NABA MATRISOME		0	0	0	1	0	0	1	0	1	0	1	0	0	0	1	0	0	0	0	0
GSTM5	2949	symbol	H. sapiens	2949	H. sapiens	GSTM5	glutathione S-transferase mu 5	GO:1901687 glutathione derivative biosynthetic process;GO:1901685 glutathione derivative metabolic process;GO:0006749 glutathione metabolic process		Enzymes/ENZYME proteins/Transferases	Cytokinetic bridge;Cytosol(Approved)	Glutathione (Glutathione transferase activity)			0	0	0	0	0	0	0	0	0	0	0	0	0	0	0	0	0	0	0	0
LEP	3952	symbol	H. sapiens	3952	H. sapiens	LEP	leptin	GO:2000486 negative regulation of glutamine transport;GO:0033686 positive regulation of luteinizing hormone secretion;GO:0046881 positive regulation of follicle-stimulating hormone secretion					(M50)PID PTP1B PATHWAY; (M255)PID HIF1 TFPATHWAY; (M5883)NABA SECRETED FACTORS	(M5905)HALLMARK ADIPOGENESIS	0	1	0	1	1	1	1	0	1	1	1	0	1	0	0	1	0	1	0	1
LGALS12	85329	symbol	H. sapiens	85329	H. sapiens	LGALS12	galectin 12	GO:0050994 regulation of lipid catabolic process;GO:0045598 regulation of fat cell differentiation;GO:0097193 intrinsic apoptotic signaling pathway					(M5880)NABA ECM AFFILIATED; (M5885)NABA MATRISOME ASSOCIATED; (M5889)NABA MATRISOME		0	0	0	1	1	0	0	0	0	0	0	0	0	0	0	0	0	1	0	0
CHRDL1	91851	symbol	H. sapiens	91851	H. sapiens	CHRDL1	chordin like 1	GO:0030514 negative regulation of BMP signaling pathway;GO:0030510 regulation of BMP signaling pathway;GO:0090101 negative regulation of transmembrane receptor protein serine/threonine kinase signaling pathway					(M181)PID BMP PATHWAY; (M5883)NABA SECRETED FACTORS; (M5885)NABA MATRISOME ASSOCIATED		0	0	0	1	0	0	0	0	0	0	0	0	0	0	0	0	0	0	0	0
ECM2	1842	symbol	H. sapiens	1842	H. sapiens	ECM2	extracellular matrix protein 2	GO:0010811 positive regulation of cell-substrate adhesion;GO:0010810 regulation of cell-substrate adhesion;GO:0007160 cell-matrix adhesion					(M3008)NABA ECM GLYCOPROTEINS; (M5884)NABA CORE MATRISOME; (M5889)NABA MATRISOME	(M5930)HALLMARK EPITHELIAL MESENCHYMAL TRANSITION	0	0	1	0	0	0	0	0	0	0	0	0	0	0	0	0	0	0	0	1
MCCD1	401250	symbol	H. sapiens	401250	H. sapiens	MCCD1	mitochondrial coiled-coil domain 1								0	0	0	0	0	0	0	0	0	0	0	0	0	0	0	0	0	0	0	0
TTN	7273	symbol	H. sapiens	7273	H. sapiens	TTN	titin	GO:0048769 sarcomerogenesis;GO:0030241 skeletal muscle myosin thick filament assembly;GO:0030240 skeletal muscle thin filament assembly	CAMK Ser/Thr protein kinase family	Enzymes/{ENZYME proteins/Transferases,Kinases/CAMK Ser/Thr protein kinases}					1	0	0	0	0	0	0	0	0	0	1	0	0	0	0	1	0	0	0	0
MYOT	9499	symbol	H. sapiens	9499	H. sapiens	MYOT	myotilin	GO:0007411 axon guidance;GO:0097485 neuron projection guidance;GO:0007156 homophilic cell adhesion via plasma membrane adhesion molecules						(M5956)HALLMARK KRAS SIGNALING DN	0	0	0	0	0	0	0	0	0	0	0	0	0	0	0	0	0	0	0	0
GPD1	2819	symbol	H. sapiens	2819	H. sapiens	GPD1	glycerol-3-phosphate dehydrogenase 1	GO:0006127 glycerophosphate shuttle;GO:0045821 positive regulation of glycolytic process;GO:2001171 positive regulation of ATP biosynthetic process		Enzymes/ENZYME proteins/Oxidoreductases		NADH (Nad binding)		(M5935)HALLMARK FATTY ACID METABOLISM	0	0	0	0	1	0	1	0	0	0	0	0	1	0	1	0	0	0	0	0
KLHL31	401265	symbol	H. sapiens	401265	H. sapiens	KLHL31	kelch like family member 31								0	0	0	0	0	0	0	0	0	0	0	0	0	0	0	0	0	0	0	0
RXRG	6258	symbol	H. sapiens	6258	H. sapiens	RXRG	retinoid X receptor gamma	GO:0048384 retinoic acid receptor signaling pathway;GO:0043401 steroid hormone mediated signaling pathway;GO:0006367 transcription initiation from RNA polymerase II promoter		Nuclear receptors;Transcription factors/Zinc-coordinating DNA-binding domains	Nuclear bodies;Nucleoplasm(Supported)	Adapalene (Zinc ion binding);Bexarotene (Zinc ion binding);Acitretin (Zinc ion binding);Alitretinoin (Zinc ion binding);Tretinoin (Zinc ion binding);Etretinate (Zinc ion binding)	(M162)PID RXR VDR PATHWAY; (M207)PID RETINOIC ACID PATHWAY; (M239)PID A6B1 A6B4 INTEGRIN PATHWAY	(M5949)HALLMARK PEROXISOME; (M5948)HALLMARK BILE ACID METABOLISM	0	0	0	0	0	0	1	1	0	0	0	0	1	0	0	0	0	0	0	0
FREM1	158326	symbol	H. sapiens	158326	H. sapiens	FREM1	FRAS1 related extracellular matrix 1	GO:0097094 craniofacial suture morphogenesis;GO:0060349 bone morphogenesis;GO:0007160 cell-matrix adhesion					(M5880)NABA ECM AFFILIATED; (M5885)NABA MATRISOME ASSOCIATED; (M5889)NABA MATRISOME		0	0	0	1	0	0	0	0	0	0	0	0	0	0	0	0	0	0	0	1
NOVA1	4857	symbol	H. sapiens	4857	H. sapiens	NOVA1	NOVA alternative splicing regulator 1	GO:0120163 negative regulation of cold-induced thermogenesis;GO:0120161 regulation of cold-induced thermogenesis;GO:0106106 cold-induced thermogenesis			Nucleoli;Nucleus(Supported)				0	0	0	0	1	0	0	0	0	0	0	0	0	0	0	0	0	0	0	0
EPB42	2038	symbol	H. sapiens	2038	H. sapiens	EPB42	erythrocyte membrane protein band 4.2	GO:0043249 erythrocyte maturation;GO:0048821 erythrocyte development;GO:0061515 myeloid cell development						(M5945)HALLMARK HEME METABOLISM	0	0	0	0	0	0	0	0	1	0	0	0	0	0	0	0	0	0	0	0
AQP7	364	symbol	H. sapiens	364	H. sapiens	AQP7	aquaporin 7	GO:0015793 glycerol transport;GO:0015791 polyol transport;GO:0006833 water transport		Transporters/Transporter channels and pores				(M5935)HALLMARK FATTY ACID METABOLISM	0	0	0	0	0	1	1	1	1	0	0	0	0	0	0	0	1	0	0	0
KIAA0408	9729	symbol	H. sapiens	9729	H. sapiens	KIAA0408	KIAA0408				Cytosol;Nucleoplasm(Approved)				0	0	0	0	0	0	0	0	0	0	0	0	0	0	0	0	0	0	0	0
C6	729	symbol	H. sapiens	729	H. sapiens	C6	complement C6	GO:0001970 positive regulation of activation of membrane attack complex;GO:0045917 positive regulation of complement activation;GO:0001969 regulation of activation of membrane attack complex		Transporters/Transporter channels and pores					0	0	0	0	0	0	0	0	0	0	0	0	0	0	0	0	0	0	0	0
SVEP1	79987	symbol	H. sapiens	79987	H. sapiens	SVEP1	sushi, von Willebrand factor type A, EGF and pentraxin domain containing 1	GO:0007155 cell adhesion;GO:0022610 biological adhesion;GO:0008150 biological_process					(M3008)NABA ECM GLYCOPROTEINS; (M5884)NABA CORE MATRISOME; (M5889)NABA MATRISOME		0	0	1	0	0	0	0	0	0	0	0	0	0	0	0	0	0	0	0	0
NNAT	4826	symbol	H. sapiens	4826	H. sapiens	NNAT	neuronatin	GO:0032024 positive regulation of insulin secretion;GO:0009249 protein lipoylation;GO:0090277 positive regulation of peptide hormone secretion							0	0	0	0	0	0	0	0	0	0	1	0	0	0	0	0	0	0	0	0
CHL1	10752	symbol	H. sapiens	10752	H. sapiens	CHL1	cell adhesion molecule L1 like	GO:0007411 axon guidance;GO:0035640 exploration behavior;GO:0043524 negative regulation of neuron apoptotic process							0	0	0	0	0	0	0	0	0	0	0	0	0	0	0	0	0	0	0	0
SMYD1	150572	symbol	H. sapiens	150572	H. sapiens	SMYD1	SET and MYND domain containing 1	GO:0010831 positive regulation of myotube differentiation;GO:0045663 positive regulation of myoblast differentiation;GO:0010830 regulation of myotube differentiation		Enzymes/ENZYME proteins/Transferases					0	0	0	0	0	0	0	0	0	0	0	0	0	0	0	1	0	0	0	0
CD36	948	symbol	H. sapiens	948	H. sapiens	CD36	CD36 molecule	GO:0038124 toll-like receptor TLR6:TLR2 signaling pathway;GO:0071726 cellular response to diacyl bacterial lipopeptide;GO:0071724 response to diacyl bacterial lipopeptide		CD markers;Transporters	Golgi apparatus(Enhanced)			(M5897)HALLMARK IL6 JAK STAT3 SIGNALING; (M5935)HALLMARK FATTY ACID METABOLISM; (M5909)HALLMARK MYOGENESIS	0	1	0	0	1	1	1	1	1	0	1	1	1	0	0	0	0	0	0	1
MLXIPL	51085	symbol	H. sapiens	51085	H. sapiens	MLXIPL	MLX interacting protein like	GO:0045821 positive regulation of glycolytic process;GO:0090324 negative regulation of oxidative phosphorylation;GO:0010255 glucose mediated signaling pathway		Transcription factors/Basic domains	Nucleus(Supported)				0	0	0	0	1	0	0	0	1	0	0	0	1	1	0	0	0	0	0	0
LRRN4CL	221091	symbol	H. sapiens	221091	H. sapiens	LRRN4CL	LRRN4 C-terminal like				Nuclear bodies;Nucleoplasm(Approved)				0	0	0	0	0	0	0	0	0	0	0	0	0	0	0	0	0	0	0	0
CMYA5	202333	symbol	H. sapiens	202333	H. sapiens	CMYA5	cardiomyopathy associated 5								0	0	0	0	0	0	0	0	0	0	0	0	0	0	0	0	0	0	0	0
HSD17B13	345275	symbol	H. sapiens	345275	H. sapiens	HSD17B13	hydroxysteroid 17-beta dehydrogenase 13	GO:0034389 lipid droplet organization;GO:0046889 positive regulation of lipid biosynthetic process;GO:0045834 positive regulation of lipid metabolic process			Golgi apparatus;Vesicles(Approved)				0	0	0	0	1	0	0	0	0	0	0	0	0	0	0	0	0	0	0	0
CCL14	6358	symbol	H. sapiens	6358	H. sapiens	CCL14	C-C motif chemokine ligand 14	GO:0030593 neutrophil chemotaxis;GO:0048247 lymphocyte chemotaxis;GO:0002548 monocyte chemotaxis					(M5883)NABA SECRETED FACTORS; (M5885)NABA MATRISOME ASSOCIATED; (M5889)NABA MATRISOME		0	0	0	1	0	0	0	0	1	0	0	0	0	0	1	0	0	0	0	0
SEMA3G	56920	symbol	H. sapiens	56920	H. sapiens	SEMA3G	semaphorin 3G	GO:0048843 negative regulation of axon extension involved in axon guidance;GO:0048841 regulation of axon extension involved in axon guidance;GO:1902668 negative regulation of axon guidance					(M5880)NABA ECM AFFILIATED; (M5885)NABA MATRISOME ASSOCIATED; (M5889)NABA MATRISOME		0	1	0	1	0	0	0	0	1	0	0	0	0	0	0	1	0	0	0	0
TNS1	7145	symbol	H. sapiens	7145	H. sapiens	TNS1	tensin 1	GO:0010761 fibroblast migration;GO:0007044 cell-substrate junction assembly;GO:0034329 cell junction assembly			Focal adhesion sites(Enhanced)		(M71)PID ILK PATHWAY	(M5945)HALLMARK HEME METABOLISM	0	0	0	0	0	0	0	0	0	0	0	0	0	0	0	0	0	0	0	0
OGN	4969	symbol	H. sapiens	4969	H. sapiens	OGN	osteoglycin	GO:0042340 keratan sulfate catabolic process;GO:0018146 keratan sulfate biosynthetic process;GO:0042339 keratan sulfate metabolic process			Endoplasmic reticulum(Supported)		(M5882)NABA PROTEOGLYCANS; (M5884)NABA CORE MATRISOME; (M5889)NABA MATRISOME		0	0	1	1	0	0	0	0	0	0	0	0	0	0	0	0	0	0	0	0
ABCA9	10350	symbol	H. sapiens	10350	H. sapiens	ABCA9	ATP binding cassette subfamily A member 9	GO:0006869 lipid transport;GO:0010876 lipid localization;GO:0055085 transmembrane transport		Transporters/Primary Active Transporters	Endoplasmic reticulum(Approved)			(M5948)HALLMARK BILE ACID METABOLISM	0	0	0	0	0	1	0	0	0	0	0	0	0	0	0	0	1	0	0	0
SLC19A3	80704	symbol	H. sapiens	80704	H. sapiens	SLC19A3	solute carrier family 19 member 3	GO:0071934 thiamine transmembrane transport;GO:0015888 thiamine transport;GO:0042723 thiamine-containing compound metabolic process		Transporters/Electrochemical Potential-driven transporters	Cytosol;Nucleoplasm(Approved)	L-Cysteine (Thiamine uptake transmembrane transporter activity)			0	0	0	0	0	0	0	0	0	0	0	0	0	0	0	0	0	0	1	0
CCL11	6356	symbol	H. sapiens	6356	H. sapiens	CCL11	C-C motif chemokine ligand 11	GO:0060763 mammary duct terminal end bud growth;GO:0048245 eosinophil chemotaxis;GO:0002551 mast cell chemotaxis				CAT-213 (Chemokine activity)	(M222)PID CXCR3 PATHWAY; (M28)PID IL4 2PATHWAY; (M5883)NABA SECRETED FACTORS	(M5950)HALLMARK ALLOGRAFT REJECTION	0	0	0	1	0	0	0	0	1	0	0	0	0	0	1	1	0	0	0	0
WT1	7490	symbol	H. sapiens	7490	H. sapiens	WT1	Wilms tumor 1	GO:0072302 negative regulation of metanephric glomerular mesangial cell proliferation;GO:0072301 regulation of metanephric glomerular mesangial cell proliferation;GO:2001076 positive regulation of metanephric ureteric bud development		Transcription factors/Zinc-coordinating DNA-binding domains	Nucleoplasm(Supported)		(M105)PID TELOMERASE PATHWAY; (M19)PID P73PATHWAY		0	1	0	0	0	0	1	0	0	1	0	0	0	0	1	1	0	0	0	1
SYNPR	132204	symbol	H. sapiens	132204	H. sapiens	SYNPR	synaptoporin								0	0	0	0	0	0	0	0	0	0	0	0	0	0	0	0	0	0	0	0
LIN28A	79727	symbol	H. sapiens	79727	H. sapiens	LIN28A	lin-28 homolog A	GO:1903800 positive regulation of production of miRNAs involved in gene silencing by miRNA;GO:1901724 positive regulation of cell proliferation involved in kidney development;GO:1903798 regulation of production of miRNAs involved in gene silencing by miRNA			Nucleoplasm(Uncertain)				0	0	0	0	0	0	0	0	1	1	0	0	1	0	0	0	0	0	0	0
KIF1A	547	symbol	H. sapiens	547	H. sapiens	KIF1A	kinesin family member 1A	GO:1990049 retrograde neuronal dense core vesicle transport;GO:1990048 anterograde neuronal dense core vesicle transport;GO:0099519 dense core granule cytoskeletal transport			Cytosol;Microtubule organizing center(Approved)	Adenosine-5'-[Beta, Gamma-Methylene]Triphosphate (Motor activity);Phosphoaminophosphonic Acid-Adenylate Ester (Motor activity)			1	0	0	0	0	0	0	0	0	0	0	0	0	0	0	0	0	0	0	0
CTNNA2	1496	symbol	H. sapiens	1496	H. sapiens	CTNNA2	catenin alpha 2	GO:0021942 radial glia guided migration of Purkinje cell;GO:0021932 hindbrain radial glia guided cell migration;GO:0098885 modification of postsynaptic actin cytoskeleton							0	0	0	0	0	0	0	0	0	0	0	0	0	0	0	1	0	0	0	0
GLYAT	10249	symbol	H. sapiens	10249	H. sapiens	GLYAT	glycine-N-acyltransferase	GO:1901787 benzoyl-CoA metabolic process;GO:0006544 glycine metabolic process;GO:0009069 serine family amino acid metabolic process		Enzymes/ENZYME proteins/Transferases		Glycine (Transferase activity, transferring acyl groups)			0	0	0	0	1	0	0	0	0	0	0	0	0	0	0	0	0	0	0	0
ABCD2	225	symbol	H. sapiens	225	H. sapiens	ABCD2	ATP binding cassette subfamily D member 2	GO:2001280 positive regulation of unsaturated fatty acid biosynthetic process;GO:0032000 positive regulation of fatty acid beta-oxidation;GO:0042760 very long-chain fatty acid catabolic process		Transporters/Primary Active Transporters				(M5949)HALLMARK PEROXISOME; (M5948)HALLMARK BILE ACID METABOLISM; (M5934)HALLMARK XENOBIOTIC METABOLISM	0	0	0	0	1	1	0	0	0	0	0	0	1	0	0	0	1	1	0	0
HEPACAM	220296	symbol	H. sapiens	220296	H. sapiens	HEPACAM	hepatic and glial cell adhesion molecule	GO:0007050 cell cycle arrest;GO:0045786 negative regulation of cell cycle;GO:0040008 regulation of growth		Transporters/Accessory Factors Involved in Transport	Vesicles(Approved)				0	1	0	0	0	0	0	0	0	0	0	0	0	1	0	0	0	0	0	0
CFD	1675	symbol	H. sapiens	1675	H. sapiens	CFD	complement factor D	GO:0006957 complement activation, alternative pathway;GO:0002576 platelet degranulation;GO:0043312 neutrophil degranulation		Enzymes/{ENZYME proteins/Hydrolases,Peptidases/Serine-type peptidases}	Plasma membrane(Approved)	2-Aminobenzyl alcohol (Serine-type peptidase activity);3,4-Dichloroisocoumarin (Serine-type peptidase activity)		(M5946)HALLMARK COAGULATION; (M5909)HALLMARK MYOGENESIS	0	0	0	0	0	0	0	0	0	0	0	0	0	0	0	0	0	0	0	0
CAV3	859	symbol	H. sapiens	859	H. sapiens	CAV3	caveolin 3	GO:0060299 negative regulation of sarcomere organization;GO:1900826 negative regulation of membrane depolarization during cardiac muscle cell action potential;GO:0061052 negative regulation of cell growth involved in cardiac muscle cell development		Transporters/Transporter channels and pores	Plasma membrane;Vesicles(Supported)		(M206)PID PDGFRA PATHWAY; (M2701)ST MYOCYTE AD PATHWAY	(M5909)HALLMARK MYOGENESIS	1	1	0	1	0	0	1	0	1	0	1	0	1	0	0	1	0	0	0	0
ABCA8	10351	symbol	H. sapiens	10351	H. sapiens	ABCA8	ATP binding cassette subfamily A member 8	GO:0042908 xenobiotic transport;GO:0006855 drug transmembrane transport;GO:0015893 drug transport		Transporters/Primary Active Transporters	Cytosol;Nucleoplasm(Approved)			(M5948)HALLMARK BILE ACID METABOLISM	0	0	0	0	0	1	0	0	0	0	0	0	0	0	0	0	1	0	1	0
ANGPT4	51378	symbol	H. sapiens	51378	H. sapiens	ANGPT4	angiopoietin 4	GO:0007171 activation of transmembrane receptor protein tyrosine kinase activity;GO:0043537 negative regulation of blood vessel endothelial cell migration;GO:0043536 positive regulation of blood vessel endothelial cell migration		RAS pathway related proteins			(M92)PID ANGIOPOIETIN RECEPTOR PATHWAY; (M5883)NABA SECRETED FACTORS; (M5885)NABA MATRISOME ASSOCIATED		0	0	0	1	0	0	0	0	0	0	0	1	0	0	0	0	0	0	0	0
FHL1	2273	symbol	H. sapiens	2273	H. sapiens	FHL1	four and a half LIM domains 1	GO:1901016 regulation of potassium ion transmembrane transporter activity;GO:0043268 positive regulation of potassium ion transport;GO:1901379 regulation of potassium ion transmembrane transport			Cytosol(Supported)Plasma membrane(Approved)			(M5909)HALLMARK MYOGENESIS	1	1	0	0	0	0	0	0	1	0	0	0	0	1	0	1	0	0	0	0
SLC16A12	387700	symbol	H. sapiens	387700	H. sapiens	SLC16A12	solute carrier family 16 member 12	GO:0015881 creatine transmembrane transport;GO:0003333 amino acid transmembrane transport;GO:0072337 modified amino acid transport			Mitochondria(Approved)				0	0	0	0	1	0	0	0	0	0	0	0	0	0	0	0	0	0	1	0
TIMP4	7079	symbol	H. sapiens	7079	H. sapiens	TIMP4	TIMP metallopeptidase inhibitor 4	GO:0051045 negative regulation of membrane protein ectodomain proteolysis;GO:0051043 regulation of membrane protein ectodomain proteolysis;GO:0006509 membrane protein ectodomain proteolysis					(M3468)NABA ECM REGULATORS; (M5885)NABA MATRISOME ASSOCIATED; (M5889)NABA MATRISOME		0	0	0	1	0	0	1	0	0	0	0	0	0	0	0	0	0	0	0	0
TMEM252	169693	symbol	H. sapiens	169693	H. sapiens	TMEM252	transmembrane protein 252								0	0	0	0	0	0	0	0	0	0	0	0	0	0	0	0	0	0	0	0
PDE3B	5140	symbol	H. sapiens	5140	H. sapiens	PDE3B	phosphodiesterase 3B	GO:0033629 negative regulation of cell adhesion mediated by integrin;GO:0043951 negative regulation of cAMP-mediated signaling;GO:0016525 negative regulation of angiogenesis		Enzymes/ENZYME proteins/Hydrolases	Endoplasmic reticulum(Approved)	(5r)-6-(4-{[2-(3-Iodobenzyl)-3-Oxocyclohex-1-En-1-Yl]Amino}Phenyl)-5-Methyl-4,5-Dihydropyridazin-3(2h)-One (Protein kinase b binding);Hg9a-9, Nonanoyl-N-Hydroxyethylglucamide (Protein kinase b binding);3-isobutyl-1-methyl-7H-xanthine (Protein kinase b binding)			0	0	0	0	1	0	1	0	1	0	0	0	1	0	0	0	0	1	0	0
DEFB132	400830	symbol	H. sapiens	400830	H. sapiens	DEFB132	defensin beta 132	GO:0031640 killing of cells of other organism;GO:0050829 defense response to Gram-negative bacterium;GO:0044364 disruption of cells of other organism							0	0	0	0	0	0	0	0	0	0	0	0	0	0	0	0	0	0	0	0
AOC3	8639	symbol	H. sapiens	8639	H. sapiens	AOC3	amine oxidase, copper containing 3	GO:1902283 negative regulation of primary amine oxidase activity;GO:0051354 negative regulation of oxidoreductase activity;GO:0006805 xenobiotic metabolic process		Enzymes/ENZYME proteins/Oxidoreductases	Cytosol;Golgi apparatus(Approved)	Phenelzine (Tryptamine:oxygen oxidoreductase (deaminating) activity);Hydralazine (Tryptamine:oxygen oxidoreductase (deaminating) activity);6-hydroxydopa quinone (Tryptamine:oxygen oxidoreductase (deaminating) activity)		(M5935)HALLMARK FATTY ACID METABOLISM	0	0	0	0	0	0	1	0	0	0	0	0	0	0	0	0	0	0	0	0
CPED1	79974	symbol	H. sapiens	79974	H. sapiens	CPED1	cadherin like and PC-esterase domain containing 1				Nucleus(Approved)				0	0	0	0	0	0	0	0	0	0	0	0	0	0	0	0	0	0	0	0
CAMKV	79012	symbol	H. sapiens	79012	H. sapiens	CAMKV	CaM kinase like vesicle associated	GO:0099159 regulation of modification of postsynaptic structure;GO:1905244 regulation of modification of synaptic structure;GO:0099010 modification of postsynaptic structure	CAMK Ser/Thr protein kinase family	Enzymes/Kinases/CAMK Ser/Thr protein kinases	Cytokinetic bridge;Nucleoplasm(Approved)				0	0	0	0	0	0	0	0	0	0	0	0	0	0	0	0	0	0	0	0
CNGA2	1260	symbol	H. sapiens	1260	H. sapiens	CNGA2	cyclic nucleotide gated channel alpha 2	GO:0007608 sensory perception of smell;GO:0098655 cation transmembrane transport;GO:0007606 sensory perception of chemical stimulus		Voltage-gated ion channels/Cyclic Nucleotide-Regulated Channels					0	0	0	0	0	0	0	0	1	0	0	0	0	0	0	0	0	0	0	0
WISP1	8840	gene_synonym	H. sapiens	8840	H. sapiens	CCN4	cellular communication network factor 4	GO:0016055 Wnt signaling pathway;GO:0001558 regulation of cell growth;GO:0198738 cell-cell signaling by wnt			Cytosol(Approved)		(M5493)WNT SIGNALING; (M3008)NABA ECM GLYCOPROTEINS; (M5884)NABA CORE MATRISOME		0	1	1	0	0	0	0	0	0	0	0	0	0	0	0	0	0	0	0	0
PLXNA4	91584	symbol	H. sapiens	91584	H. sapiens	PLXNA4	plexin A4	GO:0021793 chemorepulsion of branchiomotor axon;GO:0021644 vagus nerve morphogenesis;GO:0021960 anterior commissure morphogenesis			Plasma membrane(Approved)		(M5880)NABA ECM AFFILIATED; (M5885)NABA MATRISOME ASSOCIATED; (M5889)NABA MATRISOME		0	1	0	1	0	0	0	0	1	0	0	0	0	0	0	1	0	0	0	0
SLC14A2	8170	symbol	H. sapiens	8170	H. sapiens	SLC14A2	solute carrier family 14 member 2	GO:0071918 urea transmembrane transport;GO:0015840 urea transport;GO:0019755 one-carbon compound transport		Transporters/Transporter channels and pores					0	0	0	0	0	0	0	0	0	0	0	0	0	0	0	0	1	0	0	0
TTN	7273	symbol	H. sapiens	7273	H. sapiens	TTN	titin	GO:0048769 sarcomerogenesis;GO:0030241 skeletal muscle myosin thick filament assembly;GO:0030240 skeletal muscle thin filament assembly	CAMK Ser/Thr protein kinase family	Enzymes/{ENZYME proteins/Transferases,Kinases/CAMK Ser/Thr protein kinases}					1	0	0	0	0	0	0	0	0	0	1	0	0	0	0	1	0	0	0	0
HSD17B13	345275	symbol	H. sapiens	345275	H. sapiens	HSD17B13	hydroxysteroid 17-beta dehydrogenase 13	GO:0034389 lipid droplet organization;GO:0046889 positive regulation of lipid biosynthetic process;GO:0045834 positive regulation of lipid metabolic process			Golgi apparatus;Vesicles(Approved)				0	0	0	0	1	0	0	0	0	0	0	0	0	0	0	0	0	0	0	0
GHR	2690	symbol	H. sapiens	2690	H. sapiens	GHR	growth hormone receptor	GO:0060397 JAK-STAT cascade involved in growth hormone signaling pathway;GO:0060396 growth hormone receptor signaling pathway;GO:0042976 activation of Janus kinase activity			Plasma membrane(Supported)Cytoplasmic bodies;Cytosol(Approved)	Somatropin recombinant (Protein kinase binding);Pegvisomant (Protein kinase binding)	(M288)PID HES HEY PATHWAY		0	1	0	0	1	0	1	0	1	0	1	1	0	0	0	1	0	0	0	0
CTNNA2	1496	symbol	H. sapiens	1496	H. sapiens	CTNNA2	catenin alpha 2	GO:0021942 radial glia guided migration of Purkinje cell;GO:0021932 hindbrain radial glia guided cell migration;GO:0098885 modification of postsynaptic actin cytoskeleton							0	0	0	0	0	0	0	0	0	0	0	0	0	0	0	1	0	0	0	0
MDGA2	161357	symbol	H. sapiens	161357	H. sapiens	MDGA2	MAM domain containing glycosylphosphatidylinositol anchor 2	GO:0021522 spinal cord motor neuron differentiation;GO:0021517 ventral spinal cord development;GO:0021515 cell differentiation in spinal cord							0	0	0	0	0	0	0	0	0	0	0	0	0	0	0	0	0	0	0	0
PCK1	5105	symbol	H. sapiens	5105	H. sapiens	PCK1	phosphoenolpyruvate carboxykinase 1	GO:0046327 glycerol biosynthetic process from pyruvate;GO:0019543 propionate catabolic process;GO:0061402 positive regulation of transcription from RNA polymerase II promoter in response to acidic pH		Citric acid cycle related proteins;Enzymes/ENZYME proteins/Lyases		Phosphoenolpyruvate (Phosphoenolpyruvate carboxykinase (gtp) activity);1-(2-Fluorobenzyl)-3-Butyl-8-(N-Acetyl-4-Aminobenzyl)-Xanthine (Phosphoenolpyruvate carboxykinase (gtp) activity);1-Allyl-3-Butyl-8-(N-Acetyl-4-Aminobenzyl)-Xanthine (Phosphoenolpyruvate carboxykinase (gtp) activity);Phosphomethylphosphonic Acid-Guanylate Ester (Phosphoenolpyruvate carboxykinase (gtp) activity)	(M106)PID HNF3B PATHWAY	(M5891)HALLMARK HYPOXIA	0	0	0	0	1	1	1	1	1	0	0	1	1	0	1	0	0	1	0	0
ABCD2	225	symbol	H. sapiens	225	H. sapiens	ABCD2	ATP binding cassette subfamily D member 2	GO:2001280 positive regulation of unsaturated fatty acid biosynthetic process;GO:0032000 positive regulation of fatty acid beta-oxidation;GO:0042760 very long-chain fatty acid catabolic process		Transporters/Primary Active Transporters				(M5949)HALLMARK PEROXISOME; (M5948)HALLMARK BILE ACID METABOLISM; (M5934)HALLMARK XENOBIOTIC METABOLISM	0	0	0	0	1	1	0	0	0	0	0	0	1	0	0	0	1	1	0	0
SGCG	6445	symbol	H. sapiens	6445	H. sapiens	SGCG	sarcoglycan gamma	GO:0060047 heart contraction;GO:0003015 heart process;GO:0008015 blood circulation			Nucleoplasm(Supported)			(M5930)HALLMARK EPITHELIAL MESENCHYMAL TRANSITION; (M5909)HALLMARK MYOGENESIS	0	0	0	0	0	0	0	0	0	0	0	0	0	0	0	1	0	0	0	0
PLXNA4	91584	symbol	H. sapiens	91584	H. sapiens	PLXNA4	plexin A4	GO:0021793 chemorepulsion of branchiomotor axon;GO:0021644 vagus nerve morphogenesis;GO:0021960 anterior commissure morphogenesis			Plasma membrane(Approved)		(M5880)NABA ECM AFFILIATED; (M5885)NABA MATRISOME ASSOCIATED; (M5889)NABA MATRISOME		0	1	0	1	0	0	0	0	1	0	0	0	0	0	0	1	0	0	0	0
BTNL9	153579	symbol	H. sapiens	153579	H. sapiens	BTNL9	butyrophilin like 9	GO:0050852 T cell receptor signaling pathway;GO:0050851 antigen receptor-mediated signaling pathway;GO:0002429 immune response-activating cell surface receptor signaling pathway			Nuclear membrane;Vesicles(Approved)				0	0	0	0	0	0	0	0	0	0	0	0	0	0	0	0	0	0	0	0
ABCA10	10349	symbol	H. sapiens	10349	H. sapiens	ABCA10	ATP binding cassette subfamily A member 10	GO:0006869 lipid transport;GO:0010876 lipid localization;GO:0055085 transmembrane transport		Transporters/Primary Active Transporters					0	0	0	0	0	1	0	0	0	0	0	0	0	0	0	0	1	0	0	0
GYS2	2998	symbol	H. sapiens	2998	H. sapiens	GYS2	glycogen synthase 2	GO:0005978 glycogen biosynthetic process;GO:0009250 glucan biosynthetic process;GO:0005977 glycogen metabolic process		Enzymes/ENZYME proteins/Transferases				(M5937)HALLMARK GLYCOLYSIS	0	0	0	0	0	0	0	0	0	0	0	1	1	0	0	0	0	0	0	0
ADH1B	125	symbol	H. sapiens	125	H. sapiens	ADH1B	alcohol dehydrogenase 1B (class I), beta polypeptide	GO:0006069 ethanol oxidation;GO:0006067 ethanol metabolic process;GO:0034308 primary alcohol metabolic process		Enzymes/ENZYME proteins/Oxidoreductases	Cytosol;Plasma membrane(Approved)	NADH (Zinc ion binding);Fomepizole (Zinc ion binding);N-Benzylformamide (Zinc ion binding);4-Iodopyrazole (Zinc ion binding);2'-Monophosphoadenosine 5'-Diphosphoribose (Zinc ion binding);Cyclohexanol (Zinc ion binding);Glycerol (Zinc ion binding);N-Heptylformamide (Zinc ion binding)			0	0	0	0	0	0	0	0	0	0	0	0	0	0	0	0	0	0	0	0
RBP4	5950	symbol	H. sapiens	5950	H. sapiens	RBP4	retinol binding protein 4	GO:0060044 negative regulation of cardiac muscle cell proliferation;GO:0034633 retinol transport;GO:0048807 female genitalia morphogenesis						(M5953)HALLMARK KRAS SIGNALING UP; (M5934)HALLMARK XENOBIOTIC METABOLISM	0	1	0	0	1	1	0	0	0	1	1	0	1	0	0	1	0	0	0	1
SCN4A	6329	symbol	H. sapiens	6329	H. sapiens	SCN4A	sodium voltage-gated channel alpha subunit 4	GO:0086010 membrane depolarization during action potential;GO:0019228 neuronal action potential;GO:0035725 sodium ion transmembrane transport		Transporters/Transporter channels and pores;Voltage-gated ion channels/Voltage-Gated Sodium Channels	Microtubule organizing center;Nucleoplasm(Approved)	Diclofenac (Voltage-gated sodium channel activity);Propofol (Voltage-gated sodium channel activity);Zonisamide (Voltage-gated sodium channel activity);Flecainide (Voltage-gated sodium channel activity)			0	0	0	0	0	0	0	0	0	0	0	0	0	0	0	0	0	0	0	0
LRRC2	79442	symbol	H. sapiens	79442	H. sapiens	LRRC2	leucine rich repeat containing 2								0	0	0	0	0	0	0	0	0	0	0	0	0	0	0	0	0	0	0	0
KLB	152831	symbol	H. sapiens	152831	H. sapiens	KLB	klotho beta	GO:0090080 positive regulation of MAPKKK cascade by fibroblast growth factor receptor signaling pathway;GO:0036092 phosphatidylinositol-3-phosphate biosynthetic process;GO:0046854 phosphatidylinositol phosphorylation		Transporters/Accessory Factors Involved in Transport			(M276)PID FGF PATHWAY		0	0	0	0	1	0	0	0	0	0	0	0	1	0	0	0	0	0	0	0
APOB	338	symbol	H. sapiens	338	H. sapiens	APOB	apolipoprotein B	GO:0034371 chylomicron remodeling;GO:0034378 chylomicron assembly;GO:0010886 positive regulation of cholesterol storage			Cytosol(Supported)Vesicles(Approved)		(M159)PID AMB2 NEUTROPHILS PATHWAY; (M285)PID HNF3A PATHWAY		0	0	0	0	1	1	1	0	0	0	0	0	1	0	1	0	1	1	0	1
ARHGAP20	57569	symbol	H. sapiens	57569	H. sapiens	ARHGAP20	Rho GTPase activating protein 20	GO:0043547 positive regulation of GTPase activity;GO:0051056 regulation of small GTPase mediated signal transduction;GO:0043087 regulation of GTPase activity			Mitochondria(Approved)				1	0	0	0	0	0	0	0	0	0	0	0	0	0	0	0	0	0	0	0
MYOT	9499	symbol	H. sapiens	9499	H. sapiens	MYOT	myotilin	GO:0007411 axon guidance;GO:0097485 neuron projection guidance;GO:0007156 homophilic cell adhesion via plasma membrane adhesion molecules						(M5956)HALLMARK KRAS SIGNALING DN	0	0	0	0	0	0	0	0	0	0	0	0	0	0	0	0	0	0	0	0
KLHL31	401265	symbol	H. sapiens	401265	H. sapiens	KLHL31	kelch like family member 31								0	0	0	0	0	0	0	0	0	0	0	0	0	0	0	0	0	0	0	0
FREM1	158326	symbol	H. sapiens	158326	H. sapiens	FREM1	FRAS1 related extracellular matrix 1	GO:0097094 craniofacial suture morphogenesis;GO:0060349 bone morphogenesis;GO:0007160 cell-matrix adhesion					(M5880)NABA ECM AFFILIATED; (M5885)NABA MATRISOME ASSOCIATED; (M5889)NABA MATRISOME		0	0	0	1	0	0	0	0	0	0	0	0	0	0	0	0	0	0	0	1
TNXB	7148	symbol	H. sapiens	7148	H. sapiens	TNXB	tenascin XB	GO:0048251 elastic fiber assembly;GO:0085029 extracellular matrix assembly;GO:0030199 collagen fibril organization					(M3008)NABA ECM GLYCOPROTEINS; (M5884)NABA CORE MATRISOME; (M5889)NABA MATRISOME		0	0	1	0	0	0	0	0	0	0	0	1	0	0	0	0	0	0	0	1
OGN	4969	symbol	H. sapiens	4969	H. sapiens	OGN	osteoglycin	GO:0042340 keratan sulfate catabolic process;GO:0018146 keratan sulfate biosynthetic process;GO:0042339 keratan sulfate metabolic process			Endoplasmic reticulum(Supported)		(M5882)NABA PROTEOGLYCANS; (M5884)NABA CORE MATRISOME; (M5889)NABA MATRISOME		0	0	1	1	0	0	0	0	0	0	0	0	0	0	0	0	0	0	0	0
ABCA9	10350	symbol	H. sapiens	10350	H. sapiens	ABCA9	ATP binding cassette subfamily A member 9	GO:0006869 lipid transport;GO:0010876 lipid localization;GO:0055085 transmembrane transport		Transporters/Primary Active Transporters	Endoplasmic reticulum(Approved)			(M5948)HALLMARK BILE ACID METABOLISM	0	0	0	0	0	1	0	0	0	0	0	0	0	0	0	0	1	0	0	0
SLC19A3	80704	symbol	H. sapiens	80704	H. sapiens	SLC19A3	solute carrier family 19 member 3	GO:0071934 thiamine transmembrane transport;GO:0015888 thiamine transport;GO:0042723 thiamine-containing compound metabolic process		Transporters/Electrochemical Potential-driven transporters	Cytosol;Nucleoplasm(Approved)	L-Cysteine (Thiamine uptake transmembrane transporter activity)			0	0	0	0	0	0	0	0	0	0	0	0	0	0	0	0	0	0	1	0
RLBP1	6017	symbol	H. sapiens	6017	H. sapiens	RLBP1	retinaldehyde binding protein 1	GO:0006776 vitamin A metabolic process;GO:0001523 retinoid metabolic process;GO:0016101 diterpenoid metabolic process			Nucleoplasm(Supported)Centrosome;Cytosol(Uncertain)	Vitamin A (Transporter activity)			0	0	0	0	0	0	0	0	0	0	0	0	0	0	0	0	0	0	0	0
ODAM	54959	symbol	H. sapiens	54959	H. sapiens	ODAM	odontogenic, ameloblast associated	GO:0060054 positive regulation of epithelial cell proliferation involved in wound healing;GO:0042475 odontogenesis of dentin-containing tooth;GO:0042476 odontogenesis			Cytosol;Nucleoplasm(Supported)				0	0	0	0	0	0	0	0	0	0	0	0	0	0	0	0	0	0	0	0
CAMKV	79012	symbol	H. sapiens	79012	H. sapiens	CAMKV	CaM kinase like vesicle associated	GO:0099159 regulation of modification of postsynaptic structure;GO:1905244 regulation of modification of synaptic structure;GO:0099010 modification of postsynaptic structure	CAMK Ser/Thr protein kinase family	Enzymes/Kinases/CAMK Ser/Thr protein kinases	Cytokinetic bridge;Nucleoplasm(Approved)				0	0	0	0	0	0	0	0	0	0	0	0	0	0	0	0	0	0	0	0
ZNF695	57116	symbol	H. sapiens	57116	H. sapiens	ZNF695	zinc finger protein 695	GO:0006357 regulation of transcription by RNA polymerase II;GO:0006366 transcription by RNA polymerase II;GO:0006355 regulation of transcription, DNA-templated		Transcription factors/Zinc-coordinating DNA-binding domains	Nuclear speckles(Approved)				0	0	0	0	0	0	0	0	0	0	0	0	0	0	0	0	0	0	0	0
UNC13A	23025	symbol	H. sapiens	23025	H. sapiens	UNC13A	unc-13 homolog A	GO:0099525 presynaptic dense core vesicle exocytosis;GO:1903861 positive regulation of dendrite extension;GO:0061789 dense core granule priming			Cytosol;Endoplasmic reticulum;Nuclear membrane(Uncertain)				1	1	0	0	0	0	0	0	0	0	1	0	0	0	0	1	0	0	0	0
ESCO2	157570	symbol	H. sapiens	157570	H. sapiens	ESCO2	establishment of sister chromatid cohesion N-acetyltransferase 2	GO:0034421 post-translational protein acetylation;GO:0071168 protein localization to chromatin;GO:0007062 sister chromatid cohesion			Golgi apparatus;Nucleus(Supported)				1	0	0	0	0	0	0	0	0	0	0	0	0	0	0	0	0	0	0	0
MDGA2	161357	symbol	H. sapiens	161357	H. sapiens	MDGA2	MAM domain containing glycosylphosphatidylinositol anchor 2	GO:0021522 spinal cord motor neuron differentiation;GO:0021517 ventral spinal cord development;GO:0021515 cell differentiation in spinal cord							0	0	0	0	0	0	0	0	0	0	0	0	0	0	0	0	0	0	0	0
UMODL1	89766	symbol	H. sapiens	89766	H. sapiens	UMODL1	uromodulin like 1	GO:2000354 regulation of ovarian follicle development;GO:0097211 cellular response to gonadotropin-releasing hormone;GO:2000194 regulation of female gonad development							0	0	0	0	0	0	1	0	0	1	0	0	0	0	0	0	0	0	0	1
PLIN4	729359	symbol	H. sapiens	729359	H. sapiens	PLIN4	perilipin 4				Cytosol;Lipid droplets;Plasma membrane(Supported)Vesicles(Approved)				0	0	0	0	0	0	0	1	0	0	0	0	0	0	0	0	0	0	0	0
PLIN1	5346	symbol	H. sapiens	5346	H. sapiens	PLIN1	perilipin 1	GO:0016042 lipid catabolic process;GO:0006629 lipid metabolic process;GO:1901575 organic substance catabolic process			Peroxisomes(Uncertain)				0	0	0	0	0	0	0	1	1	0	0	0	1	0	0	0	0	1	0	0
ADRA1A	148	symbol	H. sapiens	148	H. sapiens	ADRA1A	adrenoceptor alpha 1A	GO:0001985 negative regulation of heart rate involved in baroreceptor response to increased systemic arterial blood pressure;GO:0001983 baroreceptor response to increased systemic arterial blood pressure;GO:0001997 positive regulation of the force of heart contraction by epinephrine-norepinephrine		G-protein coupled receptors/GPCRs excl olfactory receptors		Amphetamine (Protein heterodimerization activity);Midodrine (Protein heterodimerization activity);Citalopram (Protein heterodimerization activity);Ziprasidone (Protein heterodimerization activity);Cabergoline (Protein heterodimerization activity);Dapiprazole (Protein heterodimerization activity);Amitriptyline (Protein heterodimerization activity);Olanzapine (Protein heterodimerization activity);A…			1	1	0	0	0	0	0	0	1	0	1	0	1	0	0	1	0	0	0	0
MAOA	4128	symbol	H. sapiens	4128	H. sapiens	MAOA	monoamine oxidase A	GO:0042420 dopamine catabolic process;GO:0042424 catecholamine catabolic process;GO:0019614 catechol-containing compound catabolic process		Enzymes/ENZYME proteins/Oxidoreductases	Mitochondria(Enhanced)	Amphetamine (Serotonin binding);Phentermine (Serotonin binding);Procaine (Serotonin binding);Tranylcypromine (Serotonin binding);Phenelzine (Serotonin binding);Minaprine (Serotonin binding);Zonisamide (Serotonin binding);Selegiline (Serotonin binding);Procarbazine (Serotonin binding);Moclobemide (Serotonin binding);Isocarboxazid (Serotonin binding);Ephedra (Serotonin binding);MMDA (Serotonin bind…		(M5941)HALLMARK UV RESPONSE UP; (M5935)HALLMARK FATTY ACID METABOLISM; (M5934)HALLMARK XENOBIOTIC METABOLISM	0	0	0	0	0	0	0	0	0	0	0	0	0	0	0	0	0	0	0	0
CHL1	10752	symbol	H. sapiens	10752	H. sapiens	CHL1	cell adhesion molecule L1 like	GO:0007411 axon guidance;GO:0035640 exploration behavior;GO:0043524 negative regulation of neuron apoptotic process							0	0	0	0	0	0	0	0	0	0	0	0	0	0	0	0	0	0	0	0
CNGA2	1260	symbol	H. sapiens	1260	H. sapiens	CNGA2	cyclic nucleotide gated channel alpha 2	GO:0007608 sensory perception of smell;GO:0098655 cation transmembrane transport;GO:0007606 sensory perception of chemical stimulus		Voltage-gated ion channels/Cyclic Nucleotide-Regulated Channels					0	0	0	0	0	0	0	0	1	0	0	0	0	0	0	0	0	0	0	0
ITIH5	80760	symbol	H. sapiens	80760	H. sapiens	ITIH5	inter-alpha-trypsin inhibitor heavy chain family member 5	GO:0030212 hyaluronan metabolic process;GO:1903510 mucopolysaccharide metabolic process;GO:0010951 negative regulation of endopeptidase activity			Golgi apparatus;Vesicles(Approved)		(M3468)NABA ECM REGULATORS; (M5885)NABA MATRISOME ASSOCIATED; (M5889)NABA MATRISOME	(M5905)HALLMARK ADIPOGENESIS; (M5947)HALLMARK IL2 STAT5 SIGNALING	0	0	0	1	0	0	0	0	0	0	0	0	0	0	0	0	0	0	0	0
ACVR1C	130399	symbol	H. sapiens	130399	H. sapiens	ACVR1C	activin A receptor type 1C	GO:1901164 negative regulation of trophoblast cell migration;GO:1901383 negative regulation of chorionic trophoblast cell proliferation;GO:1901163 regulation of trophoblast cell migration	TKL Ser/Thr protein kinase family	Enzymes/{ENZYME proteins/Transferases,Kinases/TKL Ser/Thr protein kinases}					0	0	0	0	0	1	1	0	0	0	1	0	1	0	0	0	0	0	0	0
PCK1	5105	symbol	H. sapiens	5105	H. sapiens	PCK1	phosphoenolpyruvate carboxykinase 1	GO:0046327 glycerol biosynthetic process from pyruvate;GO:0019543 propionate catabolic process;GO:0061402 positive regulation of transcription from RNA polymerase II promoter in response to acidic pH		Citric acid cycle related proteins;Enzymes/ENZYME proteins/Lyases		Phosphoenolpyruvate (Phosphoenolpyruvate carboxykinase (gtp) activity);1-(2-Fluorobenzyl)-3-Butyl-8-(N-Acetyl-4-Aminobenzyl)-Xanthine (Phosphoenolpyruvate carboxykinase (gtp) activity);1-Allyl-3-Butyl-8-(N-Acetyl-4-Aminobenzyl)-Xanthine (Phosphoenolpyruvate carboxykinase (gtp) activity);Phosphomethylphosphonic Acid-Guanylate Ester (Phosphoenolpyruvate carboxykinase (gtp) activity)	(M106)PID HNF3B PATHWAY	(M5891)HALLMARK HYPOXIA	0	0	0	0	1	1	1	1	1	0	0	1	1	0	1	0	0	1	0	0
AGTR1	185	symbol	H. sapiens	185	H. sapiens	AGTR1	angiotensin II receptor type 1	GO:0002018 renin-angiotensin regulation of aldosterone production;GO:2000858 regulation of aldosterone secretion;GO:0035932 aldosterone secretion		G-protein coupled receptors/GPCRs excl olfactory receptors;Transporters	Vesicles(Uncertain)	Valsartan (Protein heterodimerization activity);Olmesartan (Protein heterodimerization activity);Losartan (Protein heterodimerization activity);Candesartan (Protein heterodimerization activity);Eprosartan (Protein heterodimerization activity);Telmisartan (Protein heterodimerization activity);Irbesartan (Protein heterodimerization activity);Forasartan (Protein heterodimerization activity);Saprisar…	(M86)PID ARF6 PATHWAY; (M67)PID ARF6 TRAFFICKING PATHWAY; (M92)PID ANGIOPOIETIN RECEPTOR PATHWAY		0	1	0	0	1	1	1	0	1	0	1	0	0	0	0	0	0	0	0	1
SYNPO2	171024	symbol	H. sapiens	171024	H. sapiens	SYNPO2	synaptopodin 2	GO:0032233 positive regulation of actin filament bundle assembly;GO:0032231 regulation of actin filament bundle assembly;GO:0000045 autophagosome assembly			Actin filaments(Supported)Cytosol;Vesicles(Approved)				0	0	0	0	0	0	0	0	0	0	0	0	0	0	0	0	0	0	0	0
ADCY5	111	symbol	H. sapiens	111	H. sapiens	ADCY5	adenylate cyclase 5	GO:0006171 cAMP biosynthetic process;GO:0071377 cellular response to glucagon stimulus;GO:0061178 regulation of insulin secretion involved in cellular response to glucose stimulus		Enzymes/ENZYME proteins/Lyases	Intermediate filaments(Enhanced)	Colforsin (Protein heterodimerization activity);2',5'-DIDEOXY-ADENOSINE 3'-MONOPHOSPHATE (Protein heterodimerization activity)	(M56)PID LPA4 PATHWAY; (M8)PID ENDOTHELIN PATHWAY; (M15)PID LYSOPHOSPHOLIPID PATHWAY		0	0	0	0	1	0	1	0	1	0	1	0	1	0	0	0	1	0	0	0
ZBTB16	7704	symbol	H. sapiens	7704	H. sapiens	ZBTB16	zinc finger and BTB domain containing 16	GO:0051138 positive regulation of NK T cell differentiation;GO:0051136 regulation of NK T cell differentiation;GO:0048133 male germ-line stem cell asymmetric division		Transcription factors/Zinc-coordinating DNA-binding domains				(M5956)HALLMARK KRAS SIGNALING DN; (M5939)HALLMARK P53 PATHWAY	1	0	0	0	0	0	0	0	0	1	0	0	0	0	0	0	0	0	0	1
SORBS1	10580	symbol	H. sapiens	10580	H. sapiens	SORBS1	sorbin and SH3 domain containing 1	GO:0046326 positive regulation of glucose import;GO:0045725 positive regulation of glycogen biosynthetic process;GO:0010828 positive regulation of glucose transmembrane transport			Focal adhesion sites;Plasma membrane(Supported)Centrosome(Uncertain)		(M16)PID INSULIN PATHWAY; (M7955)SIG INSULIN RECEPTOR PATHWAY IN CARDIAC MYOCYTES	(M5905)HALLMARK ADIPOGENESIS; (M5909)HALLMARK MYOGENESIS	0	0	0	0	1	0	1	1	0	0	0	0	1	0	0	0	0	0	0	0
SCARA5	286133	symbol	H. sapiens	286133	H. sapiens	SCARA5	scavenger receptor class A member 5	GO:0034755 iron ion transmembrane transport;GO:0006879 cellular iron ion homeostasis;GO:0070207 protein homotrimerization							0	0	0	0	0	1	0	0	1	0	0	0	0	0	0	0	0	0	0	0
GDF10	2662	symbol	H. sapiens	2662	H. sapiens	GDF10	growth differentiation factor 10	GO:0010862 positive regulation of pathway-restricted SMAD protein phosphorylation;GO:0045668 negative regulation of osteoblast differentiation;GO:0060393 regulation of pathway-restricted SMAD protein phosphorylation					(M5883)NABA SECRETED FACTORS; (M5885)NABA MATRISOME ASSOCIATED; (M5889)NABA MATRISOME		0	0	0	1	0	0	0	0	0	0	0	0	0	0	0	0	0	0	0	1
KLB	152831	symbol	H. sapiens	152831	H. sapiens	KLB	klotho beta	GO:0090080 positive regulation of MAPKKK cascade by fibroblast growth factor receptor signaling pathway;GO:0036092 phosphatidylinositol-3-phosphate biosynthetic process;GO:0046854 phosphatidylinositol phosphorylation		Transporters/Accessory Factors Involved in Transport			(M276)PID FGF PATHWAY		0	0	0	0	1	0	0	0	0	0	0	0	1	0	0	0	0	0	0	0
PYGM	5837	symbol	H. sapiens	5837	H. sapiens	PYGM	glycogen phosphorylase, muscle associated	GO:0005980 glycogen catabolic process;GO:0009251 glucan catabolic process;GO:0044247 cellular polysaccharide catabolic process		Enzymes/ENZYME proteins/Transferases		Pyridoxal Phosphate (Pyridoxal phosphate binding);Beta-D-Glucopyranose Spirohydantoin (Pyridoxal phosphate binding);3-Amino-8,9,10-Trihydroxy-7-Hydroxymethyl-6-Oxa-1,3-Diaza-Spiro[4.5]Decane-2,4-Dione (Pyridoxal phosphate binding);alpha-D-glucose 6-phosphate (Pyridoxal phosphate binding);1-N-Acetyl-Beta-D-Glucosamine (Pyridoxal phosphate binding);Fluoro-Phosphite Ion (Pyridoxal phosphate binding)…		(M5891)HALLMARK HYPOXIA; (M5909)HALLMARK MYOGENESIS	0	0	0	0	0	0	0	0	0	0	0	0	1	0	0	0	0	0	0	0
ACACB	32	symbol	H. sapiens	32	H. sapiens	ACACB	acetyl-CoA carboxylase beta	GO:0006853 carnitine shuttle;GO:0031999 negative regulation of fatty acid beta-oxidation;GO:2001295 malonyl-CoA biosynthetic process		Enzymes/ENZYME proteins/Ligase		Biotin (Metal ion binding);Adenine (Metal ion binding);Soraphen A (Metal ion binding);2-[4-(2,4-Dichlorophenoxy)Phenoxy]Propanoic Acid (Metal ion binding);(2S)-2-(4-{[3-CHLORO-5-(TRIFLUOROMETHYL)PYRIDIN-2-YL]OXY}PHENOXY)PROPANOIC ACID (Metal ion binding)			0	1	0	0	1	1	0	0	0	0	0	0	1	0	0	1	0	1	0	0
CPA1	1357	symbol	H. sapiens	1357	H. sapiens	CPA1	carboxypeptidase A1	GO:0006508 proteolysis;GO:0019538 protein metabolic process;GO:1901564 organonitrogen compound metabolic process		Enzymes/{ENZYME proteins/Hydrolases,Peptidases/Metallopeptidases}		Alpha-Hydroxy-Beta-Phenyl-Propionic Acid (Zinc ion binding);L-[(N-Hydroxyamino)Carbonyl]Phenylalanine (Zinc ion binding);Phenylalanine-N-Sulfonamide (Zinc ion binding);D-Cysteine (Zinc ion binding);2-Benzyl-3-Iodopropanoic Acid (Zinc ion binding);D-[(Amino)Carbonyl]Phenylalanine (Zinc ion binding);D-[(N-Hydroxyamino)Carbonyl]Phenylalanine (Zinc ion binding);(2R)-2-benzyl-3-nitropropanoic acid (Zi…			0	0	0	0	0	0	0	0	0	0	0	1	0	0	0	0	0	0	0	0
ALDH1L1	10840	symbol	H. sapiens	10840	H. sapiens	ALDH1L1	aldehyde dehydrogenase 1 family member L1	GO:0009258 10-formyltetrahydrofolate catabolic process;GO:0009397 folic acid-containing compound catabolic process;GO:0009256 10-formyltetrahydrofolate metabolic process		Enzymes/ENZYME proteins/Oxidoreductases	Cytosol(Enhanced)	Tetrahydrofolic acid (Methyltransferase activity)		(M5945)HALLMARK HEME METABOLISM	0	0	0	0	0	0	0	0	0	0	0	0	0	0	0	0	0	0	0	0
TUSC5	286753	gene_synonym	H. sapiens	286753	H. sapiens	TRARG1	trafficking regulator of GLUT4 (SLC2A4) 1	GO:0044381 glucose import in response to insulin stimulus;GO:0099638 endosome to plasma membrane protein transport;GO:0046323 glucose import							0	0	0	0	0	0	1	0	0	0	0	0	0	0	0	0	0	0	0	0
NPR1	4881	symbol	H. sapiens	4881	H. sapiens	NPR1	natriuretic peptide receptor 1	GO:0035815 positive regulation of renal sodium excretion;GO:0010753 positive regulation of cGMP-mediated signaling;GO:0035813 regulation of renal sodium excretion	RGC kinase: adenylyl cyclase class-4/guanylyl cyclase	Enzymes/{ENZYME proteins/Lyases,Kinases/RGC receptor guanylate cyclase kinases}	Nucleoli;Nucleus;Plasma membrane(Approved)	Nitroprusside (Protein kinase activity);Nitroglycerin (Protein kinase activity);Isosorbide Dinitrate (Protein kinase activity);Amyl Nitrite (Protein kinase activity);Erythrityl Tetranitrate (Protein kinase activity);Nesiritide (Protein kinase activity);Ularitide (Protein kinase activity)			0	1	0	0	0	0	0	0	1	0	1	0	0	0	0	0	0	0	0	0
FHL1	2273	symbol	H. sapiens	2273	H. sapiens	FHL1	four and a half LIM domains 1	GO:1901016 regulation of potassium ion transmembrane transporter activity;GO:0043268 positive regulation of potassium ion transport;GO:1901379 regulation of potassium ion transmembrane transport			Cytosol(Supported)Plasma membrane(Approved)			(M5909)HALLMARK MYOGENESIS	1	1	0	0	0	0	0	0	1	0	0	0	0	1	0	1	0	0	0	0
TTN	7273	symbol	H. sapiens	7273	H. sapiens	TTN	titin	GO:0048769 sarcomerogenesis;GO:0030241 skeletal muscle myosin thick filament assembly;GO:0030240 skeletal muscle thin filament assembly	CAMK Ser/Thr protein kinase family	Enzymes/{ENZYME proteins/Transferases,Kinases/CAMK Ser/Thr protein kinases}					1	0	0	0	0	0	0	0	0	0	1	0	0	0	0	1	0	0	0	0
SLC16A12	387700	symbol	H. sapiens	387700	H. sapiens	SLC16A12	solute carrier family 16 member 12	GO:0015881 creatine transmembrane transport;GO:0003333 amino acid transmembrane transport;GO:0072337 modified amino acid transport			Mitochondria(Approved)				0	0	0	0	1	0	0	0	0	0	0	0	0	0	0	0	0	0	1	0
SVEP1	79987	symbol	H. sapiens	79987	H. sapiens	SVEP1	sushi, von Willebrand factor type A, EGF and pentraxin domain containing 1	GO:0007155 cell adhesion;GO:0022610 biological adhesion;GO:0008150 biological_process					(M3008)NABA ECM GLYCOPROTEINS; (M5884)NABA CORE MATRISOME; (M5889)NABA MATRISOME		0	0	1	0	0	0	0	0	0	0	0	0	0	0	0	0	0	0	0	0
PDK4	5166	symbol	H. sapiens	5166	H. sapiens	PDK4	pyruvate dehydrogenase kinase 4	GO:0010510 regulation of acetyl-CoA biosynthetic process from pyruvate;GO:0050812 regulation of acyl-CoA biosynthetic process;GO:0006086 acetyl-CoA biosynthetic process from pyruvate	Atypical: PDK/BCKDK protein kinase family	Enzymes/{ENZYME proteins/Transferases,Kinases/Atypical kinases}		4-[4-(4-methoxyphenyl)-5-methyl-1H-pyrazol-3-yl]benzene-1,3-diol (Pyruvate dehydrogenase (acetyl-transferring) kinase activity)		(M5936)HALLMARK OXIDATIVE PHOSPHORYLATION; (M5934)HALLMARK XENOBIOTIC METABOLISM	0	0	0	0	1	1	1	0	1	0	0	0	1	0	0	0	0	0	0	0
C19orf80	55908	gene_synonym	H. sapiens	55908	H. sapiens	ANGPTL8	angiopoietin like 8	GO:0051004 regulation of lipoprotein lipase activity;GO:0010954 positive regulation of protein processing;GO:0050746 regulation of lipoprotein metabolic process			Golgi apparatus(Approved)Nucleoplasm(Uncertain)				0	0	0	1	1	0	0	0	1	0	0	0	0	0	0	0	1	0	0	0
CIDEA	1149	symbol	H. sapiens	1149	H. sapiens	CIDEA	cell death inducing DFFA like effector a	GO:1902510 regulation of apoptotic DNA fragmentation;GO:0010890 positive regulation of sequestering of triglyceride;GO:0010889 regulation of sequestering of triglyceride						(M5935)HALLMARK FATTY ACID METABOLISM; (M5905)HALLMARK ADIPOGENESIS; (M5953)HALLMARK KRAS SIGNALING UP	0	0	0	0	1	1	0	0	0	0	1	0	0	0	0	0	0	1	0	0
MLC1	23209	symbol	H. sapiens	23209	H. sapiens	MLC1	megalencephalic leukoencephalopathy with subcortical cysts 1	GO:0071397 cellular response to cholesterol;GO:0072584 caveolin-mediated endocytosis;GO:0070723 response to cholesterol		Transporters					0	0	0	0	0	0	0	0	0	0	0	0	0	0	0	0	0	0	0	0
PLXNA4	91584	symbol	H. sapiens	91584	H. sapiens	PLXNA4	plexin A4	GO:0021793 chemorepulsion of branchiomotor axon;GO:0021644 vagus nerve morphogenesis;GO:0021960 anterior commissure morphogenesis			Plasma membrane(Approved)		(M5880)NABA ECM AFFILIATED; (M5885)NABA MATRISOME ASSOCIATED; (M5889)NABA MATRISOME		0	1	0	1	0	0	0	0	1	0	0	0	0	0	0	1	0	0	0	0
ASPA	443	symbol	H. sapiens	443	H. sapiens	ASPA	aspartoacylase	GO:0006533 aspartate catabolic process;GO:0048714 positive regulation of oligodendrocyte differentiation;GO:0022010 central nervous system myelination		Enzymes/ENZYME proteins/Hydrolases	Cytosol(Uncertain)	L-Aspartic Acid (Metal ion binding)			0	0	0	0	0	0	0	0	0	0	0	0	0	0	0	0	0	0	0	0
LRRC2	79442	symbol	H. sapiens	79442	H. sapiens	LRRC2	leucine rich repeat containing 2								0	0	0	0	0	0	0	0	0	0	0	0	0	0	0	0	0	0	0	0
HOGA1	112817	symbol	H. sapiens	112817	H. sapiens	HOGA1	4-hydroxy-2-oxoglutarate aldolase 1	GO:0019470 4-hydroxyproline catabolic process;GO:0033609 oxalate metabolic process;GO:0009436 glyoxylate catabolic process		Enzymes/ENZYME proteins/Lyases					0	0	0	0	1	0	0	0	0	0	0	0	0	0	0	0	0	0	0	0
ABCB5	340273	symbol	H. sapiens	340273	H. sapiens	ABCB5	ATP binding cassette subfamily B member 5	GO:0048058 compound eye corneal lens development;GO:0042908 xenobiotic transport;GO:0048749 compound eye development		Transporters/Primary Active Transporters		Biricodar dicitrate (Efflux transmembrane transporter activity)			0	0	0	0	0	0	0	0	0	0	0	0	0	0	0	0	1	0	1	0
CRHBP	1393	symbol	H. sapiens	1393	H. sapiens	CRHBP	corticotropin releasing hormone binding protein	GO:0051460 negative regulation of corticotropin secretion;GO:1900011 negative regulation of corticotropin-releasing hormone receptor activity;GO:0051459 regulation of corticotropin secretion					(M5883)NABA SECRETED FACTORS; (M5885)NABA MATRISOME ASSOCIATED; (M5889)NABA MATRISOME		0	0	0	1	0	0	1	0	1	0	1	0	0	0	1	0	0	0	0	0
PAPPA2	60676	symbol	H. sapiens	60676	H. sapiens	PAPPA2	pappalysin 2	GO:0060349 bone morphogenesis;GO:0060348 bone development;GO:0009651 response to salt stress		Enzymes/Peptidases/Metallopeptidases	Endoplasmic reticulum;Vesicles(Approved)		(M3468)NABA ECM REGULATORS; (M5885)NABA MATRISOME ASSOCIATED; (M5889)NABA MATRISOME		0	1	0	1	0	0	0	0	0	0	0	0	0	0	0	0	0	0	0	1
FHL1	2273	symbol	H. sapiens	2273	H. sapiens	FHL1	four and a half LIM domains 1	GO:1901016 regulation of potassium ion transmembrane transporter activity;GO:0043268 positive regulation of potassium ion transport;GO:1901379 regulation of potassium ion transmembrane transport			Cytosol(Supported)Plasma membrane(Approved)			(M5909)HALLMARK MYOGENESIS	1	1	0	0	0	0	0	0	1	0	0	0	0	1	0	1	0	0	0	0
ECM2	1842	symbol	H. sapiens	1842	H. sapiens	ECM2	extracellular matrix protein 2	GO:0010811 positive regulation of cell-substrate adhesion;GO:0010810 regulation of cell-substrate adhesion;GO:0007160 cell-matrix adhesion					(M3008)NABA ECM GLYCOPROTEINS; (M5884)NABA CORE MATRISOME; (M5889)NABA MATRISOME	(M5930)HALLMARK EPITHELIAL MESENCHYMAL TRANSITION	0	0	1	0	0	0	0	0	0	0	0	0	0	0	0	0	0	0	0	1
SLC16A12	387700	symbol	H. sapiens	387700	H. sapiens	SLC16A12	solute carrier family 16 member 12	GO:0015881 creatine transmembrane transport;GO:0003333 amino acid transmembrane transport;GO:0072337 modified amino acid transport			Mitochondria(Approved)				0	0	0	0	1	0	0	0	0	0	0	0	0	0	0	0	0	0	1	0
CHL1	10752	symbol	H. sapiens	10752	H. sapiens	CHL1	cell adhesion molecule L1 like	GO:0007411 axon guidance;GO:0035640 exploration behavior;GO:0043524 negative regulation of neuron apoptotic process							0	0	0	0	0	0	0	0	0	0	0	0	0	0	0	0	0	0	0	0
CCL14	6358	symbol	H. sapiens	6358	H. sapiens	CCL14	C-C motif chemokine ligand 14	GO:0030593 neutrophil chemotaxis;GO:0048247 lymphocyte chemotaxis;GO:0002548 monocyte chemotaxis					(M5883)NABA SECRETED FACTORS; (M5885)NABA MATRISOME ASSOCIATED; (M5889)NABA MATRISOME		0	0	0	1	0	0	0	0	1	0	0	0	0	0	1	0	0	0	0	0
SLCO1B3	28234	symbol	H. sapiens	28234	H. sapiens	SLCO1B3	solute carrier organic anion transporter family member 1B3	GO:0015721 bile acid and bile salt transport;GO:0043252 sodium-independent organic anion transport;GO:0015718 monocarboxylic acid transport		Transporters/Electrochemical Potential-driven transporters	Plasma membrane(Supported)	Rifampicin (Sodium-independent organic anion transmembrane transporter activity);Clarithromycin (Sodium-independent organic anion transmembrane transporter activity)			0	0	0	0	1	1	0	0	0	0	0	0	0	0	0	0	1	0	0	0
KIAA0408	9729	symbol	H. sapiens	9729	H. sapiens	KIAA0408	KIAA0408				Cytosol;Nucleoplasm(Approved)				0	0	0	0	0	0	0	0	0	0	0	0	0	0	0	0	0	0	0	0
FAM83A	84985	symbol	H. sapiens	84985	H. sapiens	FAM83A	family with sequence similarity 83 member A	GO:0007173 epidermal growth factor receptor signaling pathway;GO:0038127 ERBB signaling pathway;GO:0007169 transmembrane receptor protein tyrosine kinase signaling pathway			Nucleoplasm(Approved)				0	0	0	0	0	0	0	0	0	0	0	0	0	0	0	0	0	0	0	0
HTR2C	3358	symbol	H. sapiens	3358	H. sapiens	HTR2C	5-hydroxytryptamine receptor 2C	GO:0043397 regulation of corticotropin-releasing hormone secretion;GO:0010513 positive regulation of phosphatidylinositol biosynthetic process;GO:0043396 corticotropin-releasing hormone secretion		G-protein coupled receptors/{GPCRs excl olfactory receptors,Serotonin receptors}		Tramadol (Serotonin receptor activity);Ziprasidone (Serotonin receptor activity);Methysergide (Serotonin receptor activity);Cabergoline (Serotonin receptor activity);Ropinirole (Serotonin receptor activity);Amitriptyline (Serotonin receptor activity);Olanzapine (Serotonin receptor activity);Clozapine (Serotonin receptor activity);Mirtazapine (Serotonin receptor activity);Loxapine (Serotonin recep…			0	0	0	0	1	1	0	0	1	0	1	0	0	0	0	0	0	0	0	0
SCN2B	6327	symbol	H. sapiens	6327	H. sapiens	SCN2B	sodium voltage-gated channel beta subunit 2	GO:0046684 response to pyrethroid;GO:0060371 regulation of atrial cardiac muscle cell membrane depolarization;GO:0086091 regulation of heart rate by cardiac conduction		Transporters/Accessory Factors Involved in Transport		Zonisamide (Voltage-gated sodium channel activity involved in cardiac muscle cell action potential)			0	0	0	0	0	0	0	0	1	0	0	0	0	0	0	0	0	0	0	0
SEL1L2	80343	symbol	H. sapiens	80343	H. sapiens	SEL1L2	SEL1L2, ERAD E3 ligase adaptor subunit								0	0	0	0	0	0	0	0	0	0	0	0	0	0	0	0	0	0	0	0
RXRG	6258	symbol	H. sapiens	6258	H. sapiens	RXRG	retinoid X receptor gamma	GO:0048384 retinoic acid receptor signaling pathway;GO:0043401 steroid hormone mediated signaling pathway;GO:0006367 transcription initiation from RNA polymerase II promoter		Nuclear receptors;Transcription factors/Zinc-coordinating DNA-binding domains	Nuclear bodies;Nucleoplasm(Supported)	Adapalene (Zinc ion binding);Bexarotene (Zinc ion binding);Acitretin (Zinc ion binding);Alitretinoin (Zinc ion binding);Tretinoin (Zinc ion binding);Etretinate (Zinc ion binding)	(M162)PID RXR VDR PATHWAY; (M207)PID RETINOIC ACID PATHWAY; (M239)PID A6B1 A6B4 INTEGRIN PATHWAY	(M5949)HALLMARK PEROXISOME; (M5948)HALLMARK BILE ACID METABOLISM	0	0	0	0	0	0	1	1	0	0	0	0	1	0	0	0	0	0	0	0
SLC16A12	387700	symbol	H. sapiens	387700	H. sapiens	SLC16A12	solute carrier family 16 member 12	GO:0015881 creatine transmembrane transport;GO:0003333 amino acid transmembrane transport;GO:0072337 modified amino acid transport			Mitochondria(Approved)				0	0	0	0	1	0	0	0	0	0	0	0	0	0	0	0	0	0	1	0
LUZP2	338645	symbol	H. sapiens	338645	H. sapiens	LUZP2	leucine zipper protein 2				Cytosol;Nucleoplasm;Plasma membrane(Approved)				0	0	0	0	0	0	0	0	0	0	0	0	0	0	0	0	0	0	0	0
CCL11	6356	symbol	H. sapiens	6356	H. sapiens	CCL11	C-C motif chemokine ligand 11	GO:0060763 mammary duct terminal end bud growth;GO:0048245 eosinophil chemotaxis;GO:0002551 mast cell chemotaxis				CAT-213 (Chemokine activity)	(M222)PID CXCR3 PATHWAY; (M28)PID IL4 2PATHWAY; (M5883)NABA SECRETED FACTORS	(M5950)HALLMARK ALLOGRAFT REJECTION	0	0	0	1	0	0	0	0	1	0	0	0	0	0	1	1	0	0	0	0
ZP2	7783	symbol	H. sapiens	7783	H. sapiens	ZP2	zona pellucida glycoprotein 2	GO:0060468 prevention of polyspermy;GO:0060467 negative regulation of fertilization;GO:0060046 regulation of acrosome reaction					(M3008)NABA ECM GLYCOPROTEINS; (M5884)NABA CORE MATRISOME; (M5889)NABA MATRISOME		0	0	1	0	0	0	0	0	0	0	0	0	0	0	0	0	0	0	0	0
MAGEB6	158809	symbol	H. sapiens	158809	H. sapiens	MAGEB6	MAGE family member B6	GO:0008150 biological_process							0	0	0	0	0	0	0	0	0	0	0	0	0	0	0	0	0	0	0	0
COL11A1	1301	symbol	H. sapiens	1301	H. sapiens	COL11A1	collagen type XI alpha 1 chain	GO:0050910 detection of mechanical stimulus involved in sensory perception of sound;GO:0055010 ventricular cardiac muscle tissue morphogenesis;GO:0035989 tendon development			Endoplasmic reticulum(Approved)		(M3005)NABA COLLAGENS; (M198)PID SYNDECAN 1 PATHWAY; (M18)PID INTEGRIN1 PATHWAY	(M5942)HALLMARK UV RESPONSE DN; (M5930)HALLMARK EPITHELIAL MESENCHYMAL TRANSITION	0	0	1	0	0	0	0	0	0	0	0	1	0	0	0	1	0	0	0	1
TYRP1	7306	symbol	H. sapiens	7306	H. sapiens	TYRP1	tyrosinase related protein 1	GO:0043438 acetoacetic acid metabolic process;GO:0048023 positive regulation of melanin biosynthetic process;GO:0048021 regulation of melanin biosynthetic process			Vesicles(Supported)		(M145)PID P53 DOWNSTREAM PATHWAY		0	0	0	0	1	0	0	0	0	0	0	0	0	0	0	0	0	0	0	0
MAGEC2	51438	symbol	H. sapiens	51438	H. sapiens	MAGEC2	MAGE family member C2	GO:0051443 positive regulation of ubiquitin-protein transferase activity;GO:0051438 regulation of ubiquitin-protein transferase activity;GO:0031398 positive regulation of protein ubiquitination			Cytosol;Nucleus(Supported)Nucleoli(Approved)				0	0	0	0	0	0	0	0	0	0	0	0	0	0	0	0	0	0	0	0
MMP13	4322	symbol	H. sapiens	4322	H. sapiens	MMP13	matrix metallopeptidase 13	GO:0003417 growth plate cartilage development;GO:0001958 endochondral ossification;GO:0060351 cartilage development involved in endochondral bone morphogenesis		Enzymes/Peptidases/Metallopeptidases		Marimastat (Zinc ion binding);3-Methylpyridine (Zinc ion binding);2-{4-[4-(4-Chloro-Phenoxy)-Benzenesulfonyl]-Tetrahydro-Pyran-4-Yl}-N-Hydroxy-Acetamide (Zinc ion binding);WAY-151693 (Zinc ion binding);Hydroxyaminovaline (Zinc ion binding);1-Methyloxy-4-Sulfone-Benzene (Zinc ion binding);PYRIMIDINE-4,6-DICARBOXYLIC ACID BIS-(3-METHYL-BENZYLAMIDE) (Zinc ion binding);PYRIMIDINE-4,6-DICARBOXYLIC ACI…	(M174)PID UPA UPAR PATHWAY; (M3468)NABA ECM REGULATORS; (M5885)NABA MATRISOME ASSOCIATED	(M5921)HALLMARK COMPLEMENT	0	0	0	1	0	0	0	0	0	0	0	1	0	0	0	1	0	0	0	1
FBN2	2201	symbol	H. sapiens	2201	H. sapiens	FBN2	fibrillin 2	GO:0035583 sequestering of TGFbeta in extracellular matrix;GO:0035581 sequestering of extracellular ligand from receptor;GO:0060346 bone trabecula formation			Cytosol;Nucleoplasm(Approved)		(M3008)NABA ECM GLYCOPROTEINS; (M5884)NABA CORE MATRISOME; (M5889)NABA MATRISOME	(M5930)HALLMARK EPITHELIAL MESENCHYMAL TRANSITION	0	0	1	0	0	1	0	0	0	0	0	1	0	0	0	0	0	0	0	1
ULBP2	80328	symbol	H. sapiens	80328	H. sapiens	ULBP2	UL16 binding protein 2	GO:0042271 susceptibility to natural killer cell mediated cytotoxicity;GO:0045954 positive regulation of natural killer cell mediated cytotoxicity;GO:0002717 positive regulation of natural killer cell mediated immunity			Plasma membrane(Supported)Vesicles(Approved)				0	0	0	0	0	0	0	0	0	0	0	0	0	0	0	0	0	0	0	0
INHBA	3624	symbol	H. sapiens	3624	H. sapiens	INHBA	inhibin subunit beta A	GO:0046882 negative regulation of follicle-stimulating hormone secretion;GO:0046881 positive regulation of follicle-stimulating hormone secretion;GO:0021773 striatal medium spiny neuron differentiation					(M185)PID ALK1 PATHWAY; (M5883)NABA SECRETED FACTORS; (M5885)NABA MATRISOME ASSOCIATED	(M5932)HALLMARK INFLAMMATORY RESPONSE; (M5890)HALLMARK TNFA SIGNALING VIA NFKB; (M5930)HALLMARK EPITHELIAL MESENCHYMAL TRANSITION	0	1	0	1	0	1	1	0	1	1	1	0	0	1	0	0	0	0	1	0
ROS1	6098	symbol	H. sapiens	6098	H. sapiens	ROS1	ROS proto-oncogene 1, receptor tyrosine kinase	GO:0010966 regulation of phosphate transport;GO:0038083 peptidyl-tyrosine autophosphorylation;GO:0006817 phosphate ion transport	Tyr protein kinase family	Enzymes/{ENZYME proteins/Transferases,Kinases/Tyr protein kinases}	Vesicles(Approved)			(M5932)HALLMARK INFLAMMATORY RESPONSE	0	1	0	0	0	0	0	0	0	0	0	0	0	0	0	0	0	0	0	0
HTR2C	3358	symbol	H. sapiens	3358	H. sapiens	HTR2C	5-hydroxytryptamine receptor 2C	GO:0043397 regulation of corticotropin-releasing hormone secretion;GO:0010513 positive regulation of phosphatidylinositol biosynthetic process;GO:0043396 corticotropin-releasing hormone secretion		G-protein coupled receptors/{GPCRs excl olfactory receptors,Serotonin receptors}		Tramadol (Serotonin receptor activity);Ziprasidone (Serotonin receptor activity);Methysergide (Serotonin receptor activity);Cabergoline (Serotonin receptor activity);Ropinirole (Serotonin receptor activity);Amitriptyline (Serotonin receptor activity);Olanzapine (Serotonin receptor activity);Clozapine (Serotonin receptor activity);Mirtazapine (Serotonin receptor activity);Loxapine (Serotonin recep…			0	0	0	0	1	1	0	0	1	0	1	0	0	0	0	0	0	0	0	0
CTNNA2	1496	symbol	H. sapiens	1496	H. sapiens	CTNNA2	catenin alpha 2	GO:0021942 radial glia guided migration of Purkinje cell;GO:0021932 hindbrain radial glia guided cell migration;GO:0098885 modification of postsynaptic actin cytoskeleton							0	0	0	0	0	0	0	0	0	0	0	0	0	0	0	1	0	0	0	0
PLAC1	10761	symbol	H. sapiens	10761	H. sapiens	PLAC1	placenta specific 1	GO:0001890 placenta development;GO:0048608 reproductive structure development;GO:0061458 reproductive system development						(M5907)HALLMARK ESTROGEN RESPONSE LATE	0	0	0	0	0	0	0	0	0	1	0	0	0	0	0	0	0	0	0	0
FSTL5	56884	symbol	H. sapiens	56884	H. sapiens	FSTL5	follistatin like 5								0	0	0	0	0	0	0	0	0	0	0	0	0	0	0	0	0	0	0	0
FGF5	2250	symbol	H. sapiens	2250	H. sapiens	FGF5	fibroblast growth factor 5	GO:0036092 phosphatidylinositol-3-phosphate biosynthetic process;GO:0023019 signal transduction involved in regulation of gene expression;GO:0046854 phosphatidylinositol phosphorylation		RAS pathway related proteins	Nucleoli fibrillar center;Nucleus(Supported)Cytosol(Approved)		(M5883)NABA SECRETED FACTORS; (M5885)NABA MATRISOME ASSOCIATED; (M5889)NABA MATRISOME		1	0	0	1	1	0	0	0	0	0	0	1	0	0	0	0	0	0	0	0

## Sheet: Enrichment
GroupID	Category	Term	Description	LogP	Log(q-value)	InTerm_InList	Genes	Symbols
1_Summary	GO Biological Processes	GO:0000819	sister chromatid segregation	-9.2069	-5.18335	14/188	701,891,1062,7153,7272,7273,9493,9928,10403,55143,83540,113130,151648,157570,56154,57082,79019,1029,6241,9837,51512,55388,7015,2255,79187,2250,7704,157313,148,547,6517,9515,23025,859,57569,2273	BUB1B,CCNB1,CENPE,TOP2A,TTK,TTN,KIF23,KIF14,NDC80,CDCA8,NUF2,CDCA5,SGO1,ESCO2,TEX15,KNL1,CENPM,CDKN2A,RRM2,GINS1,GTSE1,MCM10,TERT,FGF10,FSD1,FGF5,ZBTB16,CDCA2,ADRA1A,KIF1A,SLC2A4,STXBP5L,UNC13A,CAV3,ARHGAP20,FHL1
1_Member	GO Biological Processes	GO:0000819	sister chromatid segregation	-9.2069	-5.18335	14/188	701,891,1062,7153,7272,7273,9493,9928,10403,55143,83540,113130,151648,157570	BUB1B,CCNB1,CENPE,TOP2A,TTK,TTN,KIF23,KIF14,NDC80,CDCA8,NUF2,CDCA5,SGO1,ESCO2
1_Member	GO Biological Processes	GO:0098813	nuclear chromosome segregation	-9.1973	-5.18335	16/261	701,891,1062,7153,7272,7273,9493,9928,10403,55143,56154,57082,83540,113130,151648,157570	BUB1B,CCNB1,CENPE,TOP2A,TTK,TTN,KIF23,KIF14,NDC80,CDCA8,TEX15,KNL1,NUF2,CDCA5,SGO1,ESCO2
1_Member	GO Biological Processes	GO:0000070	mitotic sister chromatid segregation	-8.12693	-4.41401	12/156	701,891,1062,7272,7273,9493,9928,10403,55143,83540,113130,151648	BUB1B,CCNB1,CENPE,TTK,TTN,KIF23,KIF14,NDC80,CDCA8,NUF2,CDCA5,SGO1
1_Member	GO Biological Processes	GO:0007059	chromosome segregation	-8.02456	-4.40854	16/315	701,891,1062,7153,7272,7273,9493,9928,10403,55143,56154,57082,83540,113130,151648,157570	BUB1B,CCNB1,CENPE,TOP2A,TTK,TTN,KIF23,KIF14,NDC80,CDCA8,TEX15,KNL1,NUF2,CDCA5,SGO1,ESCO2
1_Member	Reactome Gene Sets	R-HSA-2500257	Resolution of Sister Chromatid Cohesion	-7.05725	-3.64536	10/124	701,891,1062,10403,55143,57082,79019,83540,113130,151648	BUB1B,CCNB1,CENPE,NDC80,CDCA8,KNL1,CENPM,NUF2,CDCA5,SGO1
1_Member	GO Biological Processes	GO:0007080	mitotic metaphase plate congression	-6.94029	-3.57954	7/47	891,1062,9928,10403,55143,83540,113130	CCNB1,CENPE,KIF14,NDC80,CDCA8,NUF2,CDCA5
1_Member	GO Biological Processes	GO:0008608	attachment of spindle microtubules to kinetochore	-6.64307	-3.32808	6/32	891,1062,10403,57082,83540,151648	CCNB1,CENPE,NDC80,KNL1,NUF2,SGO1
1_Member	Reactome Gene Sets	R-HSA-69278	Cell Cycle, Mitotic	-6.23647	-3.00067	18/536	701,891,1029,1062,6241,7153,9493,9837,10403,51512,55143,55388,57082,79019,83540,113130,151648,157570	BUB1B,CCNB1,CDKN2A,CENPE,RRM2,TOP2A,KIF23,GINS1,NDC80,GTSE1,CDCA8,MCM10,KNL1,CENPM,NUF2,CDCA5,SGO1,ESCO2
1_Member	GO Biological Processes	GO:0051310	metaphase plate congression	-6.19157	-2.99053	7/60	891,1062,9928,10403,55143,83540,113130	CCNB1,CENPE,KIF14,NDC80,CDCA8,NUF2,CDCA5
1_Member	Reactome Gene Sets	R-HSA-141424	Amplification of signal from the kinetochores	-5.86211	-2.8024	8/96	701,1062,10403,55143,57082,79019,83540,151648	BUB1B,CENPE,NDC80,CDCA8,KNL1,CENPM,NUF2,SGO1
1_Member	Reactome Gene Sets	R-HSA-141444	Amplification of signal from unattached kinetochores via a MAD2 inhibitory signal	-5.86211	-2.8024	8/96	701,1062,10403,55143,57082,79019,83540,151648	BUB1B,CENPE,NDC80,CDCA8,KNL1,CENPM,NUF2,SGO1
1_Member	Reactome Gene Sets	R-HSA-1640170	Cell Cycle	-5.74683	-2.71377	19/641	701,891,1029,1062,6241,7015,7153,9493,9837,10403,51512,55143,55388,57082,79019,83540,113130,151648,157570	BUB1B,CCNB1,CDKN2A,CENPE,RRM2,TERT,TOP2A,KIF23,GINS1,NDC80,GTSE1,CDCA8,MCM10,KNL1,CENPM,NUF2,CDCA5,SGO1,ESCO2
1_Member	GO Biological Processes	GO:0051303	establishment of chromosome localization	-5.44891	-2.53187	7/77	891,1062,9928,10403,55143,83540,113130	CCNB1,CENPE,KIF14,NDC80,CDCA8,NUF2,CDCA5
1_Member	GO Biological Processes	GO:0050000	chromosome localization	-5.41111	-2.5111	7/78	891,1062,9928,10403,55143,83540,113130	CCNB1,CENPE,KIF14,NDC80,CDCA8,NUF2,CDCA5
1_Member	GO Biological Processes	GO:0140014	mitotic nuclear division	-5.3661	-2.4973	12/281	701,891,1062,7272,7273,9493,9928,10403,55143,83540,113130,151648	BUB1B,CCNB1,CENPE,TTK,TTN,KIF23,KIF14,NDC80,CDCA8,NUF2,CDCA5,SGO1
1_Member	Reactome Gene Sets	R-HSA-69618	Mitotic Spindle Checkpoint	-5.35657	-2.4973	8/112	701,1062,10403,55143,57082,79019,83540,151648	BUB1B,CENPE,NDC80,CDCA8,KNL1,CENPM,NUF2,SGO1
1_Member	GO Biological Processes	GO:0034502	protein localization to chromosome	-5.30089	-2.46303	7/81	701,7015,7272,10403,57082,113130,157570	BUB1B,TERT,TTK,NDC80,KNL1,CDCA5,ESCO2
1_Member	Reactome Gene Sets	R-HSA-68877	Mitotic Prometaphase	-5.1933	-2.4227	10/198	701,891,1062,10403,55143,57082,79019,83540,113130,151648	BUB1B,CCNB1,CENPE,NDC80,CDCA8,KNL1,CENPM,NUF2,CDCA5,SGO1
1_Member	Reactome Gene Sets	R-HSA-69620	Cell Cycle Checkpoints	-5.18138	-2.4227	12/293	701,891,1029,1062,10403,51512,55143,55388,57082,79019,83540,151648	BUB1B,CCNB1,CDKN2A,CENPE,NDC80,GTSE1,CDCA8,MCM10,KNL1,CENPM,NUF2,SGO1
1_Member	GO Biological Processes	GO:0000280	nuclear division	-4.92734	-2.21442	14/420	701,891,1062,7153,7272,7273,9493,9928,10403,55143,56154,83540,113130,151648	BUB1B,CCNB1,CENPE,TOP2A,TTK,TTN,KIF23,KIF14,NDC80,CDCA8,TEX15,NUF2,CDCA5,SGO1
1_Member	GO Biological Processes	GO:1902850	microtubule cytoskeleton organization involved in mitosis	-4.82981	-2.12761	8/132	891,1062,2255,7272,9493,10403,79187,83540	CCNB1,CENPE,FGF10,TTK,KIF23,NDC80,FSD1,NUF2
1_Member	Reactome Gene Sets	R-HSA-5663220	RHO GTPases Activate Formins	-4.68957	-2.01804	8/138	701,1062,10403,55143,57082,79019,83540,151648	BUB1B,CENPE,NDC80,CDCA8,KNL1,CENPM,NUF2,SGO1
1_Member	Reactome Gene Sets	R-HSA-2467813	Separation of Sister Chromatids	-4.54387	-1.94552	9/188	701,1062,10403,55143,57082,79019,83540,113130,151648	BUB1B,CENPE,NDC80,CDCA8,KNL1,CENPM,NUF2,CDCA5,SGO1
1_Member	GO Biological Processes	GO:0071459	protein localization to chromosome, centromeric region	-4.52611	-1.94552	4/22	701,7272,10403,57082	BUB1B,TTK,NDC80,KNL1
1_Member	GO Biological Processes	GO:0051301	cell division	-4.47502	-1.93016	16/587	701,891,1062,2250,7153,7704,9493,9928,10403,55143,57082,79187,83540,113130,151648,157313	BUB1B,CCNB1,CENPE,FGF5,TOP2A,ZBTB16,KIF23,KIF14,NDC80,CDCA8,KNL1,FSD1,NUF2,CDCA5,SGO1,CDCA2
1_Member	GO Biological Processes	GO:0048285	organelle fission	-4.4708	-1.93016	14/462	701,891,1062,7153,7272,7273,9493,9928,10403,55143,56154,83540,113130,151648	BUB1B,CCNB1,CENPE,TOP2A,TTK,TTN,KIF23,KIF14,NDC80,CDCA8,TEX15,NUF2,CDCA5,SGO1
1_Member	Canonical Pathways	M129	PID PLK1 PATHWAY	-4.41275	-1.89711	5/46	701,891,1062,10403,151648	BUB1B,CCNB1,CENPE,NDC80,SGO1
1_Member	GO Biological Processes	GO:0007052	mitotic spindle organization	-4.40195	-1.89315	7/111	891,1062,7272,9493,10403,79187,83540	CCNB1,CENPE,TTK,KIF23,NDC80,FSD1,NUF2
1_Member	Reactome Gene Sets	R-HSA-68882	Mitotic Anaphase	-4.35076	-1.84869	9/199	701,1062,10403,55143,57082,79019,83540,113130,151648	BUB1B,CENPE,NDC80,CDCA8,KNL1,CENPM,NUF2,CDCA5,SGO1
1_Member	Reactome Gene Sets	R-HSA-2555396	Mitotic Metaphase and Anaphase	-4.33384	-1.8384	9/200	701,1062,10403,55143,57082,79019,83540,113130,151648	BUB1B,CENPE,NDC80,CDCA8,KNL1,CENPM,NUF2,CDCA5,SGO1
1_Member	GO Biological Processes	GO:0033045	regulation of sister chromatid segregation	-4.26578	-1.77688	6/80	701,891,1062,7272,10403,113130	BUB1B,CCNB1,CENPE,TTK,NDC80,CDCA5
1_Member	GO Biological Processes	GO:0030071	regulation of mitotic metaphase/anaphase transition	-4.19339	-1.71725	5/51	701,891,1062,7272,10403	BUB1B,CCNB1,CENPE,TTK,NDC80
1_Member	GO Biological Processes	GO:0051656	establishment of organelle localization	-4.13962	-1.691	14/496	148,547,891,1062,2255,6517,9493,9515,9928,10403,23025,55143,83540,113130	ADRA1A,KIF1A,CCNB1,CENPE,FGF10,SLC2A4,KIF23,STXBP5L,KIF14,NDC80,UNC13A,CDCA8,NUF2,CDCA5
1_Member	GO Biological Processes	GO:1902099	regulation of metaphase/anaphase transition of cell cycle	-4.11227	-1.6781	5/53	701,891,1062,7272,10403	BUB1B,CCNB1,CENPE,TTK,NDC80
1_Member	GO Biological Processes	GO:0007091	metaphase/anaphase transition of mitotic cell cycle	-4.07298	-1.64449	5/54	701,891,1062,7272,10403	BUB1B,CCNB1,CENPE,TTK,NDC80
1_Member	GO Biological Processes	GO:0045132	meiotic chromosome segregation	-4.00616	-1.59426	6/89	701,7153,7272,56154,83540,151648	BUB1B,TOP2A,TTK,TEX15,NUF2,SGO1
1_Member	GO Biological Processes	GO:0051304	chromosome separation	-4.00616	-1.59426	6/89	701,891,1062,7153,7272,10403	BUB1B,CCNB1,CENPE,TOP2A,TTK,NDC80
1_Member	GO Biological Processes	GO:0044784	metaphase/anaphase transition of cell cycle	-3.99679	-1.5903	5/56	701,891,1062,7272,10403	BUB1B,CCNB1,CENPE,TTK,NDC80
1_Member	GO Biological Processes	GO:0010965	regulation of mitotic sister chromatid separation	-3.95983	-1.56393	5/57	701,891,1062,7272,10403	BUB1B,CCNB1,CENPE,TTK,NDC80
1_Member	GO Biological Processes	GO:0051306	mitotic sister chromatid separation	-3.85316	-1.48266	5/60	701,891,1062,7272,10403	BUB1B,CCNB1,CENPE,TTK,NDC80
1_Member	GO Biological Processes	GO:0051315	attachment of mitotic spindle microtubules to kinetochore	-3.8216	-1.46504	3/13	1062,10403,83540	CENPE,NDC80,NUF2
1_Member	GO Biological Processes	GO:1905818	regulation of chromosome separation	-3.78532	-1.45143	5/62	701,891,1062,7272,10403	BUB1B,CCNB1,CENPE,TTK,NDC80
1_Member	GO Biological Processes	GO:0007094	mitotic spindle assembly checkpoint	-3.75781	-1.45143	4/34	701,891,7272,10403	BUB1B,CCNB1,TTK,NDC80
1_Member	GO Biological Processes	GO:0031577	spindle checkpoint	-3.75781	-1.45143	4/34	701,891,7272,10403	BUB1B,CCNB1,TTK,NDC80
1_Member	GO Biological Processes	GO:0071173	spindle assembly checkpoint	-3.75781	-1.45143	4/34	701,891,7272,10403	BUB1B,CCNB1,TTK,NDC80
1_Member	GO Biological Processes	GO:0071174	mitotic spindle checkpoint	-3.75781	-1.45143	4/34	701,891,7272,10403	BUB1B,CCNB1,TTK,NDC80
1_Member	GO Biological Processes	GO:0045841	negative regulation of mitotic metaphase/anaphase transition	-3.65957	-1.37917	4/36	701,891,7272,10403	BUB1B,CCNB1,TTK,NDC80
1_Member	GO Biological Processes	GO:0051983	regulation of chromosome segregation	-3.65673	-1.37917	6/103	701,891,1062,7272,10403,113130	BUB1B,CCNB1,CENPE,TTK,NDC80,CDCA5
1_Member	GO Biological Processes	GO:1902100	negative regulation of metaphase/anaphase transition of cell cycle	-3.61269	-1.35079	4/37	701,891,7272,10403	BUB1B,CCNB1,TTK,NDC80
1_Member	GO Biological Processes	GO:0033047	regulation of mitotic sister chromatid segregation	-3.59568	-1.3376	5/68	701,891,1062,7272,10403	BUB1B,CCNB1,CENPE,TTK,NDC80
1_Member	GO Biological Processes	GO:2000816	negative regulation of mitotic sister chromatid separation	-3.52301	-1.28357	4/39	701,891,7272,10403	BUB1B,CCNB1,TTK,NDC80
1_Member	Canonical Pathways	M14	PID AURORA B PATHWAY	-3.52301	-1.28357	4/39	9493,10403,55143,151648	KIF23,NDC80,CDCA8,SGO1
1_Member	GO Biological Processes	GO:1905819	negative regulation of chromosome separation	-3.48006	-1.263	4/40	701,891,7272,10403	BUB1B,CCNB1,TTK,NDC80
1_Member	GO Biological Processes	GO:0034501	protein localization to kinetochore	-3.45608	-1.26167	3/17	7272,10403,57082	TTK,NDC80,KNL1
1_Member	GO Biological Processes	GO:0033048	negative regulation of mitotic sister chromatid segregation	-3.39762	-1.21618	4/42	701,891,7272,10403	BUB1B,CCNB1,TTK,NDC80
1_Member	Reactome Gene Sets	R-HSA-68886	M Phase	-3.33362	-1.16477	11/393	701,891,1062,9493,10403,55143,57082,79019,83540,113130,151648	BUB1B,CCNB1,CENPE,KIF23,NDC80,CDCA8,KNL1,CENPM,NUF2,CDCA5,SGO1
1_Member	GO Biological Processes	GO:0033046	negative regulation of sister chromatid segregation	-3.31943	-1.1616	4/44	701,891,7272,10403	BUB1B,CCNB1,TTK,NDC80
1_Member	GO Biological Processes	GO:0051985	negative regulation of chromosome segregation	-3.28181	-1.13709	4/45	701,891,7272,10403	BUB1B,CCNB1,TTK,NDC80
1_Member	GO Biological Processes	GO:0051383	kinetochore organization	-3.17534	-1.0607	3/21	1062,10403,83540	CENPE,NDC80,NUF2
1_Member	GO Biological Processes	GO:0051640	organelle localization	-3.16819	-1.06003	15/691	148,547,859,891,1062,2255,6517,9493,9515,9928,10403,23025,55143,83540,113130	ADRA1A,KIF1A,CAV3,CCNB1,CENPE,FGF10,SLC2A4,KIF23,STXBP5L,KIF14,NDC80,UNC13A,CDCA8,NUF2,CDCA5
1_Member	GO Biological Processes	GO:0007051	spindle organization	-3.07957	-0.987302	7/182	891,1062,7272,9493,10403,79187,83540	CCNB1,CENPE,TTK,KIF23,NDC80,FSD1,NUF2
1_Member	GO Biological Processes	GO:0045839	negative regulation of mitotic nuclear division	-3.04205	-0.965115	4/52	701,891,7272,10403	BUB1B,CCNB1,TTK,NDC80
1_Member	GO Biological Processes	GO:0007062	sister chromatid cohesion	-2.92076	-0.893575	4/56	701,113130,151648,157570	BUB1B,CDCA5,SGO1,ESCO2
1_Member	Reactome Gene Sets	R-HSA-195258	RHO GTPase Effectors	-2.87251	-0.858559	9/316	701,1062,9928,10403,55143,57082,79019,83540,151648	BUB1B,CENPE,KIF14,NDC80,CDCA8,KNL1,CENPM,NUF2,SGO1
1_Member	GO Biological Processes	GO:0051784	negative regulation of nuclear division	-2.80884	-0.814007	4/60	701,891,7272,10403	BUB1B,CCNB1,TTK,NDC80
1_Member	GO Biological Processes	GO:0007093	mitotic cell cycle checkpoint	-2.5746	-0.658425	6/166	701,891,7153,7272,10403,51512	BUB1B,CCNB1,TOP2A,TTK,NDC80,GTSE1
1_Member	GO Biological Processes	GO:0140013	meiotic nuclear division	-2.51081	-0.61563	6/171	701,7153,7272,56154,83540,151648	BUB1B,TOP2A,TTK,TEX15,NUF2,SGO1
1_Member	GO Biological Processes	GO:0007088	regulation of mitotic nuclear division	-2.41344	-0.5425	6/179	701,891,1062,7272,10403,113130	BUB1B,CCNB1,CENPE,TTK,NDC80,CDCA5
1_Member	Reactome Gene Sets	R-HSA-194315	Signaling by Rho GTPases	-2.3893	-0.524568	10/444	701,1062,9928,10403,55143,57082,57569,79019,83540,151648	BUB1B,CENPE,KIF14,NDC80,CDCA8,KNL1,ARHGAP20,CENPM,NUF2,SGO1
1_Member	GO Biological Processes	GO:1903046	meiotic cell cycle process	-2.31024	-0.478487	6/188	701,7153,7272,56154,83540,151648	BUB1B,TOP2A,TTK,TEX15,NUF2,SGO1
1_Member	GO Biological Processes	GO:1901991	negative regulation of mitotic cell cycle phase transition	-2.27723	-0.463308	6/191	701,891,2273,7272,10403,51512	BUB1B,CCNB1,FHL1,TTK,NDC80,GTSE1
1_Member	GO Biological Processes	GO:0000226	microtubule cytoskeleton organization	-2.20674	-0.432091	11/548	859,891,1062,2255,7272,9493,9928,10403,79187,83540,151648	CAV3,CCNB1,CENPE,FGF10,TTK,KIF23,KIF14,NDC80,FSD1,NUF2,SGO1
1_Member	GO Biological Processes	GO:0051783	regulation of nuclear division	-2.15154	-0.402717	6/203	701,891,1062,7272,10403,113130	BUB1B,CCNB1,CENPE,TTK,NDC80,CDCA5
1_Member	GO Biological Processes	GO:2001251	negative regulation of chromosome organization	-2.15067	-0.402717	5/144	701,891,7153,7272,10403	BUB1B,CCNB1,TOP2A,TTK,NDC80
1_Member	GO Biological Processes	GO:1901988	negative regulation of cell cycle phase transition	-2.07298	-0.352388	6/211	701,891,2273,7272,10403,51512	BUB1B,CCNB1,FHL1,TTK,NDC80,GTSE1
1_Member	GO Biological Processes	GO:0007017	microtubule-based process	-2.05043	-0.336417	13/739	547,859,891,1062,2255,7272,9493,9928,10403,51512,79187,83540,151648	KIF1A,CAV3,CCNB1,CENPE,FGF10,TTK,KIF23,KIF14,NDC80,GTSE1,FSD1,NUF2,SGO1
1_Member	GO Biological Processes	GO:0045930	negative regulation of mitotic cell cycle	-2.03668	-0.331031	7/281	701,891,2273,7153,7272,10403,51512	BUB1B,CCNB1,FHL1,TOP2A,TTK,NDC80,GTSE1
1_Member	GO Biological Processes	GO:0000075	cell cycle checkpoint	-2.02583	-0.323629	6/216	701,891,7153,7272,10403,51512	BUB1B,CCNB1,TOP2A,TTK,NDC80,GTSE1
2_Summary	GO Biological Processes	GO:0040008	regulation of growth	-8.40562	-4.56776	24/695	32,185,859,891,948,1029,2273,2690,3484,3624,3952,4881,5950,6098,7490,8840,9928,23025,23532,56920,60676,91584,220296,343472,148	ACACB,AGTR1,CAV3,CCNB1,CD36,CDKN2A,FHL1,GHR,IGFBP1,INHBA,LEP,NPR1,RBP4,ROS1,WT1,CCN4,KIF14,UNC13A,PRAME,SEMA3G,PAPPA2,PLXNA4,HEPACAM,BARHL2,ADRA1A
2_Member	GO Biological Processes	GO:0040008	regulation of growth	-8.40562	-4.56776	24/695	32,185,859,891,948,1029,2273,2690,3484,3624,3952,4881,5950,6098,7490,8840,9928,23025,23532,56920,60676,91584,220296,343472	ACACB,AGTR1,CAV3,CCNB1,CD36,CDKN2A,FHL1,GHR,IGFBP1,INHBA,LEP,NPR1,RBP4,ROS1,WT1,CCN4,KIF14,UNC13A,PRAME,SEMA3G,PAPPA2,PLXNA4,HEPACAM,BARHL2
2_Member	GO Biological Processes	GO:0001558	regulation of cell growth	-6.32641	-3.05282	16/419	185,859,1029,2273,3484,3624,4881,6098,7490,8840,9928,23025,56920,60676,91584,343472	AGTR1,CAV3,CDKN2A,FHL1,IGFBP1,INHBA,NPR1,ROS1,WT1,CCN4,KIF14,UNC13A,SEMA3G,PAPPA2,PLXNA4,BARHL2
2_Member	GO Biological Processes	GO:0016049	cell growth	-6.13512	-2.96626	17/488	148,185,859,1029,2273,3484,3624,4881,6098,7490,8840,9928,23025,56920,60676,91584,343472	ADRA1A,AGTR1,CAV3,CDKN2A,FHL1,IGFBP1,INHBA,NPR1,ROS1,WT1,CCN4,KIF14,UNC13A,SEMA3G,PAPPA2,PLXNA4,BARHL2
2_Member	GO Biological Processes	GO:0045926	negative regulation of growth	-3.47429	-1.263	9/260	859,948,1029,2273,3624,4881,5950,7490,56920	CAV3,CD36,CDKN2A,FHL1,INHBA,NPR1,RBP4,WT1,SEMA3G
2_Member	GO Biological Processes	GO:0030308	negative regulation of cell growth	-3.05179	-0.969803	7/184	859,1029,2273,3624,4881,7490,56920	CAV3,CDKN2A,FHL1,INHBA,NPR1,WT1,SEMA3G
3_Summary	Canonical Pathways	M5884	NABA CORE MATRISOME	-7.09822	-3.64536	14/275	176,1299,1301,1842,2201,3484,4969,7148,7783,8840,79987,131873,169044,256076	ACAN,COL9A3,COL11A1,ECM2,FBN2,IGFBP1,OGN,TNXB,ZP2,CCN4,SVEP1,COL6A6,COL22A1,COL6A5
3_Member	Canonical Pathways	M5884	NABA CORE MATRISOME	-7.09822	-3.64536	14/275	176,1299,1301,1842,2201,3484,4969,7148,7783,8840,79987,131873,169044,256076	ACAN,COL9A3,COL11A1,ECM2,FBN2,IGFBP1,OGN,TNXB,ZP2,CCN4,SVEP1,COL6A6,COL22A1,COL6A5
3_Member	Canonical Pathways	M3008	NABA ECM GLYCOPROTEINS	-2.89262	-0.872098	7/196	1842,2201,3484,7148,7783,8840,79987	ECM2,FBN2,IGFBP1,TNXB,ZP2,CCN4,SVEP1
4_Summary	Canonical Pathways	M5885	NABA MATRISOME ASSOCIATED	-7.09662	-3.64536	23/753	1393,2250,2255,2662,3624,3952,4322,6356,6358,6364,7079,23601,27299,51378,56920,60676,80760,85329,91584,91851,126637,158326,253935,859,4885,4969,55908	CRHBP,FGF5,FGF10,GDF10,INHBA,LEP,MMP13,CCL11,CCL14,CCL20,TIMP4,CLEC5A,ADAMDEC1,ANGPT4,SEMA3G,PAPPA2,ITIH5,LGALS12,PLXNA4,CHRDL1,TCHHL1,FREM1,ANGPTL5,CAV3,NPTX2,OGN,ANGPTL8
4_Member	Canonical Pathways	M5885	NABA MATRISOME ASSOCIATED	-7.09662	-3.64536	23/753	1393,2250,2255,2662,3624,3952,4322,6356,6358,6364,7079,23601,27299,51378,56920,60676,80760,85329,91584,91851,126637,158326,253935	CRHBP,FGF5,FGF10,GDF10,INHBA,LEP,MMP13,CCL11,CCL14,CCL20,TIMP4,CLEC5A,ADAMDEC1,ANGPT4,SEMA3G,PAPPA2,ITIH5,LGALS12,PLXNA4,CHRDL1,TCHHL1,FREM1,ANGPTL5
4_Member	Canonical Pathways	M5883	NABA SECRETED FACTORS	-5.18938	-2.4227	13/344	1393,2250,2255,2662,3624,3952,6356,6358,6364,51378,91851,126637,253935	CRHBP,FGF5,FGF10,GDF10,INHBA,LEP,CCL11,CCL14,CCL20,ANGPT4,CHRDL1,TCHHL1,ANGPTL5
4_Member	GO Biological Processes	GO:0010469	regulation of signaling receptor activity	-3.08173	-0.987302	13/559	859,1393,2250,2255,2662,3624,3952,4885,4969,6356,6358,6364,55908	CAV3,CRHBP,FGF5,FGF10,GDF10,INHBA,LEP,NPTX2,OGN,CCL11,CCL14,CCL20,ANGPTL8
5_Summary	GO Biological Processes	GO:0019216	regulation of lipid metabolic process	-6.02973	-2.89084	15/388	32,185,225,338,948,1149,3358,3952,5140,5166,10580,51085,55908,85329,345275,2250,2255,2819,5105,152831,283985,1548,2690,7306,10249,112817,28234,387700,111,4857,5733,5950	ACACB,AGTR1,ABCD2,APOB,CD36,CIDEA,HTR2C,LEP,PDE3B,PDK4,SORBS1,MLXIPL,ANGPTL8,LGALS12,HSD17B13,FGF5,FGF10,GPD1,PCK1,KLB,FADS6,CYP2A6,GHR,TYRP1,GLYAT,HOGA1,SLCO1B3,SLC16A12,ADCY5,NOVA1,PTGER3,RBP4
5_Member	GO Biological Processes	GO:0019216	regulation of lipid metabolic process	-6.02973	-2.89084	15/388	32,185,225,338,948,1149,3358,3952,5140,5166,10580,51085,55908,85329,345275	ACACB,AGTR1,ABCD2,APOB,CD36,CIDEA,HTR2C,LEP,PDE3B,PDK4,SORBS1,MLXIPL,ANGPTL8,LGALS12,HSD17B13
5_Member	GO Biological Processes	GO:0046890	regulation of lipid biosynthetic process	-4.63617	-1.97989	9/183	32,225,338,3358,3952,5166,10580,51085,345275	ACACB,ABCD2,APOB,HTR2C,LEP,PDK4,SORBS1,MLXIPL,HSD17B13
5_Member	GO Biological Processes	GO:0046889	positive regulation of lipid biosynthetic process	-3.31822	-1.1616	5/78	225,3358,10580,51085,345275	ABCD2,HTR2C,SORBS1,MLXIPL,HSD17B13
5_Member	GO Biological Processes	GO:0008610	lipid biosynthetic process	-3.02477	-0.955299	15/714	32,225,338,2250,2255,2819,3358,3952,5105,5166,10580,51085,152831,283985,345275	ACACB,ABCD2,APOB,FGF5,FGF10,GPD1,HTR2C,LEP,PCK1,PDK4,SORBS1,MLXIPL,KLB,FADS6,HSD17B13
5_Member	GO Biological Processes	GO:0045834	positive regulation of lipid metabolic process	-2.98158	-0.939317	6/138	185,225,3358,10580,51085,345275	AGTR1,ABCD2,HTR2C,SORBS1,MLXIPL,HSD17B13
5_Member	GO Biological Processes	GO:0006631	fatty acid metabolic process	-2.95392	-0.915399	10/371	32,225,1548,2690,3952,5105,5166,7306,51085,283985	ACACB,ABCD2,CYP2A6,GHR,LEP,PCK1,PDK4,TYRP1,MLXIPL,FADS6
5_Member	GO Biological Processes	GO:0032787	monocarboxylic acid metabolic process	-2.87696	-0.860835	13/589	32,225,1548,2690,2819,3952,5105,5166,7306,10249,51085,112817,283985	ACACB,ABCD2,CYP2A6,GHR,GPD1,LEP,PCK1,PDK4,TYRP1,GLYAT,MLXIPL,HOGA1,FADS6
5_Member	GO Biological Processes	GO:0046320	regulation of fatty acid oxidation	-2.75758	-0.783046	3/29	32,225,5166	ACACB,ABCD2,PDK4
5_Member	GO Biological Processes	GO:0015718	monocarboxylic acid transport	-2.68179	-0.723225	6/158	32,225,948,3952,28234,387700	ACACB,ABCD2,CD36,LEP,SLCO1B3,SLC16A12
5_Member	GO Biological Processes	GO:0097009	energy homeostasis	-2.59403	-0.668559	3/33	32,948,51085	ACACB,CD36,MLXIPL
5_Member	GO Biological Processes	GO:0030258	lipid modification	-2.51514	-0.61563	8/291	32,185,225,2250,2255,3952,5166,152831	ACACB,AGTR1,ABCD2,FGF5,FGF10,LEP,PDK4,KLB
5_Member	GO Biological Processes	GO:0048871	multicellular organismal homeostasis	-2.21305	-0.434629	10/471	32,111,948,1149,3952,4857,5166,5733,5950,51085	ACACB,ADCY5,CD36,CIDEA,LEP,NOVA1,PDK4,PTGER3,RBP4,MLXIPL
5_Member	GO Biological Processes	GO:0019217	regulation of fatty acid metabolic process	-2.2071	-0.432091	4/88	32,225,5166,51085	ACACB,ABCD2,PDK4,MLXIPL
5_Member	GO Biological Processes	GO:0015908	fatty acid transport	-2.12331	-0.38582	4/93	32,225,948,3952	ACACB,ABCD2,CD36,LEP
5_Member	GO Biological Processes	GO:0042304	regulation of fatty acid biosynthetic process	-2.08332	-0.354189	3/50	225,5166,51085	ABCD2,PDK4,MLXIPL
5_Member	GO Biological Processes	GO:0019395	fatty acid oxidation	-2.0447	-0.333939	4/98	32,225,3952,5166	ACACB,ABCD2,LEP,PDK4
5_Member	GO Biological Processes	GO:0034440	lipid oxidation	-2.01458	-0.316795	4/100	32,225,3952,5166	ACACB,ABCD2,LEP,PDK4
6_Summary	GO Biological Processes	GO:0010876	lipid localization	-5.96049	-2.84962	15/393	32,185,225,338,948,1149,3624,3952,5406,5950,10349,10350,10351,28234,130399,2255,5733,364,477,2201,3358,286133,891,5166,5105,205860	ACACB,AGTR1,ABCD2,APOB,CD36,CIDEA,INHBA,LEP,PNLIP,RBP4,ABCA10,ABCA9,ABCA8,SLCO1B3,ACVR1C,FGF10,PTGER3,AQP7,ATP1A2,FBN2,HTR2C,SCARA5,CCNB1,PDK4,PCK1,TRIML2
6_Member	GO Biological Processes	GO:0010876	lipid localization	-5.96049	-2.84962	15/393	32,185,225,338,948,1149,3624,3952,5406,5950,10349,10350,10351,28234,130399	ACACB,AGTR1,ABCD2,APOB,CD36,CIDEA,INHBA,LEP,PNLIP,RBP4,ABCA10,ABCA9,ABCA8,SLCO1B3,ACVR1C
6_Member	GO Biological Processes	GO:0006869	lipid transport	-4.99117	-2.26726	13/359	32,185,225,338,948,3624,3952,5406,5950,10349,10350,10351,28234	ACACB,AGTR1,ABCD2,APOB,CD36,INHBA,LEP,PNLIP,RBP4,ABCA10,ABCA9,ABCA8,SLCO1B3
6_Member	GO Biological Processes	GO:0019915	lipid storage	-4.74354	-2.06203	6/66	32,338,948,1149,3952,130399	ACACB,APOB,CD36,CIDEA,LEP,ACVR1C
6_Member	GO Biological Processes	GO:0010884	positive regulation of lipid storage	-4.52611	-1.94552	4/22	32,338,948,1149	ACACB,APOB,CD36,CIDEA
6_Member	GO Biological Processes	GO:0010883	regulation of lipid storage	-4.45981	-1.93016	5/45	32,338,948,1149,3952	ACACB,APOB,CD36,CIDEA,LEP
6_Member	GO Biological Processes	GO:0022600	digestive system process	-3.79936	-1.45751	6/97	948,2255,3952,5406,5733,5950	CD36,FGF10,LEP,PNLIP,PTGER3,RBP4
6_Member	GO Biological Processes	GO:0030299	intestinal cholesterol absorption	-3.62527	-1.35561	3/15	948,3952,5406	CD36,LEP,PNLIP
6_Member	GO Biological Processes	GO:0098856	intestinal lipid absorption	-3.53775	-1.29095	3/16	948,3952,5406	CD36,LEP,PNLIP
6_Member	GO Biological Processes	GO:0010744	positive regulation of macrophage derived foam cell differentiation	-3.45608	-1.26167	3/17	185,338,948	AGTR1,APOB,CD36
6_Member	GO Biological Processes	GO:0044241	lipid digestion	-3.45608	-1.26167	3/17	948,3952,5406	CD36,LEP,PNLIP
6_Member	GO Biological Processes	GO:0007586	digestion	-3.03106	-0.959117	6/135	948,2255,3952,5406,5733,5950	CD36,FGF10,LEP,PNLIP,PTGER3,RBP4
6_Member	GO Biological Processes	GO:0015850	organic hydroxy compound transport	-2.86027	-0.850635	8/256	185,338,364,948,3952,5406,5950,28234	AGTR1,APOB,AQP7,CD36,LEP,PNLIP,RBP4,SLCO1B3
6_Member	GO Biological Processes	GO:0051235	maintenance of location	-2.85365	-0.846162	9/318	32,338,477,948,1149,2201,3358,3952,130399	ACACB,APOB,ATP1A2,CD36,CIDEA,FBN2,HTR2C,LEP,ACVR1C
6_Member	GO Biological Processes	GO:1905952	regulation of lipid localization	-2.76665	-0.788129	6/152	32,185,338,948,1149,3952	ACACB,AGTR1,APOB,CD36,CIDEA,LEP
6_Member	GO Biological Processes	GO:0010743	regulation of macrophage derived foam cell differentiation	-2.71447	-0.745838	3/30	185,338,948	AGTR1,APOB,CD36
6_Member	GO Biological Processes	GO:0050892	intestinal absorption	-2.52027	-0.618587	3/35	948,3952,5406	CD36,LEP,PNLIP
6_Member	GO Biological Processes	GO:0010742	macrophage derived foam cell differentiation	-2.48512	-0.603102	3/36	185,338,948	AGTR1,APOB,CD36
6_Member	GO Biological Processes	GO:0090077	foam cell differentiation	-2.48512	-0.603102	3/36	185,338,948	AGTR1,APOB,CD36
6_Member	GO Biological Processes	GO:1905954	positive regulation of lipid localization	-2.37303	-0.51439	4/79	32,338,948,1149	ACACB,APOB,CD36,CIDEA
6_Member	GO Biological Processes	GO:0044058	regulation of digestive system process	-2.35458	-0.504982	3/40	2255,3952,5733	FGF10,LEP,PTGER3
6_Member	KEGG Pathway	hsa04975	Fat digestion and absorption	-2.32421	-0.489235	3/41	338,948,5406	APOB,CD36,PNLIP
6_Member	Reactome Gene Sets	R-HSA-2173782	Binding and Uptake of Ligands by Scavenger Receptors	-2.29465	-0.472045	3/42	338,948,286133	APOB,CD36,SCARA5
6_Member	GO Biological Processes	GO:0070542	response to fatty acid	-2.27828	-0.463308	4/84	338,891,948,5166	APOB,CCNB1,CD36,PDK4
6_Member	GO Biological Processes	GO:0001101	response to acid chemical	-2.16801	-0.408121	8/333	338,891,948,3952,5105,5166,5950,205860	APOB,CCNB1,CD36,LEP,PCK1,PDK4,RBP4,TRIML2
6_Member	GO Biological Processes	GO:0030301	cholesterol transport	-2.0447	-0.333939	4/98	338,948,3952,5406	APOB,CD36,LEP,PNLIP
7_Summary	GO Biological Processes	GO:0071375	cellular response to peptide hormone stimulus	-5.71252	-2.71377	13/308	111,185,1393,2690,3484,3952,5105,5140,5166,6517,10580,89766,286753,948,7079,130399,859,2819,7490,338,477,3624,5457,6258,7015,1029,364,8639	ADCY5,AGTR1,CRHBP,GHR,IGFBP1,LEP,PCK1,PDE3B,PDK4,SLC2A4,SORBS1,UMODL1,TRARG1,CD36,TIMP4,ACVR1C,CAV3,GPD1,WT1,APOB,ATP1A2,INHBA,POU4F1,RXRG,TERT,CDKN2A,AQP7,AOC3
7_Member	GO Biological Processes	GO:0071375	cellular response to peptide hormone stimulus	-5.71252	-2.71377	13/308	111,185,1393,2690,3484,3952,5105,5140,5166,6517,10580,89766,286753	ADCY5,AGTR1,CRHBP,GHR,IGFBP1,LEP,PCK1,PDE3B,PDK4,SLC2A4,SORBS1,UMODL1,TRARG1
7_Member	GO Biological Processes	GO:1901653	cellular response to peptide	-5.70653	-2.71377	14/359	111,185,948,1393,2690,3484,3952,5105,5140,5166,6517,10580,89766,286753	ADCY5,AGTR1,CD36,CRHBP,GHR,IGFBP1,LEP,PCK1,PDE3B,PDK4,SLC2A4,SORBS1,UMODL1,TRARG1
7_Member	GO Biological Processes	GO:0043434	response to peptide hormone	-5.63012	-2.67687	15/418	111,185,1393,2690,3484,3952,5105,5140,5166,6517,7079,10580,89766,130399,286753	ADCY5,AGTR1,CRHBP,GHR,IGFBP1,LEP,PCK1,PDE3B,PDK4,SLC2A4,TIMP4,SORBS1,UMODL1,ACVR1C,TRARG1
7_Member	GO Biological Processes	GO:1901652	response to peptide	-5.5114	-2.57663	16/484	111,185,948,1393,2690,3484,3952,5105,5140,5166,6517,7079,10580,89766,130399,286753	ADCY5,AGTR1,CD36,CRHBP,GHR,IGFBP1,LEP,PCK1,PDE3B,PDK4,SLC2A4,TIMP4,SORBS1,UMODL1,ACVR1C,TRARG1
7_Member	GO Biological Processes	GO:0071417	cellular response to organonitrogen compound	-5.34988	-2.4973	17/558	111,185,859,948,1393,2690,2819,3484,3952,5105,5140,5166,6517,7490,10580,89766,286753	ADCY5,AGTR1,CAV3,CD36,CRHBP,GHR,GPD1,IGFBP1,LEP,PCK1,PDE3B,PDK4,SLC2A4,WT1,SORBS1,UMODL1,TRARG1
7_Member	GO Biological Processes	GO:0032870	cellular response to hormone stimulus	-5.24874	-2.43891	19/694	111,185,338,477,1393,2690,3484,3624,3952,5105,5140,5166,5457,6258,6517,7490,10580,89766,286753	ADCY5,AGTR1,APOB,ATP1A2,CRHBP,GHR,IGFBP1,INHBA,LEP,PCK1,PDE3B,PDK4,POU4F1,RXRG,SLC2A4,WT1,SORBS1,UMODL1,TRARG1
7_Member	GO Biological Processes	GO:1901699	cellular response to nitrogen compound	-4.80091	-2.10918	17/615	111,185,859,948,1393,2690,2819,3484,3952,5105,5140,5166,6517,7490,10580,89766,286753	ADCY5,AGTR1,CAV3,CD36,CRHBP,GHR,GPD1,IGFBP1,LEP,PCK1,PDE3B,PDK4,SLC2A4,WT1,SORBS1,UMODL1,TRARG1
7_Member	GO Biological Processes	GO:0046323	glucose import	-3.75231	-1.45016	5/63	3952,6517,7015,10580,286753	LEP,SLC2A4,TERT,SORBS1,TRARG1
7_Member	GO Biological Processes	GO:0032869	cellular response to insulin stimulus	-3.48932	-1.26425	8/205	3484,3952,5105,5140,5166,6517,10580,286753	IGFBP1,LEP,PCK1,PDE3B,PDK4,SLC2A4,SORBS1,TRARG1
7_Member	GO Biological Processes	GO:0032868	response to insulin	-3.47429	-1.263	9/260	3484,3952,5105,5140,5166,6517,10580,130399,286753	IGFBP1,LEP,PCK1,PDE3B,PDK4,SLC2A4,SORBS1,ACVR1C,TRARG1
7_Member	Canonical Pathways	M7955	SIG INSULIN RECEPTOR PATHWAY IN CARDIAC MYOCYTES	-3.07402	-0.984342	4/51	1029,3484,6517,10580	CDKN2A,IGFBP1,SLC2A4,SORBS1
7_Member	GO Biological Processes	GO:0008643	carbohydrate transport	-2.91757	-0.892623	6/142	364,3952,6517,7015,10580,286753	AQP7,LEP,SLC2A4,TERT,SORBS1,TRARG1
7_Member	GO Biological Processes	GO:0051341	regulation of oxidoreductase activity	-2.84903	-0.843681	5/99	185,859,3952,7015,8639	AGTR1,CAV3,LEP,TERT,AOC3
7_Member	GO Biological Processes	GO:1904659	glucose transmembrane transport	-2.81048	-0.814007	5/101	3952,6517,7015,10580,286753	LEP,SLC2A4,TERT,SORBS1,TRARG1
7_Member	GO Biological Processes	GO:0008645	hexose transmembrane transport	-2.68229	-0.723225	5/108	3952,6517,7015,10580,286753	LEP,SLC2A4,TERT,SORBS1,TRARG1
7_Member	GO Biological Processes	GO:0015749	monosaccharide transmembrane transport	-2.64745	-0.697958	5/110	3952,6517,7015,10580,286753	LEP,SLC2A4,TERT,SORBS1,TRARG1
7_Member	GO Biological Processes	GO:0034219	carbohydrate transmembrane transport	-2.61336	-0.676778	5/112	3952,6517,7015,10580,286753	LEP,SLC2A4,TERT,SORBS1,TRARG1
7_Member	GO Biological Processes	GO:0050999	regulation of nitric-oxide synthase activity	-2.13239	-0.391441	3/48	859,3952,7015	CAV3,LEP,TERT
8_Summary	KEGG Pathway	hsa03320	PPAR signaling pathway	-5.64659	-2.67687	7/72	364,948,5105,5346,6258,10580,729359	AQP7,CD36,PCK1,PLIN1,RXRG,SORBS1,PLIN4
8_Member	KEGG Pathway	hsa03320	PPAR signaling pathway	-5.64659	-2.67687	7/72	364,948,5105,5346,6258,10580,729359	AQP7,CD36,PCK1,PLIN1,RXRG,SORBS1,PLIN4
9_Summary	KEGG Pathway	hsa04923	Regulation of lipolysis in adipocytes	-5.25401	-2.43891	6/54	111,364,4881,5140,5346,5733,148,185,477,859,1393,2255,3358,3624,3952,4885,6327,126393,948,2038,2273,5166,6356,6358,51085,286133,2555,2556,2690,6364,5105,79727,1260,5406,55908,56920,91584,343472	ADCY5,AQP7,NPR1,PDE3B,PLIN1,PTGER3,ADRA1A,AGTR1,ATP1A2,CAV3,CRHBP,FGF10,HTR2C,INHBA,LEP,NPTX2,SCN2B,HSPB6,CD36,EPB42,FHL1,PDK4,CCL11,CCL14,MLXIPL,SCARA5,GABRA2,GABRA3,GHR,CCL20,PCK1,LIN28A,CNGA2,PNLIP,ANGPTL8,SEMA3G,PLXNA4,BARHL2
9_Member	KEGG Pathway	hsa04923	Regulation of lipolysis in adipocytes	-5.25401	-2.43891	6/54	111,364,4881,5140,5346,5733	ADCY5,AQP7,NPR1,PDE3B,PLIN1,PTGER3
9_Member	GO Biological Processes	GO:0044057	regulation of system process	-3.51533	-1.28314	14/570	148,185,477,859,1393,2255,3358,3624,3952,4881,4885,5733,6327,126393	ADRA1A,AGTR1,ATP1A2,CAV3,CRHBP,FGF10,HTR2C,INHBA,LEP,NPR1,NPTX2,PTGER3,SCN2B,HSPB6
9_Member	GO Biological Processes	GO:0050801	ion homeostasis	-3.47418	-1.263	17/791	111,148,185,477,859,948,2038,2273,3358,4881,5166,5733,6327,6356,6358,51085,286133	ADCY5,ADRA1A,AGTR1,ATP1A2,CAV3,CD36,EPB42,FHL1,HTR2C,NPR1,PDK4,PTGER3,SCN2B,CCL11,CCL14,MLXIPL,SCARA5
9_Member	GO Biological Processes	GO:0019229	regulation of vasoconstriction	-2.92076	-0.893575	4/56	148,185,477,3952	ADRA1A,AGTR1,ATP1A2,LEP
9_Member	KEGG Pathway	hsa04924	Renin secretion	-2.68027	-0.723225	4/65	111,185,4881,5140	ADCY5,AGTR1,NPR1,PDE3B
9_Member	GO Biological Processes	GO:0019935	cyclic-nucleotide-mediated signaling	-2.66404	-0.710782	7/215	111,148,948,3358,4881,5140,5733	ADCY5,ADRA1A,CD36,HTR2C,NPR1,PDE3B,PTGER3
9_Member	GO Biological Processes	GO:0007588	excretion	-2.65591	-0.704538	4/66	148,185,364,4881	ADRA1A,AGTR1,AQP7,NPR1
9_Member	KEGG Pathway	hsa04080	Neuroactive ligand-receptor interaction	-2.63661	-0.690845	8/278	148,185,2555,2556,2690,3358,3952,5733	ADRA1A,AGTR1,GABRA2,GABRA3,GHR,HTR2C,LEP,PTGER3
9_Member	KEGG Pathway	hsa04022	cGMP-PKG signaling pathway	-2.61404	-0.676778	6/163	111,148,185,477,4881,5140	ADCY5,ADRA1A,AGTR1,ATP1A2,NPR1,PDE3B
9_Member	GO Biological Processes	GO:0055080	cation homeostasis	-2.59261	-0.668559	14/712	111,148,185,477,859,948,2038,3358,4881,5166,5733,6356,6358,286133	ADCY5,ADRA1A,AGTR1,ATP1A2,CAV3,CD36,EPB42,HTR2C,NPR1,PDK4,PTGER3,CCL11,CCL14,SCARA5
9_Member	GO Biological Processes	GO:0098771	inorganic ion homeostasis	-2.53285	-0.62612	14/723	111,148,185,477,859,948,2038,3358,4881,5166,5733,6356,6358,286133	ADCY5,ADRA1A,AGTR1,ATP1A2,CAV3,CD36,EPB42,HTR2C,NPR1,PDK4,PTGER3,CCL11,CCL14,SCARA5
9_Member	GO Biological Processes	GO:0055065	metal ion homeostasis	-2.51066	-0.61563	13/649	111,148,185,477,859,948,2038,3358,4881,5733,6356,6358,286133	ADCY5,ADRA1A,AGTR1,ATP1A2,CAV3,CD36,EPB42,HTR2C,NPR1,PTGER3,CCL11,CCL14,SCARA5
9_Member	GO Biological Processes	GO:0042310	vasoconstriction	-2.49637	-0.606266	4/73	148,185,477,3952	ADRA1A,AGTR1,ATP1A2,LEP
9_Member	GO Biological Processes	GO:1903523	negative regulation of blood circulation	-2.48512	-0.603102	3/36	148,477,3952	ADRA1A,ATP1A2,LEP
9_Member	GO Biological Processes	GO:0019932	second-messenger-mediated signaling	-2.41675	-0.544245	10/440	111,148,185,477,948,3358,4881,5140,5733,6364	ADCY5,ADRA1A,AGTR1,ATP1A2,CD36,HTR2C,NPR1,PDE3B,PTGER3,CCL20
9_Member	GO Biological Processes	GO:0007204	positive regulation of cytosolic calcium ion concentration	-2.35848	-0.504982	8/309	111,148,185,477,859,948,3358,5733	ADCY5,ADRA1A,AGTR1,ATP1A2,CAV3,CD36,HTR2C,PTGER3
9_Member	GO Biological Processes	GO:0006874	cellular calcium ion homeostasis	-2.3555	-0.504982	10/449	111,148,185,477,859,948,3358,5733,6356,6358	ADCY5,ADRA1A,AGTR1,ATP1A2,CAV3,CD36,HTR2C,PTGER3,CCL11,CCL14
9_Member	GO Biological Processes	GO:0035296	regulation of tube diameter	-2.35014	-0.504977	5/129	148,185,477,3952,4881	ADRA1A,AGTR1,ATP1A2,LEP,NPR1
9_Member	GO Biological Processes	GO:0097746	regulation of blood vessel diameter	-2.35014	-0.504977	5/129	148,185,477,3952,4881	ADRA1A,AGTR1,ATP1A2,LEP,NPR1
9_Member	GO Biological Processes	GO:0097756	negative regulation of blood vessel diameter	-2.33431	-0.493548	4/81	148,185,477,3952	ADRA1A,AGTR1,ATP1A2,LEP
9_Member	GO Biological Processes	GO:0055074	calcium ion homeostasis	-2.27012	-0.458924	10/462	111,148,185,477,859,948,3358,5733,6356,6358	ADCY5,ADRA1A,AGTR1,ATP1A2,CAV3,CD36,HTR2C,PTGER3,CCL11,CCL14
9_Member	GO Biological Processes	GO:0055082	cellular chemical homeostasis	-2.25456	-0.450595	14/778	111,148,185,477,859,948,3358,5105,5733,6356,6358,51085,79727,286133	ADCY5,ADRA1A,AGTR1,ATP1A2,CAV3,CD36,HTR2C,PCK1,PTGER3,CCL11,CCL14,MLXIPL,LIN28A,SCARA5
9_Member	GO Biological Processes	GO:0050880	regulation of blood vessel size	-2.2537	-0.450595	5/136	148,185,477,3952,4881	ADRA1A,AGTR1,ATP1A2,LEP,NPR1
9_Member	GO Biological Processes	GO:0035150	regulation of tube size	-2.24041	-0.440041	5/137	148,185,477,3952,4881	ADRA1A,AGTR1,ATP1A2,LEP,NPR1
9_Member	KEGG Pathway	hsa04024	cAMP signaling pathway	-2.20272	-0.429317	6/198	111,477,1260,4881,5140,5733	ADCY5,ATP1A2,CNGA2,NPR1,PDE3B,PTGER3
9_Member	GO Biological Processes	GO:1903522	regulation of blood circulation	-2.18671	-0.417844	7/263	148,185,477,859,3952,4881,6327	ADRA1A,AGTR1,ATP1A2,CAV3,LEP,NPR1,SCN2B
9_Member	GO Biological Processes	GO:0072503	cellular divalent inorganic cation homeostasis	-2.13344	-0.391441	10/484	111,148,185,477,859,948,3358,5733,6356,6358	ADCY5,ADRA1A,AGTR1,ATP1A2,CAV3,CD36,HTR2C,PTGER3,CCL11,CCL14
9_Member	GO Biological Processes	GO:0055078	sodium ion homeostasis	-2.13239	-0.391441	3/48	185,477,4881	AGTR1,ATP1A2,NPR1
9_Member	GO Biological Processes	GO:0006875	cellular metal ion homeostasis	-2.07928	-0.35313	11/571	111,148,185,477,859,948,3358,5733,6356,6358,286133	ADCY5,ADRA1A,AGTR1,ATP1A2,CAV3,CD36,HTR2C,PTGER3,CCL11,CCL14,SCARA5
9_Member	GO Biological Processes	GO:0060191	regulation of lipase activity	-2.07556	-0.35275	4/96	148,185,5406,55908	ADRA1A,AGTR1,PNLIP,ANGPTL8
9_Member	GO Biological Processes	GO:0007200	phospholipase C-activating G protein-coupled receptor signaling pathway	-2.06003	-0.341919	4/97	148,185,3358,5733	ADRA1A,AGTR1,HTR2C,PTGER3
9_Member	GO Biological Processes	GO:0090066	regulation of anatomical structure size	-2.05123	-0.336417	10/498	148,185,477,859,3952,4881,6356,56920,91584,343472	ADRA1A,AGTR1,ATP1A2,CAV3,LEP,NPR1,CCL11,SEMA3G,PLXNA4,BARHL2
9_Member	GO Biological Processes	GO:0051480	regulation of cytosolic calcium ion concentration	-2.03732	-0.331031	8/351	111,148,185,477,859,948,3358,5733	ADCY5,ADRA1A,AGTR1,ATP1A2,CAV3,CD36,HTR2C,PTGER3
9_Member	GO Biological Processes	GO:0072507	divalent inorganic cation homeostasis	-2.01706	-0.316795	10/504	111,148,185,477,859,948,3358,5733,6356,6358	ADCY5,ADRA1A,AGTR1,ATP1A2,CAV3,CD36,HTR2C,PTGER3,CCL11,CCL14
10_Summary	GO Biological Processes	GO:0046660	female sex differentiation	-5.18787	-2.4227	8/118	1299,2255,3624,3952,5950,7490,56956,89766,891,7704,10761,57082,79727	COL9A3,FGF10,INHBA,LEP,RBP4,WT1,LHX9,UMODL1,CCNB1,ZBTB16,PLAC1,KNL1,LIN28A
10_Member	GO Biological Processes	GO:0046660	female sex differentiation	-5.18787	-2.4227	8/118	1299,2255,3624,3952,5950,7490,56956,89766	COL9A3,FGF10,INHBA,LEP,RBP4,WT1,LHX9,UMODL1
10_Member	GO Biological Processes	GO:0008585	female gonad development	-3.77489	-1.45143	6/98	1299,3624,3952,7490,56956,89766	COL9A3,INHBA,LEP,WT1,LHX9,UMODL1
10_Member	GO Biological Processes	GO:0046545	development of primary female sexual characteristics	-3.65673	-1.37917	6/103	1299,3624,3952,7490,56956,89766	COL9A3,INHBA,LEP,WT1,LHX9,UMODL1
10_Member	GO Biological Processes	GO:0007548	sex differentiation	-2.73529	-0.762779	8/268	1299,2255,3624,3952,5950,7490,56956,89766	COL9A3,FGF10,INHBA,LEP,RBP4,WT1,LHX9,UMODL1
10_Member	GO Biological Processes	GO:0003006	developmental process involved in reproduction	-2.39449	-0.526663	13/670	891,1299,2255,3624,3952,5950,7490,7704,10761,56956,57082,79727,89766	CCNB1,COL9A3,FGF10,INHBA,LEP,RBP4,WT1,ZBTB16,PLAC1,LHX9,KNL1,LIN28A,UMODL1
10_Member	GO Biological Processes	GO:0048806	genitalia development	-2.18382	-0.417844	3/46	2255,5950,7490	FGF10,RBP4,WT1
10_Member	GO Biological Processes	GO:0008406	gonad development	-2.02583	-0.323629	6/216	1299,3624,3952,7490,56956,89766	COL9A3,INHBA,LEP,WT1,LHX9,UMODL1
10_Member	GO Biological Processes	GO:0048608	reproductive structure development	-2.00832	-0.312426	9/429	1299,2255,3624,3952,5950,7490,10761,56956,89766	COL9A3,FGF10,INHBA,LEP,RBP4,WT1,PLAC1,LHX9,UMODL1
11_Summary	GO Biological Processes	GO:0051046	regulation of secretion	-5.08734	-2.34056	20/779	111,148,185,1149,1393,2255,3358,3624,3952,4826,4881,5733,5950,7273,9447,9515,23025,23601,130399,260434,6572,948,51512,477,859,2690	ADCY5,ADRA1A,AGTR1,CIDEA,CRHBP,FGF10,HTR2C,INHBA,LEP,NNAT,NPR1,PTGER3,RBP4,TTN,AIM2,STXBP5L,UNC13A,CLEC5A,ACVR1C,PYDC1,SLC18A3,CD36,GTSE1,ATP1A2,CAV3,GHR
11_Member	GO Biological Processes	GO:0051046	regulation of secretion	-5.08734	-2.34056	20/779	111,148,185,1149,1393,2255,3358,3624,3952,4826,4881,5733,5950,7273,9447,9515,23025,23601,130399,260434	ADCY5,ADRA1A,AGTR1,CIDEA,CRHBP,FGF10,HTR2C,INHBA,LEP,NNAT,NPR1,PTGER3,RBP4,TTN,AIM2,STXBP5L,UNC13A,CLEC5A,ACVR1C,PYDC1
11_Member	GO Biological Processes	GO:0046883	regulation of hormone secretion	-4.12308	-1.68316	10/264	111,185,1393,3358,3624,3952,4826,5950,9515,130399	ADCY5,AGTR1,CRHBP,HTR2C,INHBA,LEP,NNAT,RBP4,STXBP5L,ACVR1C
11_Member	GO Biological Processes	GO:1903530	regulation of secretion by cell	-3.94567	-1.55497	17/721	111,148,185,1149,1393,3358,3624,3952,4826,5950,7273,9447,9515,23025,23601,130399,260434	ADCY5,ADRA1A,AGTR1,CIDEA,CRHBP,HTR2C,INHBA,LEP,NNAT,RBP4,TTN,AIM2,STXBP5L,UNC13A,CLEC5A,ACVR1C,PYDC1
11_Member	GO Biological Processes	GO:0023061	signal release	-3.93329	-1.5528	13/455	111,148,185,1393,3358,3624,3952,4826,5950,6572,9515,23025,130399	ADCY5,ADRA1A,AGTR1,CRHBP,HTR2C,INHBA,LEP,NNAT,RBP4,SLC18A3,STXBP5L,UNC13A,ACVR1C
11_Member	GO Biological Processes	GO:0002791	regulation of peptide secretion	-3.82188	-1.46504	13/467	111,1149,1393,3358,3952,4826,5950,7273,9447,9515,23601,130399,260434	ADCY5,CIDEA,CRHBP,HTR2C,LEP,NNAT,RBP4,TTN,AIM2,STXBP5L,CLEC5A,ACVR1C,PYDC1
11_Member	GO Biological Processes	GO:0046888	negative regulation of hormone secretion	-3.68803	-1.39835	5/65	1393,3624,3952,9515,130399	CRHBP,INHBA,LEP,STXBP5L,ACVR1C
11_Member	GO Biological Processes	GO:0046879	hormone secretion	-3.56765	-1.31634	10/309	111,185,1393,3358,3624,3952,4826,5950,9515,130399	ADCY5,AGTR1,CRHBP,HTR2C,INHBA,LEP,NNAT,RBP4,STXBP5L,ACVR1C
11_Member	GO Biological Processes	GO:0090276	regulation of peptide hormone secretion	-3.5179	-1.28314	8/203	111,1393,3358,3952,4826,5950,9515,130399	ADCY5,CRHBP,HTR2C,LEP,NNAT,RBP4,STXBP5L,ACVR1C
11_Member	GO Biological Processes	GO:0009914	hormone transport	-3.45818	-1.26167	10/319	111,185,1393,3358,3624,3952,4826,5950,9515,130399	ADCY5,AGTR1,CRHBP,HTR2C,INHBA,LEP,NNAT,RBP4,STXBP5L,ACVR1C
11_Member	GO Biological Processes	GO:0002790	peptide secretion	-3.40992	-1.22528	14/584	111,948,1149,1393,3358,3952,4826,5950,7273,9447,9515,23601,130399,260434	ADCY5,CD36,CIDEA,CRHBP,HTR2C,LEP,NNAT,RBP4,TTN,AIM2,STXBP5L,CLEC5A,ACVR1C,PYDC1
11_Member	GO Biological Processes	GO:0090278	negative regulation of peptide hormone secretion	-3.28181	-1.13709	4/45	1393,3952,9515,130399	CRHBP,LEP,STXBP5L,ACVR1C
11_Member	GO Biological Processes	GO:0051048	negative regulation of secretion	-3.23401	-1.098	8/224	1149,1393,3624,3952,5733,9515,130399,260434	CIDEA,CRHBP,INHBA,LEP,PTGER3,STXBP5L,ACVR1C,PYDC1
11_Member	GO Biological Processes	GO:0090087	regulation of peptide transport	-3.09247	-0.994976	15/703	111,948,1149,1393,3358,3952,4826,5950,7273,9447,9515,23601,51512,130399,260434	ADCY5,CD36,CIDEA,CRHBP,HTR2C,LEP,NNAT,RBP4,TTN,AIM2,STXBP5L,CLEC5A,GTSE1,ACVR1C,PYDC1
11_Member	GO Biological Processes	GO:0002792	negative regulation of peptide secretion	-2.99793	-0.943016	6/137	1149,1393,3952,9515,130399,260434	CIDEA,CRHBP,LEP,STXBP5L,ACVR1C,PYDC1
11_Member	GO Biological Processes	GO:0030072	peptide hormone secretion	-2.99306	-0.940529	8/244	111,1393,3358,3952,4826,5950,9515,130399	ADCY5,CRHBP,HTR2C,LEP,NNAT,RBP4,STXBP5L,ACVR1C
11_Member	GO Biological Processes	GO:0050708	regulation of protein secretion	-2.93293	-0.901247	11/440	111,1149,3952,4826,5950,7273,9447,9515,23601,130399,260434	ADCY5,CIDEA,LEP,NNAT,RBP4,TTN,AIM2,STXBP5L,CLEC5A,ACVR1C,PYDC1
11_Member	GO Biological Processes	GO:1903531	negative regulation of secretion by cell	-2.86727	-0.855479	7/198	1149,1393,3624,3952,9515,130399,260434	CIDEA,CRHBP,INHBA,LEP,STXBP5L,ACVR1C,PYDC1
11_Member	GO Biological Processes	GO:0051047	positive regulation of secretion	-2.67319	-0.718043	10/405	3624,3952,4826,4881,5950,7273,9447,23025,23601,260434	INHBA,LEP,NNAT,NPR1,RBP4,TTN,AIM2,UNC13A,CLEC5A,PYDC1
11_Member	GO Biological Processes	GO:0009306	protein secretion	-2.64038	-0.692748	12/552	111,948,1149,3952,4826,5950,7273,9447,9515,23601,130399,260434	ADCY5,CD36,CIDEA,LEP,NNAT,RBP4,TTN,AIM2,STXBP5L,CLEC5A,ACVR1C,PYDC1
11_Member	GO Biological Processes	GO:0051051	negative regulation of transport	-2.50101	-0.607627	11/500	477,859,948,1149,1393,3624,3952,5733,9515,130399,260434	ATP1A2,CAV3,CD36,CIDEA,CRHBP,INHBA,LEP,PTGER3,STXBP5L,ACVR1C,PYDC1
11_Member	GO Biological Processes	GO:0050796	regulation of insulin secretion	-2.49833	-0.606592	6/172	111,3952,4826,5950,9515,130399	ADCY5,LEP,NNAT,RBP4,STXBP5L,ACVR1C
11_Member	GO Biological Processes	GO:0010817	regulation of hormone levels	-2.41725	-0.544245	11/513	111,185,1393,2690,3358,3624,3952,4826,5950,9515,130399	ADCY5,AGTR1,CRHBP,GHR,HTR2C,INHBA,LEP,NNAT,RBP4,STXBP5L,ACVR1C
11_Member	GO Biological Processes	GO:1903532	positive regulation of secretion by cell	-2.38299	-0.519789	9/374	3624,3952,4826,5950,7273,9447,23025,23601,260434	INHBA,LEP,NNAT,RBP4,TTN,AIM2,UNC13A,CLEC5A,PYDC1
11_Member	GO Biological Processes	GO:0051223	regulation of protein transport	-2.37301	-0.51439	13/674	111,948,1149,3952,4826,5950,7273,9447,9515,23601,51512,130399,260434	ADCY5,CD36,CIDEA,LEP,NNAT,RBP4,TTN,AIM2,STXBP5L,CLEC5A,GTSE1,ACVR1C,PYDC1
11_Member	GO Biological Processes	GO:0070201	regulation of establishment of protein localization	-2.15427	-0.402717	13/717	111,948,1149,3952,4826,5950,7273,9447,9515,23601,51512,130399,260434	ADCY5,CD36,CIDEA,LEP,NNAT,RBP4,TTN,AIM2,STXBP5L,CLEC5A,GTSE1,ACVR1C,PYDC1
11_Member	GO Biological Processes	GO:0030073	insulin secretion	-2.15154	-0.402717	6/203	111,3952,4826,5950,9515,130399	ADCY5,LEP,NNAT,RBP4,STXBP5L,ACVR1C
12_Summary	KEGG Pathway	hsa04974	Protein digestion and absorption	-4.996	-2.26726	7/90	477,1299,1301,1357,131873,169044,256076,4322,176,2201,7148,2250,2255,2690,2998,5105,51378,948	ATP1A2,COL9A3,COL11A1,CPA1,COL6A6,COL22A1,COL6A5,MMP13,ACAN,FBN2,TNXB,FGF5,FGF10,GHR,GYS2,PCK1,ANGPT4,CD36
12_Member	KEGG Pathway	hsa04974	Protein digestion and absorption	-4.996	-2.26726	7/90	477,1299,1301,1357,131873,169044,256076	ATP1A2,COL9A3,COL11A1,CPA1,COL6A6,COL22A1,COL6A5
12_Member	Canonical Pathways	M3005	NABA COLLAGENS	-4.50805	-1.94552	5/44	1299,1301,131873,169044,256076	COL9A3,COL11A1,COL6A6,COL22A1,COL6A5
12_Member	Reactome Gene Sets	R-HSA-8948216	Collagen chain trimerization	-4.50805	-1.94552	5/44	1299,1301,131873,169044,256076	COL9A3,COL11A1,COL6A6,COL22A1,COL6A5
12_Member	Reactome Gene Sets	R-HSA-1474290	Collagen formation	-3.97917	-1.578	6/90	1299,1301,4322,131873,169044,256076	COL9A3,COL11A1,MMP13,COL6A6,COL22A1,COL6A5
12_Member	Reactome Gene Sets	R-HSA-2022090	Assembly of collagen fibrils and other multimeric structures	-3.81893	-1.46504	5/61	1299,1301,4322,131873,256076	COL9A3,COL11A1,MMP13,COL6A6,COL6A5
12_Member	Reactome Gene Sets	R-HSA-1474228	Degradation of the extracellular matrix	-3.76625	-1.45143	7/140	176,1299,1301,2201,4322,131873,256076	ACAN,COL9A3,COL11A1,FBN2,MMP13,COL6A6,COL6A5
12_Member	Reactome Gene Sets	R-HSA-1442490	Collagen degradation	-3.71989	-1.42194	5/64	1299,1301,4322,131873,256076	COL9A3,COL11A1,MMP13,COL6A6,COL6A5
12_Member	Reactome Gene Sets	R-HSA-1650814	Collagen biosynthesis and modifying enzymes	-3.62594	-1.35561	5/67	1299,1301,131873,169044,256076	COL9A3,COL11A1,COL6A6,COL22A1,COL6A5
12_Member	Reactome Gene Sets	R-HSA-3000178	ECM proteoglycans	-3.37035	-1.19838	5/76	176,1299,7148,131873,256076	ACAN,COL9A3,TNXB,COL6A6,COL6A5
12_Member	KEGG Pathway	hsa04151	PI3K-Akt signaling pathway	-3.22259	-1.08945	10/342	1299,2250,2255,2690,2998,5105,7148,51378,131873,256076	COL9A3,FGF5,FGF10,GHR,GYS2,PCK1,TNXB,ANGPT4,COL6A6,COL6A5
12_Member	KEGG Pathway	hsa04512	ECM-receptor interaction	-3.21839	-1.0881	5/82	948,1299,7148,131873,256076	CD36,COL9A3,TNXB,COL6A6,COL6A5
12_Member	Reactome Gene Sets	R-HSA-1474244	Extracellular matrix organization	-3.01923	-0.952219	9/301	176,1299,1301,2201,4322,7148,131873,169044,256076	ACAN,COL9A3,COL11A1,FBN2,MMP13,TNXB,COL6A6,COL22A1,COL6A5
12_Member	Reactome Gene Sets	R-HSA-419037	NCAM1 interactions	-2.29465	-0.472045	3/42	1299,131873,256076	COL9A3,COL6A6,COL6A5
13_Summary	KEGG Pathway	hsa04920	Adipocytokine signaling pathway	-4.63212	-1.97989	6/69	32,948,3952,5105,6258,6517,111,859,5166,5950,9515,51085,79727,2998,5837,148,5140,10580,338,130399,5346,2819,225,891,152831	ACACB,CD36,LEP,PCK1,RXRG,SLC2A4,ADCY5,CAV3,PDK4,RBP4,STXBP5L,MLXIPL,LIN28A,GYS2,PYGM,ADRA1A,PDE3B,SORBS1,APOB,ACVR1C,PLIN1,GPD1,ABCD2,CCNB1,KLB
13_Member	KEGG Pathway	hsa04920	Adipocytokine signaling pathway	-4.63212	-1.97989	6/69	32,948,3952,5105,6258,6517	ACACB,CD36,LEP,PCK1,RXRG,SLC2A4
13_Member	GO Biological Processes	GO:0042593	glucose homeostasis	-4.548	-1.94552	10/235	111,859,3952,5105,5166,5950,6517,9515,51085,79727	ADCY5,CAV3,LEP,PCK1,PDK4,RBP4,SLC2A4,STXBP5L,MLXIPL,LIN28A
13_Member	GO Biological Processes	GO:0033500	carbohydrate homeostasis	-4.5323	-1.94552	10/236	111,859,3952,5105,5166,5950,6517,9515,51085,79727	ADCY5,CAV3,LEP,PCK1,PDK4,RBP4,SLC2A4,STXBP5L,MLXIPL,LIN28A
13_Member	KEGG Pathway	hsa04931	Insulin resistance	-4.50463	-1.94552	7/107	32,948,2998,5105,5837,6517,51085	ACACB,CD36,GYS2,PCK1,PYGM,SLC2A4,MLXIPL
13_Member	KEGG Pathway	hsa04152	AMPK signaling pathway	-4.16288	-1.69347	7/121	32,148,948,2998,3952,5105,6517	ACACB,ADRA1A,CD36,GYS2,LEP,PCK1,SLC2A4
13_Member	KEGG Pathway	hsa04910	Insulin signaling pathway	-3.80493	-1.45843	7/138	32,2998,5105,5140,5837,6517,10580	ACACB,GYS2,PCK1,PDE3B,PYGM,SLC2A4,SORBS1
13_Member	GO Biological Processes	GO:0009743	response to carbohydrate	-3.23401	-1.098	8/224	111,338,2998,3952,5105,51085,79727,130399	ADCY5,APOB,GYS2,LEP,PCK1,MLXIPL,LIN28A,ACVR1C
13_Member	Reactome Gene Sets	R-HSA-381340	Transcriptional regulation of white adipocyte differentiation	-3.17055	-1.06003	5/84	948,3952,5105,5346,6517	CD36,LEP,PCK1,PLIN1,SLC2A4
13_Member	GO Biological Processes	GO:0034284	response to monosaccharide	-2.81752	-0.814287	7/202	111,2998,3952,5105,51085,79727,130399	ADCY5,GYS2,LEP,PCK1,MLXIPL,LIN28A,ACVR1C
13_Member	GO Biological Processes	GO:0006006	glucose metabolic process	-2.7931	-0.804222	7/204	32,2819,3952,5105,5166,5950,10580	ACACB,GPD1,LEP,PCK1,PDK4,RBP4,SORBS1
13_Member	KEGG Pathway	hsa04922	Glucagon signaling pathway	-2.77281	-0.790267	5/103	32,2998,5105,5140,5837	ACACB,GYS2,PCK1,PDE3B,PYGM
13_Member	GO Biological Processes	GO:0006109	regulation of carbohydrate metabolic process	-2.62738	-0.687145	6/162	32,2819,3952,5166,10580,51085	ACACB,GPD1,LEP,PDK4,SORBS1,MLXIPL
13_Member	GO Biological Processes	GO:0062012	regulation of small molecule metabolic process	-2.53117	-0.62612	9/355	32,225,338,891,2819,3952,5166,10580,51085	ACACB,ABCD2,APOB,CCNB1,GPD1,LEP,PDK4,SORBS1,MLXIPL
13_Member	GO Biological Processes	GO:0005975	carbohydrate metabolic process	-2.45484	-0.577607	12/582	32,2819,2998,3952,5105,5166,5837,5950,6517,10580,51085,152831	ACACB,GPD1,GYS2,LEP,PCK1,PDK4,PYGM,RBP4,SLC2A4,SORBS1,MLXIPL,KLB
13_Member	GO Biological Processes	GO:0019318	hexose metabolic process	-2.36084	-0.505253	7/244	32,2819,3952,5105,5166,5950,10580	ACACB,GPD1,LEP,PCK1,PDK4,RBP4,SORBS1
13_Member	GO Biological Processes	GO:0071326	cellular response to monosaccharide stimulus	-2.32194	-0.488402	5/131	111,3952,5105,51085,79727	ADCY5,LEP,PCK1,MLXIPL,LIN28A
13_Member	GO Biological Processes	GO:0034637	cellular carbohydrate biosynthetic process	-2.27828	-0.463308	4/84	2998,3952,5105,10580	GYS2,LEP,PCK1,SORBS1
13_Member	GO Biological Processes	GO:0009749	response to glucose	-2.26638	-0.458744	6/192	111,2998,5105,51085,79727,130399	ADCY5,GYS2,PCK1,MLXIPL,LIN28A,ACVR1C
13_Member	GO Biological Processes	GO:0006094	gluconeogenesis	-2.22454	-0.435483	4/87	2819,3952,5105,5950	GPD1,LEP,PCK1,RBP4
13_Member	GO Biological Processes	GO:0006112	energy reserve metabolic process	-2.22454	-0.435483	4/87	2998,3952,5837,10580	GYS2,LEP,PYGM,SORBS1
13_Member	GO Biological Processes	GO:0071322	cellular response to carbohydrate stimulus	-2.21421	-0.434629	5/139	111,3952,5105,51085,79727	ADCY5,LEP,PCK1,MLXIPL,LIN28A
13_Member	GO Biological Processes	GO:0009746	response to hexose	-2.21316	-0.434629	6/197	111,2998,5105,51085,79727,130399	ADCY5,GYS2,PCK1,MLXIPL,LIN28A,ACVR1C
13_Member	GO Biological Processes	GO:0019319	hexose biosynthetic process	-2.17293	-0.410614	4/90	2819,3952,5105,5950	GPD1,LEP,PCK1,RBP4
13_Member	GO Biological Processes	GO:0016051	carbohydrate biosynthetic process	-2.08259	-0.354189	6/210	2819,2998,3952,5105,5950,10580	GPD1,GYS2,LEP,PCK1,RBP4,SORBS1
13_Member	GO Biological Processes	GO:0046364	monosaccharide biosynthetic process	-2.07556	-0.35275	4/96	2819,3952,5105,5950	GPD1,LEP,PCK1,RBP4
13_Member	GO Biological Processes	GO:0044262	cellular carbohydrate metabolic process	-2.05269	-0.3365	7/279	32,2998,3952,5105,5166,5837,10580	ACACB,GYS2,LEP,PCK1,PDK4,PYGM,SORBS1
14_Summary	GO Biological Processes	GO:0044772	mitotic cell cycle phase transition	-4.55421	-1.94552	15/515	701,891,1029,1062,2255,2273,3624,6241,7015,7272,9928,10403,51512,55388,113130,5457,9493,51085,79187,7153,220296	BUB1B,CCNB1,CDKN2A,CENPE,FGF10,FHL1,INHBA,RRM2,TERT,TTK,KIF14,NDC80,GTSE1,MCM10,CDCA5,POU4F1,KIF23,MLXIPL,FSD1,TOP2A,HEPACAM
14_Member	GO Biological Processes	GO:0044772	mitotic cell cycle phase transition	-4.55421	-1.94552	15/515	701,891,1029,1062,2255,2273,3624,6241,7015,7272,9928,10403,51512,55388,113130	BUB1B,CCNB1,CDKN2A,CENPE,FGF10,FHL1,INHBA,RRM2,TERT,TTK,KIF14,NDC80,GTSE1,MCM10,CDCA5
14_Member	GO Biological Processes	GO:0044770	cell cycle phase transition	-4.15113	-1.69347	15/559	701,891,1029,1062,2255,2273,3624,6241,7015,7272,9928,10403,51512,55388,113130	BUB1B,CCNB1,CDKN2A,CENPE,FGF10,FHL1,INHBA,RRM2,TERT,TTK,KIF14,NDC80,GTSE1,MCM10,CDCA5
14_Member	GO Biological Processes	GO:0000082	G1/S transition of mitotic cell cycle	-4.13675	-1.691	10/263	891,1029,2255,2273,3624,6241,7015,9928,51512,55388	CCNB1,CDKN2A,FGF10,FHL1,INHBA,RRM2,TERT,KIF14,GTSE1,MCM10
14_Member	GO Biological Processes	GO:0044843	cell cycle G1/S phase transition	-3.88748	-1.51202	10/282	891,1029,2255,2273,3624,6241,7015,9928,51512,55388	CCNB1,CDKN2A,FGF10,FHL1,INHBA,RRM2,TERT,KIF14,GTSE1,MCM10
14_Member	GO Biological Processes	GO:1901990	regulation of mitotic cell cycle phase transition	-3.50474	-1.27612	11/375	701,891,1062,2255,2273,7015,7272,9928,10403,51512,113130	BUB1B,CCNB1,CENPE,FGF10,FHL1,TERT,TTK,KIF14,NDC80,GTSE1,CDCA5
14_Member	GO Biological Processes	GO:0010564	regulation of cell cycle process	-3.41746	-1.22958	16/726	701,891,1062,2255,2273,5457,6241,7015,7272,9493,9928,10403,51085,51512,79187,113130	BUB1B,CCNB1,CENPE,FGF10,FHL1,POU4F1,RRM2,TERT,TTK,KIF23,KIF14,NDC80,MLXIPL,GTSE1,FSD1,CDCA5
14_Member	GO Biological Processes	GO:0045786	negative regulation of cell cycle	-3.38047	-1.20445	14/588	701,891,1029,2255,2273,3624,5457,6241,7153,7272,10403,51085,51512,220296	BUB1B,CCNB1,CDKN2A,FGF10,FHL1,INHBA,POU4F1,RRM2,TOP2A,TTK,NDC80,MLXIPL,GTSE1,HEPACAM
14_Member	GO Biological Processes	GO:0090068	positive regulation of cell cycle process	-3.17588	-1.0607	9/286	891,2255,5457,7015,9493,9928,10403,51512,113130	CCNB1,FGF10,POU4F1,TERT,KIF23,KIF14,NDC80,GTSE1,CDCA5
14_Member	GO Biological Processes	GO:1901987	regulation of cell cycle phase transition	-3.1641	-1.05863	11/412	701,891,1062,2255,2273,7015,7272,9928,10403,51512,113130	BUB1B,CCNB1,CENPE,FGF10,FHL1,TERT,TTK,KIF14,NDC80,GTSE1,CDCA5
14_Member	GO Biological Processes	GO:0007050	cell cycle arrest	-3.01601	-0.951445	8/242	891,1029,2255,3624,5457,51085,51512,220296	CCNB1,CDKN2A,FGF10,INHBA,POU4F1,MLXIPL,GTSE1,HEPACAM
14_Member	GO Biological Processes	GO:0010948	negative regulation of cell cycle process	-2.98912	-0.939317	9/304	701,891,2255,2273,6241,7272,10403,51085,51512	BUB1B,CCNB1,FGF10,FHL1,RRM2,TTK,NDC80,MLXIPL,GTSE1
14_Member	GO Biological Processes	GO:0045787	positive regulation of cell cycle	-2.79287	-0.804222	10/390	891,2255,5457,7015,9493,9928,10403,51085,51512,113130	CCNB1,FGF10,POU4F1,TERT,KIF23,KIF14,NDC80,MLXIPL,GTSE1,CDCA5
14_Member	GO Biological Processes	GO:0007346	regulation of mitotic cell cycle	-2.76135	-0.784821	13/607	701,891,1062,2255,2273,7015,7153,7272,9928,10403,51512,79187,113130	BUB1B,CCNB1,CENPE,FGF10,FHL1,TERT,TOP2A,TTK,KIF14,NDC80,GTSE1,FSD1,CDCA5
14_Member	GO Biological Processes	GO:0071156	regulation of cell cycle arrest	-2.69999	-0.733313	5/107	891,2255,5457,51085,51512	CCNB1,FGF10,POU4F1,MLXIPL,GTSE1
14_Member	GO Biological Processes	GO:2000045	regulation of G1/S transition of mitotic cell cycle	-2.5746	-0.658425	6/166	891,2255,2273,7015,9928,51512	CCNB1,FGF10,FHL1,TERT,KIF14,GTSE1
14_Member	GO Biological Processes	GO:1902806	regulation of cell cycle G1/S phase transition	-2.34393	-0.500242	6/185	891,2255,2273,7015,9928,51512	CCNB1,FGF10,FHL1,TERT,KIF14,GTSE1
14_Member	GO Biological Processes	GO:1901992	positive regulation of mitotic cell cycle phase transition	-2.26012	-0.454338	4/85	891,2255,7015,113130	CCNB1,FGF10,TERT,CDCA5
14_Member	GO Biological Processes	GO:1901989	positive regulation of cell cycle phase transition	-2.01458	-0.316795	4/100	891,2255,7015,113130	CCNB1,FGF10,TERT,CDCA5
15_Summary	GO Biological Processes	GO:0071356	cellular response to tumor necrosis factor	-4.548	-1.94552	10/235	338,1393,2819,5105,6356,6358,6364,6517,9447,260434,7490	APOB,CRHBP,GPD1,PCK1,CCL11,CCL14,CCL20,SLC2A4,AIM2,PYDC1,WT1
15_Member	GO Biological Processes	GO:0071356	cellular response to tumor necrosis factor	-4.548	-1.94552	10/235	338,1393,2819,5105,6356,6358,6364,6517,9447,260434	APOB,CRHBP,GPD1,PCK1,CCL11,CCL14,CCL20,SLC2A4,AIM2,PYDC1
15_Member	GO Biological Processes	GO:0034612	response to tumor necrosis factor	-4.22018	-1.73771	10/257	338,1393,2819,5105,6356,6358,6364,6517,9447,260434	APOB,CRHBP,GPD1,PCK1,CCL11,CCL14,CCL20,SLC2A4,AIM2,PYDC1
15_Member	GO Biological Processes	GO:0071320	cellular response to cAMP	-3.01077	-0.951059	4/53	1393,2819,5105,7490	CRHBP,GPD1,PCK1,WT1
15_Member	GO Biological Processes	GO:0051591	response to cAMP	-2.02955	-0.325224	4/99	1393,2819,5105,7490	CRHBP,GPD1,PCK1,WT1
16_Summary	GO Biological Processes	GO:0048589	developmental growth	-4.53057	-1.94552	17/646	32,148,859,891,2255,2690,3484,3952,4322,5950,6356,7490,9837,23025,56920,91584,343472,1301,5457,7273,2273,6445,150572,1496,176	ACACB,ADRA1A,CAV3,CCNB1,FGF10,GHR,IGFBP1,LEP,MMP13,RBP4,CCL11,WT1,GINS1,UNC13A,SEMA3G,PLXNA4,BARHL2,COL11A1,POU4F1,TTN,FHL1,SGCG,SMYD1,CTNNA2,ACAN
16_Member	GO Biological Processes	GO:0048589	developmental growth	-4.53057	-1.94552	17/646	32,148,859,891,2255,2690,3484,3952,4322,5950,6356,7490,9837,23025,56920,91584,343472	ACACB,ADRA1A,CAV3,CCNB1,FGF10,GHR,IGFBP1,LEP,MMP13,RBP4,CCL11,WT1,GINS1,UNC13A,SEMA3G,PLXNA4,BARHL2
16_Member	GO Biological Processes	GO:0035265	organ growth	-4.41947	-1.89711	9/195	32,148,859,891,2255,3952,4322,5950,7490	ACACB,ADRA1A,CAV3,CCNB1,FGF10,LEP,MMP13,RBP4,WT1
16_Member	GO Biological Processes	GO:0048638	regulation of developmental growth	-3.93855	-1.55299	11/334	32,859,891,2690,3952,5950,7490,23025,56920,91584,343472	ACACB,CAV3,CCNB1,GHR,LEP,RBP4,WT1,UNC13A,SEMA3G,PLXNA4,BARHL2
16_Member	GO Biological Processes	GO:0060419	heart growth	-3.56687	-1.31634	6/107	32,148,859,891,5950,7490	ACACB,ADRA1A,CAV3,CCNB1,RBP4,WT1
16_Member	GO Biological Processes	GO:0060420	regulation of heart growth	-3.26759	-1.1258	5/80	32,859,891,5950,7490	ACACB,CAV3,CCNB1,RBP4,WT1
16_Member	GO Biological Processes	GO:0048738	cardiac muscle tissue development	-3.20871	-1.08406	8/226	148,859,891,1301,5457,5950,7273,7490	ADRA1A,CAV3,CCNB1,COL11A1,POU4F1,RBP4,TTN,WT1
16_Member	GO Biological Processes	GO:0046620	regulation of organ growth	-2.68229	-0.723225	5/108	32,859,891,5950,7490	ACACB,CAV3,CCNB1,RBP4,WT1
16_Member	GO Biological Processes	GO:0007517	muscle organ development	-2.68098	-0.723225	10/404	859,891,1301,2273,5457,5950,6445,7273,7490,150572	CAV3,CCNB1,COL11A1,FHL1,POU4F1,RBP4,SGCG,TTN,WT1,SMYD1
16_Member	GO Biological Processes	GO:0061061	muscle structure development	-2.46572	-0.586899	13/657	148,859,891,1301,1496,2255,2273,5457,5950,6445,7273,7490,150572	ADRA1A,CAV3,CCNB1,COL11A1,CTNNA2,FGF10,FHL1,POU4F1,RBP4,SGCG,TTN,WT1,SMYD1
16_Member	GO Biological Processes	GO:0048639	positive regulation of developmental growth	-2.40165	-0.532272	6/180	32,891,2690,3952,7490,23025	ACACB,CCNB1,GHR,LEP,WT1,UNC13A
16_Member	GO Biological Processes	GO:0055007	cardiac muscle cell differentiation	-2.33597	-0.493748	5/130	148,859,891,7273,7490	ADRA1A,CAV3,CCNB1,TTN,WT1
16_Member	GO Biological Processes	GO:0014706	striated muscle tissue development	-2.33103	-0.493165	9/381	148,859,891,1301,5457,5950,7273,7490,150572	ADRA1A,CAV3,CCNB1,COL11A1,POU4F1,RBP4,TTN,WT1,SMYD1
16_Member	GO Biological Processes	GO:0050982	detection of mechanical stimulus	-2.32421	-0.489235	3/41	859,1301,7273	CAV3,COL11A1,TTN
16_Member	GO Biological Processes	GO:0055013	cardiac muscle cell development	-2.22454	-0.435483	4/87	148,859,891,7273	ADRA1A,CAV3,CCNB1,TTN
16_Member	GO Biological Processes	GO:0060537	muscle tissue development	-2.2172	-0.434629	9/397	148,859,891,1301,5457,5950,7273,7490,150572	ADRA1A,CAV3,CCNB1,COL11A1,POU4F1,RBP4,TTN,WT1,SMYD1
16_Member	GO Biological Processes	GO:0045927	positive regulation of growth	-2.15219	-0.402717	7/267	32,891,2690,3484,3952,7490,23025	ACACB,CCNB1,GHR,IGFBP1,LEP,WT1,UNC13A
16_Member	GO Biological Processes	GO:0055006	cardiac cell development	-2.12331	-0.38582	4/93	148,859,891,7273	ADRA1A,CAV3,CCNB1,TTN
16_Member	GO Biological Processes	GO:0007507	heart development	-2.10631	-0.373385	11/566	32,148,176,859,891,1301,5457,5950,7273,7490,150572	ACACB,ADRA1A,ACAN,CAV3,CCNB1,COL11A1,POU4F1,RBP4,TTN,WT1,SMYD1
16_Member	GO Biological Processes	GO:0060421	positive regulation of heart growth	-2.05961	-0.341919	3/51	32,891,7490	ACACB,CCNB1,WT1
16_Member	GO Biological Processes	GO:0055017	cardiac muscle tissue growth	-2.01458	-0.316795	4/100	148,859,891,5950	ADRA1A,CAV3,CCNB1,RBP4
17_Summary	KEGG Pathway	hsa02010	ABC transporters	-4.45981	-1.93016	5/45	225,10349,10350,10351,340273,111,338,364,477,762,6517,8170,28234,55908	ABCD2,ABCA10,ABCA9,ABCA8,ABCB5,ADCY5,APOB,AQP7,ATP1A2,CA4,SLC2A4,SLC14A2,SLCO1B3,ANGPTL8
17_Member	KEGG Pathway	hsa02010	ABC transporters	-4.45981	-1.93016	5/45	225,10349,10350,10351,340273	ABCD2,ABCA10,ABCA9,ABCA8,ABCB5
17_Member	Reactome Gene Sets	R-HSA-1369062	ABC transporters in lipid homeostasis	-3.37955	-1.20445	3/18	225,10349,10350	ABCD2,ABCA10,ABCA9
17_Member	Reactome Gene Sets	R-HSA-382556	ABC-family proteins mediated transport	-2.77281	-0.790267	5/103	225,10349,10350,10351,340273	ABCD2,ABCA10,ABCA9,ABCA8,ABCB5
17_Member	Reactome Gene Sets	R-HSA-382551	Transport of small molecules	-2.53285	-0.62612	14/723	111,225,338,364,477,762,6517,8170,10349,10350,10351,28234,55908,340273	ADCY5,ABCD2,APOB,AQP7,ATP1A2,CA4,SLC2A4,SLC14A2,ABCA10,ABCA9,ABCA8,SLCO1B3,ANGPTL8,ABCB5
18_Summary	GO Biological Processes	GO:0050994	regulation of lipid catabolic process	-4.15239	-1.69347	5/52	32,225,1149,5140,85329,338,3952,5105,5346,5406	ACACB,ABCD2,CIDEA,PDE3B,LGALS12,APOB,LEP,PCK1,PLIN1,PNLIP
18_Member	GO Biological Processes	GO:0050994	regulation of lipid catabolic process	-4.15239	-1.69347	5/52	32,225,1149,5140,85329	ACACB,ABCD2,CIDEA,PDE3B,LGALS12
18_Member	GO Biological Processes	GO:0016042	lipid catabolic process	-3.42621	-1.23508	10/322	32,225,338,1149,3952,5105,5140,5346,5406,85329	ACACB,ABCD2,APOB,CIDEA,LEP,PCK1,PDE3B,PLIN1,PNLIP,LGALS12
18_Member	GO Biological Processes	GO:0050995	negative regulation of lipid catabolic process	-3.11432	-1.01418	3/22	32,1149,5140	ACACB,CIDEA,PDE3B
19_Summary	GO Biological Processes	GO:0006855	drug transmembrane transport	-4.06119	-1.6383	6/87	477,6572,10351,80704,340273,387700,3624	ATP1A2,SLC18A3,ABCA8,SLC19A3,ABCB5,SLC16A12,INHBA
19_Member	GO Biological Processes	GO:0006855	drug transmembrane transport	-4.06119	-1.6383	6/87	477,6572,10351,80704,340273,387700	ATP1A2,SLC18A3,ABCA8,SLC19A3,ABCB5,SLC16A12
19_Member	GO Biological Processes	GO:0015893	drug transport	-2.63029	-0.687145	7/218	477,3624,6572,10351,80704,340273,387700	ATP1A2,INHBA,SLC18A3,ABCA8,SLC19A3,ABCB5,SLC16A12
20_Summary	GO Biological Processes	GO:0043062	extracellular structure organization	-3.81623	-1.46504	12/405	176,185,338,948,1299,1301,1842,2201,4322,7148,7490,169044,3952,7704,89766,2662,5950,60676,158326	ACAN,AGTR1,APOB,CD36,COL9A3,COL11A1,ECM2,FBN2,MMP13,TNXB,WT1,COL22A1,LEP,ZBTB16,UMODL1,GDF10,RBP4,PAPPA2,FREM1
20_Member	GO Biological Processes	GO:0043062	extracellular structure organization	-3.81623	-1.46504	12/405	176,185,338,948,1299,1301,1842,2201,4322,7148,7490,169044	ACAN,AGTR1,APOB,CD36,COL9A3,COL11A1,ECM2,FBN2,MMP13,TNXB,WT1,COL22A1
20_Member	GO Biological Processes	GO:0030198	extracellular matrix organization	-2.57201	-0.658425	9/350	176,1299,1301,1842,2201,4322,7148,7490,169044	ACAN,COL9A3,COL11A1,ECM2,FBN2,MMP13,TNXB,WT1,COL22A1
20_Member	GO Biological Processes	GO:0061448	connective tissue development	-2.16936	-0.408264	7/265	176,1301,3952,4322,7490,7704,89766	ACAN,COL11A1,LEP,MMP13,WT1,ZBTB16,UMODL1
20_Member	GO Biological Processes	GO:0030199	collagen fibril organization	-2.03642	-0.331031	3/52	176,1301,7148	ACAN,COL11A1,TNXB
20_Member	GO Biological Processes	GO:0001501	skeletal system development	-2.00581	-0.310965	10/506	176,1301,2201,2662,3952,4322,5950,7704,60676,158326	ACAN,COL11A1,FBN2,GDF10,LEP,MMP13,RBP4,ZBTB16,PAPPA2,FREM1
