# Supplementary material for: Characterization of ceRNA network to reveal potential prognostic biomarkers in triple-negative breast cancer
Source: PeerJ. 2019 Sep 9;7:e7522. doi: 10.7717/peerj.7522 (PMC6741283; doi:10.7717/peerj.7522)
Supplement: Supplemental Information 5 [file peerj-07-7522-s005.zip]

Archive with 5 entries (4 files):
- TableS1-S4/
- TableS1-S4/Table S1.docx
- TableS1-S4/Table S2.docx
- TableS1-S4/Table S3.docx
- TableS1-S4/Table S4.docx
