# Supplementary material for: Characterization of ceRNA network to reveal potential prognostic biomarkers in triple-negative breast cancer
Source: PeerJ. 2019 Sep 9;7:e7522. doi: 10.7717/peerj.7522 (PMC6741283; doi:10.7717/peerj.7522)
Supplement: Supplemental Information 6 [file peerj-07-7522-s006.zip]

Archive with 2 entries (1 files):
- TableS5/
- TableS5/ceRNAnetwork.txt
