# Supplementary material for: Characterization of ceRNA network to reveal potential prognostic biomarkers in triple-negative breast cancer
Source: PeerJ. 2019 Sep 9;7:e7522. doi: 10.7717/peerj.7522 (PMC6741283; doi:10.7717/peerj.7522)
Supplement: Supplemental Information 6 [file peerj-07-7522-s006.zip › TableS5/ceRNAnetwork.txt]

RNA	2	MIR	3
PHBP4	lnc	miR-1-3p	down
RP11-69L16.6	lnc	miR-1-3p	down
SPATA20P1	lnc	miR-1-3p	down
OR8G3P	lnc	miR-1-3p	down
PHBP4	lnc	miR-133a-3p	down
SLC9A3P2	lnc	miR-133a-3p	down
RP11-88I21.1	lnc	miR-139-5p	down
DUX4L9	lnc	miR-139-5p	down
IGFBP1	m	miR-1-3p	down
PNLIP	m	miR-1-3p	down
PRAME	m	miR-1-3p	down
SLC18A3	m	miR-1-3p	down
STXBP5L	m	miR-1-3p	down
NCCRP1	m	miR-1-3p	down
FADS6	m	miR-1-3p	down
BARHL2	m	miR-1-3p	down
AIM2	m	miR-1-3p	down
ADAMDEC1	m	miR-1-3p	down
TRIML2	m	miR-1-3p	down
IGSF23	m	miR-1-3p	down
GABRA3	m	miR-133a-3p	down
PRAME	m	miR-133a-3p	down
FSD1	m	miR-133a-3p	down
KRT2	m	miR-133a-3p	down
COL9A3	m	miR-133a-3p	down
PYDC1	m	miR-133a-3p	down
CCL20	m	miR-133a-3p	down
FCAMR	m	miR-133a-3p	down
POU4F1	m	miR-133a-3p	down
TERT	m	miR-133a-3p	down
TLX1	m	miR-133a-3p	down
NPTX2	m	miR-133a-3p	down
C3orf30	m	miR-133a-3p	down
BARHL2	m	miR-133a-3p	down
AIM2	m	miR-133a-3p	down
OR2B6	m	miR-133a-3p	down
C1orf105	m	miR-133a-3p	down
CDKN2A	m	miR-133a-3p	down
TRIML2	m	miR-133a-3p	down
MDGA2	m	miR-133a-3p	down
CENPE	m	miR-139-5p	down
TTK	m	miR-139-5p	down
CENPM	m	miR-139-5p	down
TOP2A	m	miR-139-5p	down
DPYSL5	m	miR-139-5p	down
CDCA2	m	miR-139-5p	down
NDC80	m	miR-139-5p	down
IGF2BP1	m	miR-139-5p	down
GTSE1	m	miR-139-5p	down
STXBP5L	m	miR-139-5p	down
LHX9	m	miR-139-5p	down
COL11A1	m	miR-139-5p	down
CDCA5	m	miR-139-5p	down
TBR1	m	miR-139-5p	down
TROAP	m	miR-139-5p	down
ACAN	m	miR-139-5p	down
CCNB1	m	miR-139-5p	down
KIF23	m	miR-139-5p	down
TERT	m	miR-139-5p	down
TCHHL1	m	miR-139-5p	down
COL6A5	m	miR-139-5p	down
RRM2	m	miR-139-5p	down
ESCO2	m	miR-139-5p	down
CDCA8	m	miR-139-5p	down
TEX15	m	miR-139-5p	down
METTL11B	m	miR-139-5p	down
NUF2	m	miR-139-5p	down
MCM10	m	miR-139-5p	down
KIF14	m	miR-139-5p	down
CLEC5A	m	miR-139-5p	down
ONECUT2	m	miR-139-5p	down
SGOL1	m	miR-139-5p	down
BUB1B	m	miR-139-5p	down
CASC5	m	miR-139-5p	down
GINS1	m	miR-139-5p	down
ULBP1	m	miR-139-5p	down
MDGA2	m	miR-139-5p	down
COL22A1	m	miR-139-5p	down
HOXC12	m	miR-139-5p	down
NF1P8	lnc	miR-105-5p	up
RP11-493L12.6	lnc	miR-105-5p	up
RP11-775L16.1	lnc	miR-135b-3p	up
RPL37P3	lnc	miR-135b-3p	up
OR7E161P	lnc	miR-301b-3p	up
OR2W6P	lnc	miR-301b-3p	up
PLIN4	m	miR-105-5p	up
PLIN1	m	miR-105-5p	up
FGF10	m	miR-105-5p	up
SCN2B	m	miR-105-5p	up
CA4	m	miR-105-5p	up
ITIH5	m	miR-105-5p	up
AGTR1	m	miR-105-5p	up
ATP1A2	m	miR-105-5p	up
SLC2A4	m	miR-105-5p	up
ASPA	m	miR-105-5p	up
SYNPO2	m	miR-105-5p	up
ADH1B	m	miR-105-5p	up
SLC14A2	m	miR-105-5p	up
ZBTB16	m	miR-105-5p	up
SORBS1	m	miR-105-5p	up
SEL1L2	m	miR-105-5p	up
SCARA5	m	miR-105-5p	up
CD300LG	m	miR-105-5p	up
SCN4A	m	miR-105-5p	up
CYP2A6	m	miR-105-5p	up
GDF10	m	miR-105-5p	up
LRRC2	m	miR-105-5p	up
KLB	m	miR-105-5p	up
HSPB6	m	miR-105-5p	up
PYGM	m	miR-105-5p	up
CDH20	m	miR-105-5p	up
ACACB	m	miR-105-5p	up
ANGPTL5	m	miR-105-5p	up
ABCB5	m	miR-105-5p	up
GABRA2	m	miR-105-5p	up
FAM180B	m	miR-105-5p	up
ARHGAP20	m	miR-105-5p	up
COL6A6	m	miR-105-5p	up
PTGER3	m	miR-105-5p	up
CRHBP	m	miR-105-5p	up
GSTM5	m	miR-105-5p	up
LEP	m	miR-105-5p	up
LGALS12	m	miR-105-5p	up
CHRDL1	m	miR-105-5p	up
ECM2	m	miR-105-5p	up
MCCD1	m	miR-105-5p	up
TTN	m	miR-105-5p	up
MYOT	m	miR-105-5p	up
GPD1	m	miR-105-5p	up
KLHL31	m	miR-105-5p	up
RXRG	m	miR-105-5p	up
FREM1	m	miR-105-5p	up
NOVA1	m	miR-105-5p	up
EPB42	m	miR-105-5p	up
AQP7	m	miR-105-5p	up
KIAA0408	m	miR-105-5p	up
C6	m	miR-105-5p	up
SVEP1	m	miR-105-5p	up
NNAT	m	miR-105-5p	up
CHL1	m	miR-105-5p	up
SMYD1	m	miR-105-5p	up
CD36	m	miR-105-5p	up
MLXIPL	m	miR-105-5p	up
LRRN4CL	m	miR-105-5p	up
CMYA5	m	miR-105-5p	up
HSD17B13	m	miR-105-5p	up
CCL14	m	miR-105-5p	up
SEMA3G	m	miR-105-5p	up
TNS1	m	miR-105-5p	up
OGN	m	miR-105-5p	up
ABCA9	m	miR-105-5p	up
SLC19A3	m	miR-105-5p	up
CCL11	m	miR-105-5p	up
WT1	m	miR-105-5p	up
SYNPR	m	miR-105-5p	up
LIN28A	m	miR-105-5p	up
KIF1A	m	miR-105-5p	up
CTNNA2	m	miR-105-5p	up
GLYAT	m	miR-105-5p	up
ABCD2	m	miR-105-5p	up
HEPACAM	m	miR-105-5p	up
CFD	m	miR-105-5p	up
CAV3	m	miR-105-5p	up
ABCA8	m	miR-105-5p	up
ANGPT4	m	miR-105-5p	up
FHL1	m	miR-105-5p	up
SLC16A12	m	miR-105-5p	up
TIMP4	m	miR-105-5p	up
TMEM252	m	miR-105-5p	up
PDE3B	m	miR-105-5p	up
DEFB132	m	miR-105-5p	up
AOC3	m	miR-105-5p	up
CPED1	m	miR-105-5p	up
CAMKV	m	miR-105-5p	up
CNGA2	m	miR-105-5p	up
WISP1	m	miR-105-5p	up
PLXNA4	m	miR-135b-3p	up
SLC14A2	m	miR-135b-3p	up
TTN	m	miR-135b-3p	up
HSD17B13	m	miR-135b-3p	up
GHR	m	miR-135b-3p	up
CTNNA2	m	miR-135b-3p	up
PCK1	m	miR-137	up
ABCD2	m	miR-137	up
SGCG	m	miR-137	up
PLXNA4	m	miR-137	up
BTNL9	m	miR-137	up
ABCA10	m	miR-137	up
GYS2	m	miR-137	up
ADH1B	m	miR-137	up
RBP4	m	miR-137	up
SCN4A	m	miR-137	up
LRRC2	m	miR-137	up
KLB	m	miR-137	up
APOB	m	miR-137	up
ARHGAP20	m	miR-137	up
MYOT	m	miR-137	up
KLHL31	m	miR-137	up
FREM1	m	miR-137	up
TNXB	m	miR-137	up
OGN	m	miR-137	up
ABCA9	m	miR-137	up
SLC19A3	m	miR-137	up
RLBP1	m	miR-137	up
ODAM	m	miR-137	up
CAMKV	m	miR-137	up
ZNF695	m	miR-137	up
UNC13A	m	miR-137	up
UMODL1	m	miR-137	up
PLIN4	m	miR-187-3p	up
PLIN1	m	miR-187-3p	up
ADRA1A	m	miR-187-3p	up
MAOA	m	miR-187-3p	up
CHL1	m	miR-187-3p	up
CNGA2	m	miR-187-3p	up
ITIH5	m	miR-210-3p	up
ACVR1C	m	miR-210-3p	up
PCK1	m	miR-210-3p	up
AGTR1	m	miR-210-3p	up
SYNPO2	m	miR-210-3p	up
ADCY5	m	miR-210-3p	up
ZBTB16	m	miR-210-3p	up
SORBS1	m	miR-210-3p	up
SCARA5	m	miR-210-3p	up
GDF10	m	miR-210-3p	up
KLB	m	miR-210-3p	up
PYGM	m	miR-210-3p	up
ACACB	m	miR-210-3p	up
CPA1	m	miR-210-3p	up
ALDH1L1	m	miR-210-3p	up
TUSC5	m	miR-210-3p	up
NPR1	m	miR-210-3p	up
FHL1	m	miR-210-3p	up
TTN	m	miR-210-3p	up
SLC16A12	m	miR-210-3p	up
SVEP1	m	miR-210-3p	up
PDK4	m	miR-210-3p	up
C19orf80	m	miR-210-3p	up
CIDEA	m	miR-210-3p	up
MLC1	m	miR-210-3p	up
PLXNA4	m	miR-301b-3p	up
ASPA	m	miR-301b-3p	up
LRRC2	m	miR-301b-3p	up
HOGA1	m	miR-301b-3p	up
ABCB5	m	miR-301b-3p	up
CRHBP	m	miR-301b-3p	up
PAPPA2	m	miR-301b-3p	up
FHL1	m	miR-301b-3p	up
ECM2	m	miR-301b-3p	up
SLC16A12	m	miR-301b-3p	up
CHL1	m	miR-301b-3p	up
CCL14	m	miR-301b-3p	up
SLCO1B3	m	miR-301b-3p	up
KIAA0408	m	miR-516a-5p	up
FAM83A	m	miR-516a-5p	up
HTR2C	m	miR-516a-5p	up
SCN2B	m	miR-519a-3p	up
SEL1L2	m	miR-519a-3p	up
RXRG	m	miR-519a-3p	up
SLC16A12	m	miR-519a-3p	up
LUZP2	m	miR-519a-3p	up
CCL11	m	miR-519a-3p	up
ZP2	m	miR-519a-3p	up
MAGEB6	m	miR-519a-3p	up
TYRP1	m	miR-519a-3p	up
MAGEC2	m	miR-519a-3p	up
MMP13	m	miR-519a-3p	up
FBN2	m	miR-519a-3p	up
ULBP2	m	miR-519a-3p	up
INHBA	m	miR-519a-3p	up
ROS1	m	miR-519a-3p	up
HTR2C	m	miR-519a-3p	up
CTNNA2	m	miR-519a-3p	up
PLAC1	m	miR-519a-3p	up
FSTL5	m	miR-519a-3p	up
FGF5	m	miR-519a-3p	up
