# Supplementary material for: Characterization of ceRNA network to reveal potential prognostic biomarkers in triple-negative breast cancer
Source: PeerJ. 2019 Sep 9;7:e7522. doi: 10.7717/peerj.7522 (PMC6741283; doi:10.7717/peerj.7522)
Supplement: Supplemental Information 7 [file peerj-07-7522-s007.zip › TableS6/string_interactions.tsv]

#node1	node2	node1_string_internal_id	node2_string_internal_id	node1_external_id	node2_external_id	neighborhood_on_chromosome	gene_fusion	phylogenetic_cooccurrence	homology	coexpression	experimentally_determined_interaction	database_annotated	automated_textmining	combined_score
NUF2	NDC80	1846198	1844946	9606.ENSP00000271452	9606.ENSP00000261597	0	0	0	0	0.886	0.997	0.900	0.964	0.999
TTK	BUB1B	1855108	1847075	9606.ENSP00000358813	9606.ENSP00000287598	0	0	0	0	0.906	0.956	0	0.671	0.998
BUB1B	CENPE	1847075	1845701	9606.ENSP00000287598	9606.ENSP00000265148	0	0	0	0	0.784	0.527	0.900	0.899	0.998
BUB1B	NDC80	1847075	1844946	9606.ENSP00000287598	9606.ENSP00000261597	0	0	0	0	0.903	0.160	0.900	0.690	0.997
CASC5	NDC80	1851850	1844946	9606.ENSP00000335463	9606.ENSP00000261597	0	0	0	0	0.616	0.774	0.900	0.747	0.997
CENPE	NDC80	1845701	1844946	9606.ENSP00000265148	9606.ENSP00000261597	0	0	0	0	0.840	0.377	0.900	0.743	0.997
NUF2	CENPE	1846198	1845701	9606.ENSP00000271452	9606.ENSP00000265148	0	0	0	0	0.644	0.445	0.900	0.843	0.996
NDC80	CCNB1	1844946	1844435	9606.ENSP00000261597	9606.ENSP00000256442	0	0	0	0	0.863	0.503	0.900	0.442	0.995
CDCA8	CCNB1	1849847	1844435	9606.ENSP00000316121	9606.ENSP00000256442	0	0	0	0	0.868	0	0.900	0.594	0.994
BUB1B	CCNB1	1847075	1844435	9606.ENSP00000287598	9606.ENSP00000256442	0	0	0	0	0.856	0.047	0.900	0.663	0.994
CASC5	NUF2	1851850	1846198	9606.ENSP00000335463	9606.ENSP00000271452	0	0	0	0	0.484	0.774	0.900	0.505	0.993
CDCA8	CENPE	1849847	1845701	9606.ENSP00000316121	9606.ENSP00000265148	0	0	0	0	0.852	0	0.900	0.550	0.992
TOP2A	BUB1B	1860923	1847075	9606.ENSP00000411532	9606.ENSP00000287598	0	0	0	0	0.988	0	0	0.366	0.992
TTK	NDC80	1855108	1844946	9606.ENSP00000358813	9606.ENSP00000261597	0	0	0	0	0.974	0.473	0	0.517	0.992
CDCA8	BUB1B	1849847	1847075	9606.ENSP00000316121	9606.ENSP00000287598	0	0	0	0	0.823	0	0.900	0.572	0.991
CENPE	CCNB1	1845701	1844435	9606.ENSP00000265148	9606.ENSP00000256442	0	0	0	0	0.792	0.123	0.900	0.516	0.990
CDCA8	CDCA5	1849847	1846446	9606.ENSP00000316121	9606.ENSP00000275517	0	0	0	0	0.832	0	0.900	0.443	0.989
CDCA8	NUF2	1849847	1846198	9606.ENSP00000316121	9606.ENSP00000271452	0	0	0	0	0.719	0	0.900	0.621	0.988
CDCA8	NDC80	1849847	1844946	9606.ENSP00000316121	9606.ENSP00000261597	0	0	0	0	0.799	0	0.900	0.405	0.987
CDCA8	KIF23	1849847	1844781	9606.ENSP00000316121	9606.ENSP00000260363	0	0	0	0	0.806	0	0.900	0.402	0.987
CENPE	KIF23	1845701	1844781	9606.ENSP00000265148	9606.ENSP00000260363	0	0	0	0.626	0.814	0	0.900	0.791	0.986
BUB1B	NUF2	1847075	1846198	9606.ENSP00000287598	9606.ENSP00000271452	0	0	0	0	0.654	0.123	0.900	0.557	0.984
CDCA8	CENPM	1849847	1842528	9606.ENSP00000316121	9606.ENSP00000215980	0	0	0	0	0.802	0	0.900	0.063	0.979
ACAN	MMP13	1859267	1844775	9606.ENSP00000387356	9606.ENSP00000260302	0	0	0	0	0	0	0.900	0.790	0.978
CASC5	BUB1B	1851850	1847075	9606.ENSP00000335463	9606.ENSP00000287598	0	0	0	0	0.381	0.360	0.900	0.500	0.977
ACVR1C	INHBA	1843668	1843613	9606.ENSP00000243349	9606.ENSP00000242208	0	0	0	0	0.051	0.293	0.900	0.693	0.976
NUF2	CCNB1	1846198	1844435	9606.ENSP00000271452	9606.ENSP00000256442	0	0	0	0	0.663	0	0.900	0.345	0.976
CCNB1	CENPM	1844435	1842528	9606.ENSP00000256442	9606.ENSP00000215980	0	0	0	0	0.754	0	0.900	0.073	0.975
CDCA5	NUF2	1846446	1846198	9606.ENSP00000275517	9606.ENSP00000271452	0	0	0	0	0.682	0	0.900	0.274	0.974
CD36	APOB	1849038	1843345	9606.ENSP00000308165	9606.ENSP00000233242	0	0	0	0	0.056	0	0.900	0.742	0.973
CDCA5	CCNB1	1846446	1844435	9606.ENSP00000275517	9606.ENSP00000256442	0	0	0	0	0.677	0	0.900	0.244	0.973
CDCA5	SGOL1	1846446	1845407	9606.ENSP00000275517	9606.ENSP00000263753	0	0	0	0	0.371	0.349	0.900	0.407	0.972
CASC5	CENPE	1851850	1845701	9606.ENSP00000335463	9606.ENSP00000265148	0	0	0	0	0.483	0	0.900	0.503	0.972
BUB1B	CENPM	1847075	1842528	9606.ENSP00000287598	9606.ENSP00000215980	0	0	0	0	0.662	0	0.900	0.212	0.971
TOP2A	NDC80	1860923	1844946	9606.ENSP00000411532	9606.ENSP00000261597	0	0	0	0	0.963	0	0	0.225	0.970
BUB1B	SGOL1	1847075	1845407	9606.ENSP00000287598	9606.ENSP00000263753	0	0	0	0	0.417	0.360	0.900	0.277	0.969
NDC80	CENPM	1844946	1842528	9606.ENSP00000261597	9606.ENSP00000215980	0	0	0	0	0.620	0	0.900	0.225	0.968
CDCA8	SGOL1	1849847	1845407	9606.ENSP00000316121	9606.ENSP00000263753	0	0	0	0	0.350	0.324	0.900	0.306	0.965
CDCA5	NDC80	1846446	1844946	9606.ENSP00000275517	9606.ENSP00000261597	0	0	0	0	0.579	0	0.900	0.172	0.962
BUB1B	CDCA5	1847075	1846446	9606.ENSP00000287598	9606.ENSP00000275517	0	0	0	0	0.549	0	0.900	0.213	0.961
TOP2A	RRM2	1860923	1854033	9606.ENSP00000411532	9606.ENSP00000353770	0.073	0	0	0	0.880	0	0	0.673	0.960
GTSE1	CCNB1	1861154	1844435	9606.ENSP00000415430	9606.ENSP00000256442	0	0	0	0	0.495	0	0.900	0.255	0.959
CASC5	CDCA8	1851850	1849847	9606.ENSP00000335463	9606.ENSP00000316121	0	0	0	0	0.286	0	0.900	0.460	0.958
TTK	CDCA8	1855108	1849847	9606.ENSP00000358813	9606.ENSP00000316121	0	0	0	0	0.875	0.285	0	0.565	0.958
CENPE	CENPM	1845701	1842528	9606.ENSP00000265148	9606.ENSP00000215980	0	0	0	0	0.501	0	0.900	0.218	0.957
SGOL1	NDC80	1845407	1844946	9606.ENSP00000263753	9606.ENSP00000261597	0	0	0	0	0.403	0	0.900	0.261	0.952
KIF23	CCNB1	1844781	1844435	9606.ENSP00000260363	9606.ENSP00000256442	0	0	0	0	0.920	0.123	0	0.352	0.951
TOP2A	TTK	1860923	1855108	9606.ENSP00000411532	9606.ENSP00000358813	0	0	0	0	0.940	0	0	0.222	0.951
TTK	CENPE	1855108	1845701	9606.ENSP00000358813	9606.ENSP00000265148	0	0	0	0	0.889	0.067	0	0.565	0.951
CDCA5	CENPM	1846446	1842528	9606.ENSP00000275517	9606.ENSP00000215980	0	0	0	0	0.462	0	0.900	0.173	0.951
CENPE	SGOL1	1845701	1845407	9606.ENSP00000265148	9606.ENSP00000263753	0	0	0	0	0.329	0	0.900	0.317	0.950
TOP2A	CCNB1	1860923	1844435	9606.ENSP00000411532	9606.ENSP00000256442	0	0	0	0	0.867	0.054	0	0.606	0.946
CDCA5	CENPE	1846446	1845701	9606.ENSP00000275517	9606.ENSP00000265148	0	0	0	0	0.409	0	0.900	0.162	0.946
TTK	CCNB1	1855108	1844435	9606.ENSP00000358813	9606.ENSP00000256442	0	0	0	0	0.843	0.511	0	0.346	0.945
SCN4A	SCN2B	1859929	1846605	9606.ENSP00000396320	9606.ENSP00000278947	0	0	0	0	0	0	0.900	0.435	0.941
NUF2	CENPM	1846198	1842528	9606.ENSP00000271452	9606.ENSP00000215980	0	0	0	0	0.332	0	0.900	0.187	0.940
SGOL1	CCNB1	1845407	1844435	9606.ENSP00000263753	9606.ENSP00000256442	0	0	0	0	0.324	0	0.900	0.183	0.940
CASC5	SGOL1	1851850	1845407	9606.ENSP00000335463	9606.ENSP00000263753	0	0	0	0	0.240	0	0.900	0.255	0.938
CASC5	CDCA5	1851850	1846446	9606.ENSP00000335463	9606.ENSP00000275517	0	0	0	0	0.355	0	0.900	0.123	0.938
RRM2	CCNB1	1854033	1844435	9606.ENSP00000353770	9606.ENSP00000256442	0	0	0	0	0.909	0	0	0.350	0.938
CASC5	CCNB1	1851850	1844435	9606.ENSP00000335463	9606.ENSP00000256442	0	0	0	0	0.309	0	0.900	0.165	0.937
TNXB	ACAN	1860677	1859267	9606.ENSP00000407685	9606.ENSP00000387356	0	0	0	0	0	0.292	0.900	0.169	0.936
NUF2	SGOL1	1846198	1845407	9606.ENSP00000271452	9606.ENSP00000263753	0	0	0	0	0.272	0	0.900	0.184	0.935
TTK	NUF2	1855108	1846198	9606.ENSP00000358813	9606.ENSP00000271452	0	0	0	0	0.828	0.473	0	0.323	0.933
AGTR1	APOB	1846323	1843345	9606.ENSP00000273430	9606.ENSP00000233242	0	0	0	0	0	0	0.900	0.367	0.933
WT1	TERT	1851331	1849199	9606.ENSP00000331327	9606.ENSP00000309572	0	0	0	0	0.052	0	0.900	0.342	0.932
CASC5	CENPM	1851850	1842528	9606.ENSP00000335463	9606.ENSP00000215980	0	0	0	0	0.143	0	0.900	0.271	0.932
MAOA	ADH1B	1852356	1848863	9606.ENSP00000340684	9606.ENSP00000306606	0	0	0	0	0.103	0	0.900	0.200	0.922
COL11A1	COL9A3	1855174	1852483	9606.ENSP00000359114	9606.ENSP00000341640	0	0	0	0.630	0	0	0.900	0.621	0.922
ACAN	OGN	1859267	1845170	9606.ENSP00000387356	9606.ENSP00000262551	0	0	0	0	0.070	0	0.900	0.211	0.920
KIF1A	CENPE	1850482	1845701	9606.ENSP00000322791	9606.ENSP00000265148	0	0	0	0.625	0	0.105	0.900	0.427	0.920
KIF14	CENPE	1854571	1845701	9606.ENSP00000356319	9606.ENSP00000265148	0	0	0	0.628	0.782	0.105	0.540	0.477	0.919
GYS2	PYGM	1844860	1842290	9606.ENSP00000261195	9606.ENSP00000164139	0.073	0	0	0	0.712	0	0.096	0.691	0.915
SGOL1	CENPM	1845407	1842528	9606.ENSP00000263753	9606.ENSP00000215980	0	0	0	0	0.177	0	0.900	0.045	0.914
LEP	GHR	1849557	1843268	9606.ENSP00000312652	9606.ENSP00000230882	0	0	0	0	0.049	0	0.800	0.575	0.912
COL9A3	MMP13	1852483	1844775	9606.ENSP00000341640	9606.ENSP00000260302	0	0	0	0	0.052	0	0.900	0.149	0.912
ADCY5	PDE3B	1861410	1846771	9606.ENSP00000419361	9606.ENSP00000282096	0	0	0	0	0	0	0.900	0.147	0.911
ADRA1A	AGTR1	1857247	1846323	9606.ENSP00000369960	9606.ENSP00000273430	0	0	0	0.650	0	0	0.900	0.353	0.911
CCL11	HTR2C	1848388	1846478	9606.ENSP00000302234	9606.ENSP00000276198	0	0	0	0	0	0.145	0.900	0.042	0.910
CCL20	PTGER3	1853751	1853383	9606.ENSP00000351671	9606.ENSP00000349003	0	0	0	0	0	0.094	0.900	0.080	0.909
NPR1	PDE3B	1854849	1846771	9606.ENSP00000357669	9606.ENSP00000282096	0	0	0	0	0	0	0.900	0.123	0.908
KIF1A	KIF23	1850482	1844781	9606.ENSP00000322791	9606.ENSP00000260363	0	0	0	0.626	0	0	0.900	0.262	0.908
PLXNA4	DPYSL5	1850523	1847135	9606.ENSP00000323194	9606.ENSP00000288699	0	0	0	0	0.054	0	0.900	0.094	0.906
GABRA3	GABRA2	1855218	1853367	9606.ENSP00000359334	9606.ENSP00000348897	0	0	0	0.977	0.086	0	0.900	0.531	0.905
NDC80	KIF23	1844946	1844781	9606.ENSP00000261597	9606.ENSP00000260363	0	0	0	0	0.876	0.067	0	0.247	0.905
COL6A6	COL22A1	1853695	1848499	9606.ENSP00000351310	9606.ENSP00000303153	0	0	0	0.615	0	0	0.900	0.126	0.903
COL11A1	COL22A1	1855174	1848499	9606.ENSP00000359114	9606.ENSP00000303153	0	0	0	0.614	0	0	0.900	0.123	0.903
ADRA1A	HTR2C	1857247	1846478	9606.ENSP00000369960	9606.ENSP00000276198	0	0	0	0.738	0	0	0.900	0.184	0.903
COL9A3	COL22A1	1852483	1848499	9606.ENSP00000341640	9606.ENSP00000303153	0	0	0	0.639	0	0	0.900	0.116	0.902
ADCY5	PTGER3	1861410	1853383	9606.ENSP00000419361	9606.ENSP00000349003	0	0	0	0	0	0	0.900	0.061	0.902
COL11A1	COL6A6	1855174	1853695	9606.ENSP00000359114	9606.ENSP00000351310	0	0	0	0.611	0	0	0.900	0.103	0.902
COL6A6	COL6A5	1853695	1845739	9606.ENSP00000351310	9606.ENSP00000265379	0	0	0	0.951	0	0	0.900	0.576	0.902
HTR2C	AGTR1	1846478	1846323	9606.ENSP00000276198	9606.ENSP00000273430	0	0	0	0.655	0	0	0.900	0.088	0.901
COL6A6	COL9A3	1853695	1852483	9606.ENSP00000351310	9606.ENSP00000341640	0	0	0	0.621	0	0	0.900	0.074	0.901
COL9A3	COL6A5	1852483	1845739	9606.ENSP00000341640	9606.ENSP00000265379	0	0	0	0.620	0	0	0.900	0	0.900
ADH1B	GSTM5	1848863	1844452	9606.ENSP00000306606	9606.ENSP00000256593	0	0	0	0	0	0	0.900	0.049	0.900
COL22A1	COL6A5	1848499	1845739	9606.ENSP00000303153	9606.ENSP00000265379	0	0	0	0.614	0	0	0.900	0	0.900
COL11A1	COL6A5	1855174	1845739	9606.ENSP00000359114	9606.ENSP00000265379	0	0	0	0.612	0	0	0.900	0	0.900
ADCY5	CCL20	1861410	1853751	9606.ENSP00000419361	9606.ENSP00000351671	0	0	0	0	0	0	0.900	0	0.900
SLC18A3	AGTR1	1856047	1846323	9606.ENSP00000363229	9606.ENSP00000273430	0	0	0	0	0	0	0.900	0	0.900
CYP2A6	GSTM5	1848249	1844452	9606.ENSP00000301141	9606.ENSP00000256593	0	0	0	0	0	0	0.900	0	0.900
SLC18A3	APOB	1856047	1843345	9606.ENSP00000363229	9606.ENSP00000233242	0	0	0	0	0	0	0.900	0	0.900
MAOA	AOC3	1852356	1849521	9606.ENSP00000340684	9606.ENSP00000312326	0	0	0	0	0.053	0	0.800	0.495	0.896
SLC2A4	LEP	1850296	1849557	9606.ENSP00000320935	9606.ENSP00000312652	0	0	0	0	0	0	0	0.892	0.892
TTK	KIF14	1855108	1854571	9606.ENSP00000358813	9606.ENSP00000356319	0	0	0	0	0.867	0.067	0	0.185	0.890
KIF14	KIF23	1854571	1844781	9606.ENSP00000356319	9606.ENSP00000260363	0	0	0	0.620	0.679	0	0.540	0.707	0.886
BUB1B	KIF23	1847075	1844781	9606.ENSP00000287598	9606.ENSP00000260363	0	0	0	0	0.812	0.178	0	0.324	0.886
TOP2A	CDCA8	1860923	1849847	9606.ENSP00000411532	9606.ENSP00000316121	0	0	0	0	0.853	0	0	0.240	0.883
ECM2	OGN	1852854	1845170	9606.ENSP00000344758	9606.ENSP00000262551	0	0	0	0	0.364	0	0	0.815	0.877
PLIN4	PLIN1	1848272	1848125	9606.ENSP00000301286	9606.ENSP00000300055	0	0	0	0	0.410	0	0	0.798	0.875
TOP2A	CENPE	1860923	1845701	9606.ENSP00000411532	9606.ENSP00000265148	0	0	0	0	0.810	0	0	0.360	0.873
TTK	KIF23	1855108	1844781	9606.ENSP00000358813	9606.ENSP00000260363	0	0	0	0	0.834	0.067	0	0.224	0.869
RRM2	BUB1B	1854033	1847075	9606.ENSP00000353770	9606.ENSP00000287598	0	0	0	0	0.827	0	0	0.254	0.866
RRM2	CDCA8	1854033	1849847	9606.ENSP00000353770	9606.ENSP00000316121	0	0	0	0	0.836	0	0	0.163	0.857
TOP2A	KIF14	1860923	1854571	9606.ENSP00000411532	9606.ENSP00000356319	0	0	0	0	0.811	0	0	0.248	0.852
TOP2A	KIF23	1860923	1844781	9606.ENSP00000411532	9606.ENSP00000260363	0	0	0	0	0.798	0	0	0.283	0.849
KIF14	BUB1B	1854571	1847075	9606.ENSP00000356319	9606.ENSP00000287598	0	0	0	0	0.775	0.178	0	0.218	0.843
TTK	MCM10	1855108	1854261	9606.ENSP00000358813	9606.ENSP00000354945	0	0	0	0	0.835	0	0	0.083	0.842
KIF14	CCNB1	1854571	1844435	9606.ENSP00000356319	9606.ENSP00000256442	0	0	0	0	0.770	0.123	0	0.268	0.840
MCM10	RRM2	1854261	1854033	9606.ENSP00000354945	9606.ENSP00000353770	0	0	0	0	0.816	0	0	0.140	0.835
RRM2	KIF23	1854033	1844781	9606.ENSP00000353770	9606.ENSP00000260363	0	0	0	0	0.814	0	0	0.149	0.835
TTK	RRM2	1855108	1854033	9606.ENSP00000358813	9606.ENSP00000353770	0	0	0	0	0.807	0	0	0.148	0.829
RRM2	NDC80	1854033	1844946	9606.ENSP00000353770	9606.ENSP00000261597	0	0	0	0	0.814	0	0	0.105	0.827
KIF14	NDC80	1854571	1844946	9606.ENSP00000356319	9606.ENSP00000261597	0	0	0	0	0.789	0.067	0	0.181	0.825
ULBP2	ULBP1	1854572	1843216	9606.ENSP00000356320	9606.ENSP00000229708	0	0	0	0.954	0.068	0	0.800	0.880	0.813
TOP2A	NUF2	1860923	1846198	9606.ENSP00000411532	9606.ENSP00000271452	0	0	0	0	0.742	0	0	0.304	0.812
MCM10	NDC80	1854261	1844946	9606.ENSP00000354945	9606.ENSP00000261597	0	0	0	0	0.722	0	0	0.345	0.810
CIDEA	PLIN1	1850218	1848125	9606.ENSP00000320209	9606.ENSP00000300055	0	0	0	0	0.240	0	0	0.758	0.808
CDCA8	TROAP	1849847	1844553	9606.ENSP00000316121	9606.ENSP00000257909	0	0	0	0	0.801	0	0	0.069	0.807
TOP2A	CENPM	1860923	1842528	9606.ENSP00000411532	9606.ENSP00000215980	0	0	0	0	0.789	0	0	0.123	0.807
ACACB	HSD17B13	1852406	1851572	9606.ENSP00000341044	9606.ENSP00000333300	0.088	0	0	0	0.059	0	0.501	0.603	0.807
RRM2	CENPM	1854033	1842528	9606.ENSP00000353770	9606.ENSP00000215980	0	0	0	0	0.787	0	0	0.123	0.805
MCM10	CCNB1	1854261	1844435	9606.ENSP00000354945	9606.ENSP00000256442	0	0	0	0	0.772	0	0	0.176	0.804
NUF2	KIF23	1846198	1844781	9606.ENSP00000271452	9606.ENSP00000260363	0	0	0	0	0.708	0.166	0	0.244	0.800
CAV3	SGCG	1852523	1842713	9606.ENSP00000341940	9606.ENSP00000218867	0	0	0	0	0.090	0	0.720	0.269	0.797
ACACB	DPYSL5	1852406	1847135	9606.ENSP00000341044	9606.ENSP00000288699	0.050	0	0	0	0.066	0.190	0.450	0.554	0.791
KIF14	MCM10	1854571	1854261	9606.ENSP00000356319	9606.ENSP00000354945	0	0	0	0	0.755	0	0	0.170	0.788
KIF14	CDCA8	1854571	1849847	9606.ENSP00000356319	9606.ENSP00000316121	0	0	0	0	0.785	0	0	0.052	0.788
MCM10	CDCA8	1854261	1849847	9606.ENSP00000354945	9606.ENSP00000316121	0	0	0	0	0.746	0	0	0.188	0.785
MCM10	BUB1B	1854261	1847075	9606.ENSP00000354945	9606.ENSP00000287598	0	0	0	0	0.755	0	0	0.127	0.777
TOP2A	MCM10	1860923	1854261	9606.ENSP00000411532	9606.ENSP00000354945	0	0	0	0	0.750	0	0	0.140	0.776
RBP4	LEP	1855488	1849557	9606.ENSP00000360519	9606.ENSP00000312652	0	0	0	0	0	0	0	0.774	0.774
GTSE1	CDCA8	1861154	1849847	9606.ENSP00000415430	9606.ENSP00000316121	0	0	0	0	0.733	0	0	0.167	0.768
GTSE1	CENPM	1861154	1842528	9606.ENSP00000415430	9606.ENSP00000215980	0	0	0	0	0.735	0	0	0.127	0.759
RRM2	NUF2	1854033	1846198	9606.ENSP00000353770	9606.ENSP00000271452	0	0	0	0	0.727	0	0	0.152	0.758
LEP	CD36	1849557	1849038	9606.ENSP00000312652	9606.ENSP00000308165	0	0	0	0	0.076	0	0	0.747	0.757
IGFBP1	APOB	1846447	1843345	9606.ENSP00000275525	9606.ENSP00000233242	0	0	0	0	0.671	0	0	0.257	0.745
KIF14	NUF2	1854571	1846198	9606.ENSP00000356319	9606.ENSP00000271452	0	0	0	0	0.630	0.166	0	0.238	0.745
TOP2A	TROAP	1860923	1844553	9606.ENSP00000411532	9606.ENSP00000257909	0	0	0	0	0.707	0	0	0.164	0.745
TTK	CASC5	1855108	1851850	9606.ENSP00000358813	9606.ENSP00000335463	0	0	0	0	0.554	0.360	0	0.164	0.741
TOP2A	ACACB	1860923	1852406	9606.ENSP00000411532	9606.ENSP00000341044	0.048	0	0	0	0.232	0	0	0.674	0.740
GTSE1	TROAP	1861154	1844553	9606.ENSP00000415430	9606.ENSP00000257909	0	0	0	0	0.737	0	0	0	0.737
MCM10	GINS1	1854261	1845151	9606.ENSP00000354945	9606.ENSP00000262460	0	0	0	0	0.367	0.182	0	0.529	0.735
MCM10	KIF23	1854261	1844781	9606.ENSP00000354945	9606.ENSP00000260363	0	0	0	0	0.707	0	0	0.126	0.733
TTK	CENPM	1855108	1842528	9606.ENSP00000358813	9606.ENSP00000215980	0	0	0	0	0.726	0	0	0.052	0.730
KIF14	RRM2	1854571	1854033	9606.ENSP00000356319	9606.ENSP00000353770	0	0	0	0	0.690	0	0	0.161	0.729
PYDC1	ACVR1C	1848628	1843668	9606.ENSP00000304336	9606.ENSP00000243349	0	0	0	0	0	0	0.720	0	0.720
GTSE1	TOP2A	1861154	1860923	9606.ENSP00000415430	9606.ENSP00000411532	0	0	0	0	0.684	0	0	0.127	0.713
ALDH1L1	ACACB	1858102	1852406	9606.ENSP00000377083	9606.ENSP00000341044	0.056	0	0	0	0.073	0	0.274	0.601	0.712
IGFBP1	GHR	1846447	1843268	9606.ENSP00000275525	9606.ENSP00000230882	0	0	0	0	0	0	0	0.707	0.707
MCM10	CENPM	1854261	1842528	9606.ENSP00000354945	9606.ENSP00000215980	0	0	0	0	0.694	0	0	0.076	0.706
TTK	CDCA2	1855108	1851011	9606.ENSP00000358813	9606.ENSP00000328228	0	0	0	0	0.687	0	0	0.082	0.701
TTN	FHL1	1852739	1842240	9606.ENSP00000343764	9606.ENSP00000071281	0	0	0	0	0	0.360	0	0.549	0.699
CDCA2	NUF2	1851011	1846198	9606.ENSP00000328228	9606.ENSP00000271452	0	0	0	0	0.545	0	0	0.346	0.690
CDCA2	CDCA8	1851011	1849847	9606.ENSP00000328228	9606.ENSP00000316121	0	0	0	0	0.558	0	0	0.328	0.690
RRM2	CDCA5	1854033	1846446	9606.ENSP00000353770	9606.ENSP00000275517	0	0	0	0	0.638	0	0	0.169	0.686
BUB1B	TROAP	1847075	1844553	9606.ENSP00000287598	9606.ENSP00000257909	0	0	0	0	0.655	0	0	0.126	0.686
MCM10	CENPE	1854261	1845701	9606.ENSP00000354945	9606.ENSP00000265148	0	0	0	0	0.674	0	0	0.066	0.682
CDCA2	CDCA5	1851011	1846446	9606.ENSP00000328228	9606.ENSP00000275517	0	0	0	0	0.549	0	0	0.304	0.673
RRM2	CENPE	1854033	1845701	9606.ENSP00000353770	9606.ENSP00000265148	0	0	0	0	0.639	0	0	0.117	0.668
TROAP	CCNB1	1844553	1844435	9606.ENSP00000257909	9606.ENSP00000256442	0	0	0	0	0.645	0	0	0.100	0.667
CDCA2	NDC80	1851011	1844946	9606.ENSP00000328228	9606.ENSP00000261597	0	0	0	0	0.621	0	0	0.152	0.665
CDCA5	KIF23	1846446	1844781	9606.ENSP00000275517	9606.ENSP00000260363	0	0	0	0	0.555	0	0	0.277	0.664
LEP	APOB	1849557	1843345	9606.ENSP00000312652	9606.ENSP00000233242	0	0	0	0	0	0	0	0.660	0.660
TIMP4	MMP13	1847089	1844775	9606.ENSP00000287814	9606.ENSP00000260302	0	0	0	0	0.066	0.294	0	0.524	0.659
CAV3	MYOT	1852523	1843542	9606.ENSP00000341940	9606.ENSP00000239926	0	0	0	0	0.178	0	0	0.595	0.653
CAV3	SLC2A4	1852523	1850296	9606.ENSP00000341940	9606.ENSP00000320935	0	0	0	0	0.105	0	0	0.623	0.649
GTSE1	RRM2	1861154	1854033	9606.ENSP00000415430	9606.ENSP00000353770	0	0	0	0	0.600	0	0	0.150	0.646
ACACB	SLC2A4	1852406	1850296	9606.ENSP00000341044	9606.ENSP00000320935	0	0	0	0	0.057	0	0	0.637	0.643
CDKN2A	CCNB1	1859838	1844435	9606.ENSP00000394932	9606.ENSP00000256442	0	0	0	0	0.052	0.146	0	0.594	0.642
CENPE	TROAP	1845701	1844553	9606.ENSP00000265148	9606.ENSP00000257909	0	0	0	0	0.605	0	0	0.126	0.641
EPB42	TNS1	1848163	1842316	9606.ENSP00000300215	9606.ENSP00000171887	0	0	0	0	0.637	0	0	0	0.637
GTSE1	CENPE	1861154	1845701	9606.ENSP00000415430	9606.ENSP00000265148	0	0	0	0	0.619	0	0	0.079	0.635
GTSE1	TTK	1861154	1855108	9606.ENSP00000415430	9606.ENSP00000358813	0	0	0	0	0.604	0	0	0.110	0.632
CDCA2	CCNB1	1851011	1844435	9606.ENSP00000328228	9606.ENSP00000256442	0	0	0	0	0.540	0	0	0.232	0.632
SLC2A4	PDK4	1850296	1842125	9606.ENSP00000320935	9606.ENSP00000005178	0	0	0	0	0.085	0	0	0.614	0.632
ALDH1L1	HSD17B13	1858102	1851572	9606.ENSP00000377083	9606.ENSP00000333300	0.048	0	0	0	0.114	0.123	0.435	0.254	0.631
LEP	IGFBP1	1849557	1846447	9606.ENSP00000312652	9606.ENSP00000275525	0	0	0	0	0	0	0	0.630	0.630
PCK1	LEP	1850185	1849557	9606.ENSP00000319814	9606.ENSP00000312652	0	0	0	0	0	0	0	0.621	0.621
TTK	TROAP	1855108	1844553	9606.ENSP00000358813	9606.ENSP00000257909	0	0	0	0	0.601	0	0	0.086	0.620
KIF23	TROAP	1844781	1844553	9606.ENSP00000260363	9606.ENSP00000257909	0	0	0	0	0.576	0	0	0.141	0.620
CDKN2A	MCM10	1859838	1854261	9606.ENSP00000394932	9606.ENSP00000354945	0	0	0	0	0.050	0.602	0	0.074	0.619
BUB1B	GINS1	1847075	1845151	9606.ENSP00000287598	9606.ENSP00000262460	0	0	0	0	0.602	0	0	0.075	0.616
ACACB	PDK4	1852406	1842125	9606.ENSP00000341044	9606.ENSP00000005178	0	0	0	0	0.100	0	0	0.591	0.616
GTSE1	BUB1B	1861154	1847075	9606.ENSP00000415430	9606.ENSP00000287598	0	0	0	0	0.594	0	0	0.090	0.614
TTK	SGOL1	1855108	1845407	9606.ENSP00000358813	9606.ENSP00000263753	0	0	0	0	0.285	0	0	0.479	0.612
LEP	MMP13	1849557	1844775	9606.ENSP00000312652	9606.ENSP00000260302	0	0	0	0	0	0	0	0.612	0.612
GTSE1	KIF14	1861154	1854571	9606.ENSP00000415430	9606.ENSP00000356319	0	0	0	0	0.548	0	0	0.169	0.608
TROAP	CENPM	1844553	1842528	9606.ENSP00000257909	9606.ENSP00000215980	0	0	0	0	0.599	0	0	0.052	0.603
CDKN2A	TERT	1859838	1849199	9606.ENSP00000394932	9606.ENSP00000309572	0	0	0	0	0.084	0	0	0.580	0.598
SLC2A4	CD36	1850296	1849038	9606.ENSP00000320935	9606.ENSP00000308165	0	0	0	0	0.042	0	0	0.597	0.598
CFD	LEP	1851434	1849557	9606.ENSP00000332139	9606.ENSP00000312652	0	0	0	0	0.089	0	0	0.576	0.597
TOP2A	CDCA5	1860923	1846446	9606.ENSP00000411532	9606.ENSP00000275517	0	0	0	0	0.500	0	0	0.213	0.590
SCN4A	CAV3	1859929	1852523	9606.ENSP00000396320	9606.ENSP00000341940	0	0	0	0	0.053	0.095	0	0.558	0.589
TOP2A	LIN28A	1860923	1844280	9606.ENSP00000411532	9606.ENSP00000254231	0.055	0	0	0	0.125	0.050	0	0.533	0.585
CASC5	CDCA2	1851850	1851011	9606.ENSP00000335463	9606.ENSP00000328228	0	0	0	0	0.459	0	0	0.259	0.583
ACACB	PCK1	1852406	1850185	9606.ENSP00000341044	9606.ENSP00000319814	0	0	0	0	0.054	0	0	0.573	0.579
TOP2A	GPD1	1860923	1848251	9606.ENSP00000411532	9606.ENSP00000301149	0.406	0	0	0	0.043	0	0	0.319	0.579
POU4F1	LHX9	1856641	1854579	9606.ENSP00000366413	9606.ENSP00000356357	0	0	0	0	0.055	0.095	0	0.546	0.578
ALDH1L1	ADH1B	1858102	1848863	9606.ENSP00000377083	9606.ENSP00000306606	0.063	0	0	0	0.056	0	0.435	0.254	0.577
KIF14	KIF1A	1854571	1850482	9606.ENSP00000356319	9606.ENSP00000322791	0	0	0	0.707	0	0	0.540	0.309	0.577
IGF2BP1	LIN28A	1847223	1844280	9606.ENSP00000290341	9606.ENSP00000254231	0	0	0	0	0.353	0.171	0	0.271	0.575
CAV3	AGTR1	1852523	1846323	9606.ENSP00000341940	9606.ENSP00000273430	0	0	0	0	0	0.066	0	0.557	0.568
KIF14	TROAP	1854571	1844553	9606.ENSP00000356319	9606.ENSP00000257909	0	0	0	0	0.543	0	0	0.087	0.566
LEP	PLIN1	1849557	1848125	9606.ENSP00000312652	9606.ENSP00000300055	0	0	0	0	0.175	0	0	0.492	0.563
ALDH1L1	HOGA1	1858102	1855317	9606.ENSP00000377083	9606.ENSP00000359680	0.065	0	0	0	0.141	0	0.435	0.150	0.562
KIF14	CENPM	1854571	1842528	9606.ENSP00000356319	9606.ENSP00000215980	0	0	0	0	0.462	0	0	0.212	0.559
LHX9	WT1	1854579	1851331	9606.ENSP00000356357	9606.ENSP00000331327	0	0	0	0	0.052	0.069	0	0.540	0.558
CASC5	KIF23	1851850	1844781	9606.ENSP00000335463	9606.ENSP00000260363	0	0	0	0	0.476	0	0	0.186	0.555
ACACB	GYS2	1852406	1844860	9606.ENSP00000341044	9606.ENSP00000261195	0.065	0	0	0	0.053	0	0	0.536	0.553
GTSE1	MCM10	1861154	1854261	9606.ENSP00000415430	9606.ENSP00000354945	0	0	0	0	0.494	0	0	0.143	0.548
ACACB	PYGM	1852406	1842290	9606.ENSP00000341044	9606.ENSP00000164139	0	0	0	0	0.074	0	0	0.530	0.546
CDCA2	KIF23	1851011	1844781	9606.ENSP00000328228	9606.ENSP00000260363	0	0	0	0	0.482	0	0	0.152	0.542
RRM2	GINS1	1854033	1845151	9606.ENSP00000353770	9606.ENSP00000262460	0	0	0	0	0.524	0	0	0.074	0.541
ACAN	LEP	1859267	1849557	9606.ENSP00000387356	9606.ENSP00000312652	0	0	0	0	0	0	0	0.537	0.537
TOP2A	ALDH1L1	1860923	1858102	9606.ENSP00000411532	9606.ENSP00000377083	0.101	0	0	0	0	0	0	0.505	0.535
CCL20	CCL11	1853751	1848388	9606.ENSP00000351671	9606.ENSP00000302234	0	0	0	0	0.054	0	0	0.529	0.535
GTSE1	KIF23	1861154	1844781	9606.ENSP00000415430	9606.ENSP00000260363	0	0	0	0	0.492	0	0	0.123	0.535
TTK	CDCA5	1855108	1846446	9606.ENSP00000358813	9606.ENSP00000275517	0	0	0	0	0.479	0	0	0.141	0.533
TOP2A	CDCA2	1860923	1851011	9606.ENSP00000411532	9606.ENSP00000328228	0	0	0	0	0.483	0	0	0.134	0.533
TOP2A	HOGA1	1860923	1855317	9606.ENSP00000411532	9606.ENSP00000359680	0.063	0	0	0	0.074	0	0	0.505	0.532
MAOA	HTR2C	1852356	1846478	9606.ENSP00000340684	9606.ENSP00000276198	0	0	0	0	0	0	0	0.527	0.527
CDKN2A	WT1	1859838	1851331	9606.ENSP00000394932	9606.ENSP00000331327	0	0	0	0	0.067	0.114	0	0.470	0.524
HOGA1	ACACB	1855317	1852406	9606.ENSP00000359680	9606.ENSP00000341044	0.062	0	0	0	0.058	0	0	0.504	0.523
ESCO2	CCNB1	1848903	1844435	9606.ENSP00000306999	9606.ENSP00000256442	0	0	0	0	0.297	0.295	0	0.107	0.519
TOP2A	SLC2A4	1860923	1850296	9606.ENSP00000411532	9606.ENSP00000320935	0.053	0	0	0	0.054	0	0	0.507	0.519
TOP2A	SLC16A12	1860923	1855551	9606.ENSP00000411532	9606.ENSP00000360855	0.053	0	0	0	0.055	0	0	0.505	0.518
TOP2A	ABCB5	1860923	1858991	9606.ENSP00000411532	9606.ENSP00000384881	0	0	0	0	0.056	0	0	0.509	0.516
TOP2A	DPYSL5	1860923	1847135	9606.ENSP00000411532	9606.ENSP00000288699	0.061	0	0	0	0	0	0	0.504	0.514
TOP2A	PDK4	1860923	1842125	9606.ENSP00000411532	9606.ENSP00000005178	0.048	0	0	0	0.054	0	0	0.504	0.514
ALDH1L1	ASPA	1858102	1845277	9606.ENSP00000377083	9606.ENSP00000263080	0	0	0	0	0.074	0	0.435	0.143	0.512
CD36	PDK4	1849038	1842125	9606.ENSP00000308165	9606.ENSP00000005178	0	0	0	0	0.054	0	0	0.506	0.512
TOP2A	HSD17B13	1860923	1851572	9606.ENSP00000411532	9606.ENSP00000333300	0	0	0	0	0.053	0	0	0.504	0.510
TOP2A	AQP7	1860923	1847917	9606.ENSP00000411532	9606.ENSP00000297988	0	0	0	0	0	0.050	0	0.505	0.510
ALDH1L1	AOC3	1858102	1849521	9606.ENSP00000377083	9606.ENSP00000312326	0	0	0	0	0.110	0	0.435	0.103	0.509
RRM2	ACACB	1854033	1852406	9606.ENSP00000353770	9606.ENSP00000341044	0.048	0	0	0	0	0	0	0.503	0.506
NDC80	TROAP	1844946	1844553	9606.ENSP00000261597	9606.ENSP00000257909	0	0	0	0	0.497	0	0	0.055	0.505
ACACB	LEP	1852406	1849557	9606.ENSP00000341044	9606.ENSP00000312652	0	0	0	0	0	0	0	0.505	0.505
TOP2A	GINS1	1860923	1845151	9606.ENSP00000411532	9606.ENSP00000262460	0	0	0	0	0.442	0	0	0.148	0.504
GINS1	NDC80	1845151	1844946	9606.ENSP00000262460	9606.ENSP00000261597	0	0	0	0	0.496	0	0	0.050	0.501
ESCO2	CDCA5	1848903	1846446	9606.ENSP00000306999	9606.ENSP00000275517	0	0	0	0	0.263	0	0	0.348	0.500
CDCA2	BUB1B	1851011	1847075	9606.ENSP00000328228	9606.ENSP00000287598	0	0	0	0	0.426	0	0	0.164	0.499
MCM10	NUF2	1854261	1846198	9606.ENSP00000354945	9606.ENSP00000271452	0	0	0	0	0.425	0	0	0.161	0.496
AGTR1	TNS1	1846323	1842316	9606.ENSP00000273430	9606.ENSP00000171887	0	0	0	0	0	0	0	0.493	0.493
MLXIPL	LEP	1850291	1849557	9606.ENSP00000320886	9606.ENSP00000312652	0	0	0	0	0	0	0	0.490	0.489
TOP2A	ABCA8	1860923	1846060	9606.ENSP00000411532	9606.ENSP00000269080	0.065	0	0	0	0	0	0	0.472	0.485
RBP4	SLC2A4	1855488	1850296	9606.ENSP00000360519	9606.ENSP00000320935	0	0	0	0	0	0	0	0.486	0.485
TTK	GINS1	1855108	1845151	9606.ENSP00000358813	9606.ENSP00000262460	0	0	0	0	0.463	0	0	0.075	0.483
KIF14	CASC5	1854571	1851850	9606.ENSP00000356319	9606.ENSP00000335463	0	0	0	0	0.432	0	0	0.123	0.481
RRM2	TROAP	1854033	1844553	9606.ENSP00000353770	9606.ENSP00000257909	0	0	0	0	0.428	0	0	0.127	0.480
MCM10	TROAP	1854261	1844553	9606.ENSP00000354945	9606.ENSP00000257909	0	0	0	0	0.478	0	0	0	0.478
KIF23	CENPM	1844781	1842528	9606.ENSP00000260363	9606.ENSP00000215980	0	0	0	0	0.439	0	0	0.100	0.474
HSD17B13	ADH1B	1851572	1848863	9606.ENSP00000333300	9606.ENSP00000306606	0.048	0	0	0	0.049	0	0.401	0.141	0.472
CIDEA	PLIN4	1850218	1848272	9606.ENSP00000320209	9606.ENSP00000301286	0	0	0	0	0.219	0	0	0.348	0.469
GTSE1	NDC80	1861154	1844946	9606.ENSP00000415430	9606.ENSP00000261597	0	0	0	0	0.460	0	0	0.056	0.469
TOP2A	ABCA10	1860923	1846061	9606.ENSP00000411532	9606.ENSP00000269081	0.065	0	0	0	0	0	0	0.455	0.468
TOP2A	ABCA9	1860923	1852569	9606.ENSP00000411532	9606.ENSP00000342216	0.065	0	0	0	0	0	0	0.455	0.468
PNLIP	CPA1	1854981	1842164	9606.ENSP00000358223	9606.ENSP00000011292	0	0	0	0	0.379	0	0	0.167	0.461
CDCA5	TROAP	1846446	1844553	9606.ENSP00000275517	9606.ENSP00000257909	0	0	0	0	0.417	0	0	0.110	0.460
CFD	SLC2A4	1851434	1850296	9606.ENSP00000332139	9606.ENSP00000320935	0	0	0	0	0.045	0	0	0.457	0.459
RRM2	CDCA2	1854033	1851011	9606.ENSP00000353770	9606.ENSP00000328228	0	0	0	0	0.443	0	0	0.068	0.459
TOP2A	CASC5	1860923	1851850	9606.ENSP00000411532	9606.ENSP00000335463	0	0	0	0	0.335	0	0	0.215	0.456
PNLIP	APOB	1854981	1843345	9606.ENSP00000358223	9606.ENSP00000233242	0	0	0	0	0	0	0	0.454	0.454
MLC1	HEPACAM	1849290	1847941	9606.ENSP00000310375	9606.ENSP00000298251	0	0	0	0	0	0	0	0.452	0.452
MLXIPL	APOB	1850291	1843345	9606.ENSP00000320886	9606.ENSP00000233242	0	0	0	0	0.054	0	0	0.443	0.450
PLXNA4	SEMA3G	1850523	1843301	9606.ENSP00000323194	9606.ENSP00000231721	0	0	0	0	0.053	0.118	0	0.390	0.446
SLC2A4	MLXIPL	1850296	1850291	9606.ENSP00000320935	9606.ENSP00000320886	0	0	0	0	0.053	0	0	0.439	0.446
ACACB	MLXIPL	1852406	1850291	9606.ENSP00000341044	9606.ENSP00000320886	0	0	0	0	0.084	0	0	0.417	0.444
RBP4	APOB	1855488	1843345	9606.ENSP00000360519	9606.ENSP00000233242	0	0	0	0	0.214	0	0	0.320	0.442
LIN28A	FSD1	1844280	1842865	9606.ENSP00000254231	9606.ENSP00000221856	0	0	0	0	0	0	0	0.441	0.441
PLIN1	NDC80	1848125	1844946	9606.ENSP00000300055	9606.ENSP00000261597	0	0	0	0	0	0	0	0.441	0.441
LEP	AGTR1	1849557	1846323	9606.ENSP00000312652	9606.ENSP00000273430	0	0	0	0	0	0	0	0.441	0.441
PRAME	WT1	1858647	1851331	9606.ENSP00000381726	9606.ENSP00000331327	0	0	0	0	0	0	0	0.440	0.440
SLC2A4	APOB	1850296	1843345	9606.ENSP00000320935	9606.ENSP00000233242	0	0	0	0	0	0	0	0.439	0.439
GPD1	AQP7	1848251	1847917	9606.ENSP00000301149	9606.ENSP00000297988	0	0	0	0	0.253	0.117	0	0.216	0.438
ESCO2	BUB1B	1848903	1847075	9606.ENSP00000306999	9606.ENSP00000287598	0	0	0	0	0.271	0	0	0.254	0.433
MCM10	CDCA5	1854261	1846446	9606.ENSP00000354945	9606.ENSP00000275517	0	0	0	0	0.338	0	0	0.176	0.432
TOP2A	CDKN2A	1860923	1859838	9606.ENSP00000411532	9606.ENSP00000394932	0	0	0	0	0.053	0	0	0.424	0.431
GYS2	PDK4	1844860	1842125	9606.ENSP00000261195	9606.ENSP00000005178	0	0	0	0	0.105	0	0	0.390	0.431
BARHL2	LHX9	1855254	1854579	9606.ENSP00000359474	9606.ENSP00000356357	0	0	0	0	0.074	0.296	0	0.196	0.430
TBR1	LHX9	1857831	1854579	9606.ENSP00000374205	9606.ENSP00000356357	0	0	0	0	0.042	0.137	0	0.365	0.430
CDKN2A	TNS1	1859838	1842316	9606.ENSP00000394932	9606.ENSP00000171887	0	0	0	0	0.051	0.094	0	0.389	0.429
CFD	CD36	1851434	1849038	9606.ENSP00000332139	9606.ENSP00000308165	0	0	0	0	0.121	0	0	0.375	0.427
GINS1	CCNB1	1845151	1844435	9606.ENSP00000262460	9606.ENSP00000256442	0	0	0	0	0.344	0.061	0	0.145	0.427
ABCB5	PRAME	1858991	1858647	9606.ENSP00000384881	9606.ENSP00000381726	0	0	0	0	0	0	0	0.425	0.424
ATP1A2	ACACB	1854129	1852406	9606.ENSP00000354490	9606.ENSP00000341044	0.049	0	0	0	0.064	0.088	0	0.375	0.424
ADH1B	GPD1	1848863	1848251	9606.ENSP00000306606	9606.ENSP00000301149	0	0	0	0	0.119	0	0	0.373	0.424
ESCO2	NDC80	1848903	1844946	9606.ENSP00000306999	9606.ENSP00000261597	0	0	0	0	0.328	0	0	0.174	0.421
GTSE1	CDCA2	1861154	1851011	9606.ENSP00000415430	9606.ENSP00000328228	0	0	0	0	0.363	0	0	0.126	0.419
ACVR1C	GDF10	1843668	1842999	9606.ENSP00000243349	9606.ENSP00000224605	0	0	0	0	0.051	0.293	0	0.197	0.414
SGOL1	KIF23	1845407	1844781	9606.ENSP00000263753	9606.ENSP00000260363	0	0	0	0	0.352	0	0	0.133	0.414
TOP2A	SGOL1	1860923	1845407	9606.ENSP00000411532	9606.ENSP00000263753	0	0	0	0	0.386	0	0	0.082	0.413
FGF10	ZP2	1845589	1842761	9606.ENSP00000264664	9606.ENSP00000219593	0	0	0	0	0	0	0	0.413	0.412
CA4	CHL1	1848221	1844445	9606.ENSP00000300900	9606.ENSP00000256509	0	0	0	0	0	0.295	0	0.199	0.411
TOP2A	GYS2	1860923	1844860	9606.ENSP00000411532	9606.ENSP00000261195	0	0	0	0	0.093	0	0	0.371	0.406
NUF2	GINS1	1846198	1845151	9606.ENSP00000271452	9606.ENSP00000262460	0	0	0	0	0.404	0	0	0	0.404
MYOT	SGCG	1843542	1842713	9606.ENSP00000239926	9606.ENSP00000218867	0	0	0	0	0.056	0	0	0.395	0.404
